# Supplementary material for: Genetic mapping of cell type specificity for complex traits
Source: Nat Commun. 2019 Jul 19;10:3222. doi: 10.1038/s41467-019-11181-1 (PMC6642112; doi:10.1038/s41467-019-11181-1)
Supplement: Supplementary file 5 — Supplementary Data 1 [file 41467_2019_11181_MOESM5_ESM.xlsx]

## Sheet: Data 1. scRNA-seq datasets
Supplementary Data 1. scRNA-seq data sets. #Cells: the number of cells used in the analyses (after QC), #cells types: the number of cell types at the highest resolution in the data sets (e.g. when both level 1 and 2 cell type labels are available, count the number of cell types from level 2 annotation). *Mouse datasets from Allen Brain Atlas are labeled with prefix "2" to avoid confusion from the…
Data source	Accession ID	Name	Taxonomy	Index	Sample type	#Cells	#Cell types	Data type	Sequence technique	PMID/DOI	Link
Allen Brain Atlas		Allen_hs_LGN	Homo sapiens	hs1	Lateral geniculate	1553	12	Count	Single nuclei (FACS/SMART-Seq4)	-	http://celltypes.brain-map.org/download
Allen Brain Atlas		Allen_hs_MTG	Homo sapiens	hs2	Middle temporal gyrus (8 donors between 24-66 years old)	15603	75	Count	Single nuclei (FACS/SMART-Seq4)	https://doi.org/10.1101/384826	http://celltypes.brain-map.org/download
Allen Brain Atlas		Allen_mm_ALM2*	Mus musclus	mm1	Anterior lateral motor cortex (p53-59)	9573	120	Count	Single cell (FACS/SMART-Seq4)	30382198	http://celltypes.brain-map.org/download
Allen Brain Atlas		Allen_mm_LGd2*	Mus musclus	mm2	Lateral geniculate complex (p53-59)	1874	17	Count	Single cell (FACS/SMART-Seq4)	-	http://celltypes.brain-map.org/download
Allen Brain Atlas		Allen_mm_VISp2*	Mus musclus	mm3	Primary visual cortex (p53-59)	14249	118	Count	Single cell (FACS/SMART-Seq4)	30382198	http://celltypes.brain-map.org/download
Broad single cell portal	-	DroNc_hs	Homo sapiens	hs3	Hippocampus (post-mortem)	14137	15	UMI	Single nuclei (DroNc)	28846088	https://portals.broadinstitute.org/single_cell#study-dronc-seq-single-nucleus-rna-seq-on-human-archived-brain
		DroNc_mm	Mus musclus	mm4	Hippocampus (10-14 weeks)	11148	21	UMI	Single nuclei (DroNc)		https://portals.broadinstitute.org/single_cell#study-dronc-seq-single-nucleus-rna-seq-on-mouse-archived-brain
DropViz	-	DropViz	Mus musclus	mm5	9 Brain regions (60-70 dyas)	319359	565	UMI	Single cell (Drop-seq)	30096299	http://dropviz.org/
GEO	GSE100597	GSE100597	Mus musclus	mm6	Embryo (E3.5, E4.5, E5.5 and E6.5)	721	4	Count	Single cell (SMART-Seq2)	28768204	https://www.ncbi.nlm.nih.gov/geo/query/acc.cgi?acc=GSE100597
GEO	GSE104276	GSE104276	Homo sapiens	hs4	Prefrontal cortex (8-26 weeks after gestation)	2309	42	TPM	Single cell (SMART-Seq2)	29539641	https://www.ncbi.nlm.nih.gov/geo/query/acc.cgi?acc=GSE104276
Broad single cell portal	GSE106678	GSE106678	Mus musclus	mm7	Cerebral cortex (6-10 weeks)	18194	40	UMI	Single nuclei (sNucDrop-seq)	29220646	https://portals.broadinstitute.org/single_cell/study/snucdrop-seq-dissecting-cell-type-composition-and-activity-dependent-transcriptional-state-in-mammalian-brains-by-massively-parallel-single-nucleus-rna-seq
GEO	GSE67835	GSE67835	Homo sapiens	hs5	Cortex (adult and fetal brain)	466	9	Count	Single cell (C1 chip)	26060301	https://www.ncbi.nlm.nih.gov/geo/query/acc.cgi?acc=GSE67835
GEO	GSE81547	GSE81547	Homo sapiens	hs6	Pancreas (healthy donors, ages 1 month to 54 years)	2544	7	Count	Single cell (FACS)	28965763	https://www.ncbi.nlm.nih.gov/geo/query/acc.cgi?acc=GSE81547
GEO	GSE82187	GSE82187	Mus musclus	mm8	Striatum (5-7 weeks)	705	10	CPM	Single cell (Microfluidic/FACS)	27425622	https://www.ncbi.nlm.nih.gov/geo/query/acc.cgi?acc=GSE82187
GEO	GSE84133	GSE84133_hs	Homo sapiens	hs7	Pancreas (three healthy human donor, 17-51 years old)	7266	14	UMI	Single cell (inDrop)	27667365	https://www.ncbi.nlm.nih.gov/geo/query/acc.cgi?acc=GSE84133
		GSE84133_mm	Mus musclus	mm9	Pancreas	1886	13	UMI
GEO	GSE87544	GSE87544	Mus musclus	mm10	Hypothalamus (8-10 weeks )	1039	46	UMI	Single cell (Drop-seq)	28355573	https://www.ncbi.nlm.nih.gov/geo/query/acc.cgi?acc=GSE87544
GEO	GSE89164	GSE89164	Mus musclus	mm11	Hindbrain (P0)	4366	12	UMI	Single cell (Drop-seq)	28526029	https://www.ncbi.nlm.nih.gov/geo/query/acc.cgi?acc=GSE89164
GEO	GSE89232	GSE89232	Homo sapiens	hs8	Blood	957	4	TPM	Single cell (SMART-Seq2)	27864467	https://www.ncbi.nlm.nih.gov/geo/query/acc.cgi?acc=GSE89232
GEO	GSE92332	GSE92332_SMARTSeq	Mus musclus	mm12	Small intestine epithelium (7-10 weeks)	1522	9	TPM	Single cell (SMART-Seq2)	29144463	https://www.ncbi.nlm.nih.gov/geo/query/acc.cgi?acc=GSE92332
		GSE92332_droplet	Mus musclus	mm13	Small intestine epithelium (7-10 weeks)	7216	15	UMI	Single cell (10x Genomics)
GEO	GSE93374	GSE93374	Mus musclus	mm14	Hypothalamic arcuate–median eminence complex (4-12 weeks)	20921	36	UMI	Single cell (drop-seq)	28166221	https://www.ncbi.nlm.nih.gov/geo/query/acc.cgi?acc=GSE93374
GEO	GSE98816	GSE98816	Mus musclus	mm15	Brain vascular cells (10-19 weeks)	3186	15	Count	Single cell (SMART-Seq2)	29443965	https://www.ncbi.nlm.nih.gov/geo/query/acc.cgi?acc=GSE98816
	GSE99235	GSE99235	Mus musclus	mm16	Lung vascular cells (10-19 weeks)	1504	17	Count	Single cell (SMART-Seq2)		https://www.ncbi.nlm.nih.gov/geo/query/acc.cgi?acc=GSE99235
Linnarsson lab	GSE101601	GSE101601_hs	Homo sapiens	hs9	Temporal cortex (post-mortem)	2028	11	UMI	Single nuclei (NeuN+FACS)	29180631	https://www.ncbi.nlm.nih.gov/geo/query/acc.cgi?acc=GSE101601
		GSE101601_mm	Mus musclus	mm17	Somatosensory cortex (postnatal days 21-37)	2192	30	UMI	Single cell (FACS/STAR-seq)
Linnerson lab	GSE103840	GSE103840	Mus musclus	mm18	Dorsal horn (3-4 weeks old)	1545	30	UMI	Single cell (C1 chip)	29686262	https://www.ncbi.nlm.nih.gov/geo/query/acc.cgi?acc=GSE103840
Linnarsson lab	GSE59739	GSE59739	Mus musclus	mm20	Dorsal root ganglion L4-L6 (adult mice: 6-8 week old)	622	11	CPM	Single cell	25420068	https://www.ncbi.nlm.nih.gov/geo/query/acc.cgi?acc=GSE59739
Linnarsson lab	GSE60361	GSE60361	Mus musclus	mm21	Cortex (s1) and hippocampus (CA1) (juvenile CD1 mice: P22-P32)	3005	47	UMI	Single cell (FACS/C1 chip)	25700174	https://storage.googleapis.com/linnarsson-lab-www-blobs/blobs/cortex
Linnarsson lab	GSE67602	GSE67602	Mus musclus	mm22	Epidermis from dorsal skin (C57BL/6 wt mice during second telogen at around 8 weeks).	1422	13	UMI	Single cell (C1 chip)	27641957	https://www.ncbi.nlm.nih.gov/geo/query/acc.cgi?acc=GSE67602
Linnarsson lab	GSE74672	GSE74672	Mus musclus	mm23	Hypothalamus (postnatal days (P) 14-28)	2881	7	UMI	Single cell (Drop-seq)	27991900	https://www.ncbi.nlm.nih.gov/geo/query/acc.cgi?acc=GSE74672
Linnarsson lab	GSE75330	GSE75330	Mus musclus	mm24	Oligodendrocyte (postnatal day21-90)	5069	13	UMI	Single cell (FACS/C1 chip)	27284195	https://www.ncbi.nlm.nih.gov/geo/query/acc.cgi?acc=GSE75330
Linnarsson lab	GSE76381	GSE76381_hs	Homo sapiens	hs10	Ventral midbrain (embryos: 6-11 weeks)	1685	25	UMI	Single cell (FACS/C1 chip)	27716510	https://www.ncbi.nlm.nih.gov/geo/query/acc.cgi?acc=GSE76381
		GSE76381_mm	Mus musclus	mm25	Ventral midbrain (embryos: E11.5-E18.5)	1518	26	UMI	Single cell (FACS/C1 chip)
Linnarsson lab	GSE78845	GSE78845	Mus musclus	mm26	Stellate and thoracic sympathetic ganglia (postnatal day 27-33)	213	8	UMI	Single cell (C1 chip)	27571008	https://www.ncbi.nlm.nih.gov/geo/query/acc.cgi?acc=GSE78845
Linnarsson lab	GSE95752	GSE95752	Mus musclus	mm27	Dentate gyrus (P5-P26 and P50-P65)	2303	17	UMI	Single cell (FACS/C1 chip)	29335606	https://www.ncbi.nlm.nih.gov/geo/query/acc.cgi?acc=GSE95752
	GSE95315	GSE95315	Mus musclus	mm28	Dentate gyrus (P12, P16, P24 and P35)	5454	22	UMI	Single cell (FACS/10x Genomics Chromium)		https://www.ncbi.nlm.nih.gov/geo/query/acc.cgi?acc=GSE95315
	GSE104323	GSE104323	Mus musclus	mm19	Dentate gyrus (E16.5, P0, P5, P18, P19, P23, P120 and P132)	24185	24	UMI	Single cell (FACS/10x Genomics Chromium)		https://www.ncbi.nlm.nih.gov/geo/query/acc.cgi?acc=GSE104323
Linnerson lab	Mouse Brain Atlas	Mouse Brain Atlas	Mus musclus	mm29	19 brain regions (P12, P30, 6 and 8 weeks)	160796	265	UMI	Single cell (10x Genomics Chromium)	30096314	http://mousebrain.org
The Mouse Cell Atlas	GSE108097	Mouse Cell Atlas	Mus musclus	mm30	51 tissues, organs and cell cultures	48065	729	UMI	Microwell-seq	29474909	http://bis.zju.edu.cn/MCA
10X	-	PBMC_10x_68k	Homo sapiens	hs11	PBMC	68574	11	UMI	Single cell (10x Genomics)	28091601	https://community.10xgenomics.com/t5/Data-Sharing/10x-Single-Cell-3-Paper-Zheng-et-al-2016-Datasets/td-p/231
The Tabula Muris Consortium	10.6084/m9.figshare.5715040	Tabula Muris droplet	Mus musclus	mm31	12 tissues/organs (10-15 weeks)	54837	75	UMI	Single cell (10x Genomics Chromium)	30283141	https://figshare.com/articles/Single-cell_RNA-seq_data_from_microfluidic_emulsion/5715025
	10.6084/m9.figshare.5715025	Tabula Muris FACS	Mus musclus	mm32	20 tissues/organs (10-15 weeks)	44949	119	Count	Single cell (FACS/SMART-Seq2)		https://figshare.com/articles/Single-cell_RNA-seq_data_from_Smart-seq2_sequencing_of_FACS_sorted_cells_v2_/5829687
