# Supplementary material for: Genetic mapping of cell type specificity for complex traits
Source: Nat Commun. 2019 Jul 19;10:3222. doi: 10.1038/s41467-019-11181-1 (PMC6642112; doi:10.1038/s41467-019-11181-1)
Supplement: Supplementary file 6 — Supplementary Data 2 [file 41467_2019_11181_MOESM6_ESM.xlsx]

## Sheet: Data 2. Pre-process
Supplementary Data 2. Details of scRNA-seq datasets pre-process.
Data source	Name	Process
Linnarsson lab	GSE59739	Expression data was obtained from GEO and annotation of each cell was extracted from family soft file. Cells with label NF, NP, PEP or TH in Level 1 cell types were used to be consistent with the original study. From 865 cells in the expression data, 622 cells were used. From 25,333 genes, 15,084 genes were mapped to hs ENSG ID. Per cell type average expression was computed for level 1, 2 and 3 s…
Linnarsson lab	GSE60361	Expression data was obtained from Linnarsson's group website (http://linnarssonlab.org/cortex/). All 3,005 cells in the obtained file were used. From 19,972 genes, 15,161 genes were mapped to hs ENSG ID. Per cell type average expression was computed for level 1 and level 2 separately. For level 2, 189 cells with label "none" were excluded.
Linnarsson lab	GSE75330	Expression data was obtained from GEO and cell type label was extracted from family soft file. All 5,069 cells were used. From 23,556 genes, 15,816 genes were mapped to hs ENSG.
Linnarsson lab	GSE78845	Expression data was obtained from GEO. Cells with label "unclassified" were excluded. From 298 cells, 213 cells were used. From 16,892 genes, 13,804 genes were mapped to hs ENSG ID.
Linnarsson lab	GSE76381	Expression data was obtained from GEO. Only human embryo (1,977 cells) and mouse embryo (1,907 cells) data set were used. Cells with label "Unk" (unknown) were excluded. For human, from 1,977 cells, 1695 cell were used. For mouse, from 1,907 cells, 1,518 cells were used. For human, from 19,531 genes, 16,885 genes were mapped to ENSG ID. For mouse, from 24,378 genes, 15,826 genes were mapped to hs…
Linnarsson lab	GSE95752	Expression data was obtained from GEO and cell type label was extracted from family soft file. All 2,303 cells were used. From 16,131 genes, 143,470 genes were mapped to hs ENSG ID.
Linnarsson lab	GSE95315	Expression data was obtained from GEO. Cell types obtained from family soft file (41 types) are merged into 22 cluster as presented in the original study. All 5,454 cells were used. From 14,545 genes, 12,640 genes were mapped to hs ENSG ID.
Linnarsson lab	GSE104323	Expression data was obtained from GEO. From 24,216 cells, 24,185 cells with valid cell labels were used (cells with blank in the cell type column were excluded). The number of cells analysed in the original study is also 24,185. From 27,933 genes, 16,146 genes were mapped to hs ENSG ID.
Linnarsson lab	GSE101601	Expression data was obtained from GEO. Human (2,028 cells) and mouse (2,192 cells) data sets were processed separately. For human, from 28,274 genes, 21,459 genes were mapped to ENSG ID. For mouse, from 24,339 genes, 15,826 genes were mapped to hs ENSG ID.
Linnarsson lab	GSE74672	Expression data was obtained from GEO. Only 2881 cells were available in the expression file, though it was mentioned that 3131 cells in the paper. From 24,341 genes, 15,826 genes were mapped to hs ENSG ID. Per cell type average expression was computed for level 1 and 2 separately. Level 2 label was only available for neurons. From 898 neurons, 126 cells with level 2 label "uc" (unclassified) wer…
Linnarsson lab	GSE67602	Expression data was obtained from GEO and cell type label was extracted from family soft file. All 1,422 cells were used. From 25,932 genes, 15,802 genes were mapped to hs ENSG.
Linnarsson lab	GSE103840	Expression data was obtained from GEO. All 1,545 cells were used. From 24,378 genes, 15,826 genes were mapped to hs ENSG ID.
Linnarsson lab	Mouse Brain Atlas	Five UMI counts matrices were obtained for level 5, level 6 rank 1-4 from http://mousebrain.org. Note that the expression value was already aggregated per cell type and we did not use individual cell level expression data. Each of 5 data sets were processed separately. From 27,997 genes, 16,420 genes were mapped to hs ENSG ID.
The Tabula Muris Consortium	Tabula Muris droplet	From 2,990,808 cells in the raw read count matrix, 54,837 cells exist in the annotation file. Cells with label "unknown" were included as it was stated in the original study that they are potential novel cell types. From 23,433 genes, 15,131 genes were mapped to hs ENSG ID.
	Tabula Muris FACS	From 53,760 cells in the raw read count matrix, 44,949 cells exist in the annotation file. Cells with label "unknown" were included as it was stated in the original study that they are potential novel cell types. From 23,433 genes, 15,131 genes were mapped to hs ENSG ID.
Mouse Cell Atlas	GSE108097	Data was downloaded from the link on Mouse Cell Atlas website http://bis.zju.edu.cn/MCA (link to the file: https://figshare.com/s/865e694ad06d5857db4b). Downloaded data was already batch corrected and cells were QCed (Figure2-batch-removed.txt.gz). All 61,637 cells were used. From 25,133 genes, 15,640 genes were mapped to hs ENSG ID.
DropViz	DropViz	"Metacells" data downloaded from DropViz website was used which is the aggregated data per 565 sub-cluster not the individual cell level UMI counts. The UMI was the sum of all the cells in a subcluster, therefore we converted to CPM. In the annotation of each sub-cluster, "class" column was used as level 1 cell type and subcluster was used as level 2. From 32,307 genes, 16,097 genes were mapped t…
10X	PBMC_10X	Cell label was downloaded from github repository https://github.com/10XGenomics/single-cell-3prime-paper. Data set was downloaded from 10X website directory. All 68,579 cells were used. Genes were annotated to ENSG ID in the original study (32,738 genes).
GEO	GSE87544	From 14,437 cells, 6,507 cells had condition "Normal" and further excluded cells with label "zothers" resulted in 5,350 cells. Others include double droplets, clusters from non-hypothalamic tissues as well as clusters with less than ten cells. To be consistent with the original study, cells with <=2000 genes expressed (0 expression) were excluded. In total, 1,039 cells were used. From 23,284 gene…
GEO	GSE98816	Cell type label was obtained directly from the authors. All 3,186 cells were used. From 19,937 genes, 15,302 genes were mapped to hs ENSG ID.
GEO	GSE99235	Cell type label was obtained directly from the authors. All 1,504 cells were used. From 21,948 genes, 15,801 genes were mapped to hs ENSG ID.
GEO	GSE81547	Annotations for each cell was extracted from family soft file. All 2,544 cells were used. Cells with label "unsure" was defined as "PP" in the original study. From 23,465 genes, 20,706 genes were mapped to hs ENSG ID.
GEO	GSE104276	All 2,309 cells were used. From 24,153 genes, 21,177 genes were mapped to ENSG ID. Two data sets were created; 1) per cell type average across different ages, 2) per cell type per age average expression.
GEO	GSE82187	Only microfluid data was used since FACS data was limited to neurons. From 1,208 cells, 705 cells from microfluid were used. From 18,840 genes, 14,189 genes were mapped to hs ENSG ID.
GEO	GSE89232	Cell type label was extracted from famiy soft file. All 957 cells were used. From, 20.689 genes, 17,035 genes were mapped to hs ENSG ID.
GEO	GSE100597	Developmental stage was used as cell label. All 721 cells were used. From 24,83 genes, 14,513 genes were mapped to hs ENSG ID.
GEO	GSE93374	Cells with label "miss" in the column "clust_all" were excluded. From 21,086 cells, 20,921 cells were used which matches with the number of cells used in the original study. Level 1, level 2 and clusters for neurons were processed separately resulted in three data sets. For clusters for neurons, non-neuronal cells were excluded (with label "miss" in "clust_neurons" column; 13,079 neuronal cells i…
GEO	GSE92332	Expression data was obtained for SMATRseq (1,522 cells) and droplet (7,216 cells) data set. Each data set was processed separately. For SMARTseq, from 20,108 genes, 14,714 genes were mapped to hs ENSG ID. For droplet, from 15,971 genes, 12,865 genes were mapped to hs ENSG ID.
GEO	GSE89164	Two count matrices for mouse replicates were combined and extracted 4366 cells exist in the cluster information. Cell label was manually assigned to the cluster index based on the original study. From 20,648 genes, 13,176 genes were mapped to hs ENSG ID.
GEO	GSE67835	Cell type label was extracted from family soft file. Two data sets with and without fetal sample were created. All 466 cells were used (of which 135 cells were fetal samples). From 22,088 genes, 19,749 genes were mapped to ENSG ID.
GEO	GSE84133	Human sample 4 was excluded as it is with sample status T2D. For human, all 7,266 cell were used and from 20,125 genes 19,546 genes were mapped to unique ENSG ID. For mouse, all 1,886 cells were and from 14,878 genes, 12,741 genes were mapped to unique hs ENSG ID.
Broad single cell portal	GSE106678	Expression data was obtained from Broadinstitute Single Cell Portal. All 18,194 cells were used. From 30,341 genes, 15,782 genes were mapped to hs ENSG ID.
Broad single cell portal	DeoNc_hs	Expression data was downloaded from GTEx website (https://www.gtexportal.org). Cells with cluster 1-14 or 16 were used since those clusters were assigned in the original study. The cell type label was manually assigned to the cluster index based on the figure 2a in the original paper. From 14,963 cells, 14,137 cells were used. From 32,111 genes, 31,852 genes were mapped to ENSG ID.
	DroNc_mm	Expression data was obtained from Broadinstitute Single Cell Portal. Cells with label "Unclassified", "Doublets" or "ChP" were excluded as they are not assigned in the orignal study. From 13,313 cells, 11,148 cells were used. From 17,3080 genes, 13,335 genes were mapped to hs ENSG ID. Unclassified are likely from adjacent brain regions, ChP=Choroid plexus.
Allen Brain Atlas	Allen_hs_MTG	Expression data was downloaded from Allen Brain Atlas website. To obtain gene level read counts, sum of read counts for exon and introns were computed for each gene. From 15,928 cells, 325 wicth "no class" were excluded. From 50,281 genes, 29,115 genes were mapped to unique ENSG ID.
Allen Brain Atlas	Allen_hs_LGN	Expression data was downloaded from Allen Brain Atlas website. To obtain gene level read counts, sum of read counts for exon and introns were computed for each gene. From 1,576 cells, 23 wicth "no class" were excluded. From 50,281 genes, 29,115 genes were mapped to unique ENSG ID.
Allen Brain Atlas	Allen_mm_VISp2	Expression data was downloaded from Allen Brain Atlas website. To obtain gene level read counts, sum of read counts for exon and introns were computed for each gene. From 15,413 cells, 490 wicth "Low Quality" and 674 cells with "no class" were excluded. From 45,768 genes, 16,093 genes were mapped to unique hs ENSG ID.
Allen Brain Atlas	Allen_mm_ALM2	Expression data was downloaded from Allen Brain Atlas website. To obtain gene level read counts, sum of read counts for exon and introns were computed for each gene. From 10,068 cells, 99 wicth "Low Quality" and 396 cells with "no class" were excluded. From 45,768 genes, 16,093 genes were mapped to unique hs ENSG ID.
Allen Brain Atlas	Allen_mm_LGp2	Expression data was downloaded from Allen Brain Atlas website. To obtain gene level read counts, sum of read counts for exon and introns were computed for each gene. From 1,996 cells, 122 wicth "Outlier" were excluded. From 45,768 genes, 16,093 genes were mapped to unique hs ENSG ID.
