# Supplementary material for: Genetic mapping of cell type specificity for complex traits
Source: Nat Commun. 2019 Jul 19;10:3222. doi: 10.1038/s41467-019-11181-1 (PMC6642112; doi:10.1038/s41467-019-11181-1)
Supplement: Supplementary file 7 — Supplementary Data 3 [file 41467_2019_11181_MOESM7_ESM.xlsx]

## Sheet: Data 3. Cell type t-SNE
Supplementary Data 3. Cell type descriptiond and tSNE coordinates. General cell type: manually assigned general cell type based on the original cell label, N: the number of cells, tSNE1/tSNE2: tSNE coordinate used in Figure 2. For tissue type, ALM: anterior lateral motor cortex, CB: Cerebellum, CC: Cerebral cortex, DG: Dentate gyrus, DH: Dorsal horn, DRG: Dorsal root ganglion, ENT: Endopeduncular…
Dataset	Species	Original cell label	Description (if applicable)	General cell type	Tissue type	N	tSNE1	tSNE2
Allen_hs_LGN	hs	Astro_CPAMD8	Astrocyte	Glial cells	Brain_LGN	28	-1.12972	20.9458
Allen_hs_LGN	hs	Astro_LGR6	Astrocyte	Glial cells	Brain_LGN	27	-1.08841	20.9036
Allen_hs_LGN	hs	LGN_Exc_BTNL9	Exitatory neuron	Neurons	Brain_LGN	908	-25.3692	-14.491
Allen_hs_LGN	hs	LGN_Exc_PRKCG_BCHE	Exitatory neuron	Neurons	Brain_LGN	102	-25.3528	-14.4912
Allen_hs_LGN	hs	LGN_Exc_PRKCG_GRB14	Exitatory neuron	Neurons	Brain_LGN	17	-25.3246	-14.4792
Allen_hs_LGN	hs	LGN_Inh_CTXN3	Inhibitory neuron	Neurons	Brain_LGN	96	-17.0606	-6.56491
Allen_hs_LGN	hs	LGN_Inh_LAMP5	Inhibitory neuron	Neurons	Brain_LGN	72	-26.1695	14.6106
Allen_hs_LGN	hs	LGN_Inh_NTRK1	Inhibitory neuron	Neurons	Brain_LGN	42	-17.0533	-6.54075
Allen_hs_LGN	hs	LGN_Inh_TRPC4	Inhibitory neuron	Neurons	Brain_LGN	21	-14.676	-5.038
Allen_hs_LGN	hs	Micro_C1QB	Microglia	Microglia	Brain_LGN	26	10.3774	13.0335
Allen_hs_LGN	hs	Oligo_MAG	Oligodendrocyte	Glial cells	Brain_LGN	188	-4.65001	23.6614
Allen_hs_LGN	hs	OPC_PDGFRA	Oligodendrocyte precursor cell	Glial cells	Brain_LGN	26	-2.43135	22.4043
Allen_hs_MTG	hs	Astro_L1.2_FGFR3_GFAP	Astrocyte	Glial cells	Brain_MTG	61	-1.03199	20.9047
Allen_hs_MTG	hs	Astro_L1.6_FGFR3_SLC14A1	Astrocyte	Glial cells	Brain_MTG	230	-1.02538	20.8832
Allen_hs_MTG	hs	Endo_L2.6_NOSTRIN	Endothelial cell	Endothelial cells	Brain_MTG	9	15.5952	19.1244
Allen_hs_MTG	hs	Exc_L2_LAMP5_LTK	Exitatory neuron, layer 2	Neurons	Brain_MTG	812	-15.1316	-27.9031
Allen_hs_MTG	hs	Exc_L2.3_LINC00507_FREM3	Exitatory neuron, layer 2-3	Neurons	Brain_MTG	2284	-15.935	-28.1051
Allen_hs_MTG	hs	Exc_L2.4_LINC00507_GLP2R	Exitatory neuron, layer 2-4	Neurons	Brain_MTG	170	-15.1522	-28.0207
Allen_hs_MTG	hs	Exc_L3.4_RORB_CARM1P1	Exitatory neuron, layer 3-4	Neurons	Brain_MTG	280	-15.8828	-28.1257
Allen_hs_MTG	hs	Exc_L3.5_RORB_COL22A1	Exitatory neuron, layer 3-5	Neurons	Brain_MTG	160	-14.5493	-28.8351
Allen_hs_MTG	hs	Exc_L3.5_RORB_ESR1	Exitatory neuron, layer 3-5	Neurons	Brain_MTG	1428	-14.7008	-28.9185
Allen_hs_MTG	hs	Exc_L3.5_RORB_FILIP1L	Exitatory neuron, layer 3-5	Neurons	Brain_MTG	153	-15.1713	-28.4883
Allen_hs_MTG	hs	Exc_L3.5_RORB_TWIST2	Exitatory neuron, layer 3-5	Neurons	Brain_MTG	93	-14.6587	-28.8643
Allen_hs_MTG	hs	Exc_L4.5_FEZF2_SCN4B	Exitatory neuron, layer 4-5	Neurons	Brain_MTG	25	-16.7108	-28.0467
Allen_hs_MTG	hs	Exc_L4.5_RORB_DAPK2	Exitatory neuron, layer 4-5	Neurons	Brain_MTG	173	-14.9135	-29.0958
Allen_hs_MTG	hs	Exc_L4.5_RORB_FOLH1B	Exitatory neuron, layer 4-5	Neurons	Brain_MTG	870	-16.3395	-28.4055
Allen_hs_MTG	hs	Exc_L4.6_FEZF2_IL26	Exitatory neuron, layer 4-6	Neurons	Brain_MTG	344	-17.0646	-27.2509
Allen_hs_MTG	hs	Exc_L4.6_RORB_C1R	Exitatory neuron, layer 4-6	Neurons	Brain_MTG	160	-15.444	-28.7836
Allen_hs_MTG	hs	Exc_L4.6_RORB_SEMA3E	Exitatory neuron, layer 4-6	Neurons	Brain_MTG	777	-15.2096	-29.0116
Allen_hs_MTG	hs	Exc_L5.6_FEZF2_ABO	Exitatory neuron, layer 5-6	Neurons	Brain_MTG	373	-16.7818	-27.9186
Allen_hs_MTG	hs	Exc_L5.6_FEZF2_EFTUD1P1	Exitatory neuron, layer 5-6	Neurons	Brain_MTG	314	-17.3432	-28.0357
Allen_hs_MTG	hs	Exc_L5.6_RORB_TTC12	Exitatory neuron, layer 5-6	Neurons	Brain_MTG	167	-16.1328	-28.4868
Allen_hs_MTG	hs	Exc_L5.6_SLC17A7_IL15	Exitatory neuron, layer 5-6	Neurons	Brain_MTG	56	-17.8395	-27.922
Allen_hs_MTG	hs	Exc_L5.6_THEMIS_C1QL3	Exitatory neuron, layer 5-6	Neurons	Brain_MTG	1537	-16.4351	-28.4107
Allen_hs_MTG	hs	Exc_L5.6_THEMIS_CRABP1	Exitatory neuron, layer 5-6	Neurons	Brain_MTG	147	-16.7524	-28.9632
Allen_hs_MTG	hs	Exc_L5.6_THEMIS_DCSTAMP	Exitatory neuron, layer 5-6	Neurons	Brain_MTG	53	-16.7779	-28.9434
Allen_hs_MTG	hs	Exc_L5.6_THEMIS_FGF10	Exitatory neuron, layer 5-6	Neurons	Brain_MTG	78	-16.7459	-28.9289
Allen_hs_MTG	hs	Exc_L6_FEZF2_OR2T8	Exitatory neuron, layer 6	Neurons	Brain_MTG	19	-17.8275	-27.9349
Allen_hs_MTG	hs	Exc_L6_FEZF2_SCUBE1	Exitatory neuron, layer 6	Neurons	Brain_MTG	52	-17.9985	-27.8847
Allen_hs_MTG	hs	Inh_L1_SST_CHRNA4	Inhibitory neuron, layer 1	Neurons	Brain_MTG	52	-25.266	15.5644
Allen_hs_MTG	hs	Inh_L1_SST_NMBR	Inhibitory neuron, layer 1	Neurons	Brain_MTG	283	-25.7253	15.2875
Allen_hs_MTG	hs	Inh_L1.2_GAD1_MC4R	Inhibitory neuron, layer 1-2	Neurons	Brain_MTG	107	-25.1334	15.5575
Allen_hs_MTG	hs	Inh_L1.2_LAMP5_DBP	Inhibitory neuron, layer 1-2	Neurons	Brain_MTG	21	-26.2607	15.0423
Allen_hs_MTG	hs	Inh_L1.2_PAX6_CDH12	Inhibitory neuron, layer 1-2	Neurons	Brain_MTG	90	-25.548	14.6865
Allen_hs_MTG	hs	Inh_L1.2_PAX6_TNFAIP8L3	Inhibitory neuron, layer 1-2	Neurons	Brain_MTG	16	-25.7797	14.1818
Allen_hs_MTG	hs	Inh_L1.2_SST_BAGE2	Inhibitory neuron, layer 1-2	Neurons	Brain_MTG	108	-25.1024	15.8279
Allen_hs_MTG	hs	Inh_L1.2_VIP_LBH	Inhibitory neuron, layer 1-2	Neurons	Brain_MTG	47	-24.2374	14.3447
Allen_hs_MTG	hs	Inh_L1.2_VIP_PCDH20	Inhibitory neuron, layer 1-2	Neurons	Brain_MTG	61	-23.6506	15.5564
Allen_hs_MTG	hs	Inh_L1.2_VIP_TSPAN12	Inhibitory neuron, layer 1-2	Neurons	Brain_MTG	42	-25.082	15.003
Allen_hs_MTG	hs	Inh_L1.3_PAX6_SYT6	Inhibitory neuron, layer 1-3	Neurons	Brain_MTG	29	-25.1202	13.725
Allen_hs_MTG	hs	Inh_L1.3_SST_CALB1	Inhibitory neuron, layer 1-3	Neurons	Brain_MTG	279	-33.9278	11.7989
Allen_hs_MTG	hs	Inh_L1.3_VIP_ADAMTSL1	Inhibitory neuron, layer 1-3	Neurons	Brain_MTG	72	-24.8006	16.3104
Allen_hs_MTG	hs	Inh_L1.3_VIP_CCDC184	Inhibitory neuron, layer 1-3	Neurons	Brain_MTG	64	-23.886	14.9557
Allen_hs_MTG	hs	Inh_L1.3_VIP_CHRM2	Inhibitory neuron, layer 1-3	Neurons	Brain_MTG	175	-23.8231	15.5549
Allen_hs_MTG	hs	Inh_L1.3_VIP_GGH	Inhibitory neuron, layer 1-3	Neurons	Brain_MTG	68	-23.6255	15.6198
Allen_hs_MTG	hs	Inh_L1.4_LAMP5_LCP2	Inhibitory neuron, layer 1-4	Neurons	Brain_MTG	356	-26.2797	14.8926
Allen_hs_MTG	hs	Inh_L1.4_VIP_CHRNA6	Inhibitory neuron, layer 1-4	Neurons	Brain_MTG	25	-24.1298	14.5738
Allen_hs_MTG	hs	Inh_L1.4_VIP_OPRM1	Inhibitory neuron, layer 1-4	Neurons	Brain_MTG	52	-23.6088	15.3089
Allen_hs_MTG	hs	Inh_L1.4_VIP_PENK	Inhibitory neuron, layer 1-4	Neurons	Brain_MTG	17	-25.1483	16.6037
Allen_hs_MTG	hs	Inh_L2.3_VIP_CASC6	Inhibitory neuron, layer 2-3	Neurons	Brain_MTG	45	-24.1665	14.3426
Allen_hs_MTG	hs	Inh_L2.4_PVALB_WFDC2	Inhibitory neuron, layer 2-4	Neurons	Brain_MTG	387	-35.0781	9.161
Allen_hs_MTG	hs	Inh_L2.4_SST_FRZB	Inhibitory neuron, layer 2-4	Neurons	Brain_MTG	64	-34.784	9.89329
Allen_hs_MTG	hs	Inh_L2.4_VIP_CBLN1	Inhibitory neuron, layer 2-4	Neurons	Brain_MTG	67	-23.9434	15.9586
Allen_hs_MTG	hs	Inh_L2.4_VIP_SPAG17	Inhibitory neuron, layer 2-4	Neurons	Brain_MTG	33	-23.7691	14.7813
Allen_hs_MTG	hs	Inh_L2.5_PVALB_SCUBE3	Inhibitory neuron, layer 2-5	Neurons	Brain_MTG	32	-35.4625	9.35396
Allen_hs_MTG	hs	Inh_L2.5_VIP_SERPINF1	Inhibitory neuron, layer 2-5	Neurons	Brain_MTG	55	-24.0175	16.125
Allen_hs_MTG	hs	Inh_L2.5_VIP_TYR	Inhibitory neuron, layer 2-5	Neurons	Brain_MTG	62	-23.7283	15.8591
Allen_hs_MTG	hs	Inh_L2.6_LAMP5_CA1	Inhibitory neuron, layer 2-6	Neurons	Brain_MTG	256	-26.5526	14.8434
Allen_hs_MTG	hs	Inh_L2.6_VIP_QPCT	Inhibitory neuron, layer 2-6	Neurons	Brain_MTG	37	-23.4473	15.4876
Allen_hs_MTG	hs	Inh_L3.5_SST_ADGRG6	Inhibitory neuron, layer 3-5	Neurons	Brain_MTG	132	-33.8706	11.7244
Allen_hs_MTG	hs	Inh_L3.6_SST_HPGD	Inhibitory neuron, layer 3-6	Neurons	Brain_MTG	60	-34.0222	10.6867
Allen_hs_MTG	hs	Inh_L3.6_SST_NPY	Inhibitory neuron, layer 3-6	Neurons	Brain_MTG	15	-29.8501	9.85155
Allen_hs_MTG	hs	Inh_L3.6_VIP_HS3ST3A1	Inhibitory neuron, layer 3-6	Neurons	Brain_MTG	80	-23.499	15.7547
Allen_hs_MTG	hs	Inh_L4.5_PVALB_MEPE	Inhibitory neuron, layer 4-5	Neurons	Brain_MTG	64	-35.0745	9.02029
Allen_hs_MTG	hs	Inh_L4.5_SST_STK32A	Inhibitory neuron, layer 4-5	Neurons	Brain_MTG	93	-33.7483	11.6909
Allen_hs_MTG	hs	Inh_L4.6_PVALB_SULF1	Inhibitory neuron, layer 4-6	Neurons	Brain_MTG	167	-35.0385	9.1822
Allen_hs_MTG	hs	Inh_L4.6_SST_B3GAT2	Inhibitory neuron, layer 4-6	Neurons	Brain_MTG	182	-33.7429	11.566
Allen_hs_MTG	hs	Inh_L4.6_SST_GXYLT2	Inhibitory neuron, layer 4-6	Neurons	Brain_MTG	41	-32.6366	10.8808
Allen_hs_MTG	hs	Inh_L5.6_GAD1_GLP1R	Inhibitory neuron, layer 5-6	Neurons	Brain_MTG	27	-34.8427	8.98185
Allen_hs_MTG	hs	Inh_L5.6_PVALB_LGR5	Inhibitory neuron, layer 5-6	Neurons	Brain_MTG	52	-35.0864	9.10301
Allen_hs_MTG	hs	Inh_L5.6_SST_KLHDC8A	Inhibitory neuron, layer 5-6	Neurons	Brain_MTG	63	-33.6949	11.7118
Allen_hs_MTG	hs	Inh_L5.6_SST_MIR548F2	Inhibitory neuron, layer 5-6	Neurons	Brain_MTG	80	-35.0154	9.03069
Allen_hs_MTG	hs	Inh_L5.6_SST_NPM1P10	Inhibitory neuron, layer 5-6	Neurons	Brain_MTG	79	-32.5841	10.8517
Allen_hs_MTG	hs	Inh_L5.6_SST_TH	Inhibitory neuron, layer 5-6	Neurons	Brain_MTG	27	-32.3964	10.6336
Allen_hs_MTG	hs	Micro_L1.3_TYROBP	Microglia	Microglia	Brain_MTG	63	10.4544	13.0623
Allen_hs_MTG	hs	Oligo_L1.6_OPALIN	Oligodendrocyte	Glial cells	Brain_MTG	313	-4.56338	23.595
Allen_hs_MTG	hs	OPC_L1.6_PDGFRA	Oligodendrocyte progenitor cell	Glial cells	Brain_MTG	238	-2.40349	22.394
Allen_mm_ALM2	mm	Astro_Aqp4	Astrocyte	Glial cells	Brain_ALM	215	1.37222	20.6069
Allen_mm_ALM2	mm	CR_Lhx5	Cajal-Retzius cell	Neurons	Brain_ALM	11	-16.0072	13.1483
Allen_mm_ALM2	mm	Endo_Ctla2a	Endothelial cell	Endothelial cells	Brain_ALM	93	15.7554	18.3137
Allen_mm_ALM2	mm	Endo_Cytl1	Endothelial cell	Endothelial cells	Brain_ALM	3	16.3302	18.5475
Allen_mm_ALM2	mm	L2.3_IT_ALM_Macc1_Lrg1	Intratelencephalic neuron, layer 2-3	Neurons	Brain_ALM	119	-13.726	-23.7966
Allen_mm_ALM2	mm	L2.3_IT_ALM_Ptrf	Intratelencephalic neuron, layer 2-3	Neurons	Brain_ALM	70	-13.4766	-23.9364
Allen_mm_ALM2	mm	L2.3_IT_ALM_Sla	Intratelencephalic neuron, layer 2-3	Neurons	Brain_ALM	124	-13.436	-23.7756
Allen_mm_ALM2	mm	L2.3_IT_VISp_Adamts2	Intratelencephalic neuron, layer 2-3	Neurons	Brain_ALM	3	-11.4995	-24.0462
Allen_mm_ALM2	mm	L2.3_IT_VISp_Agmat	Intratelencephalic neuron, layer 2-3	Neurons	Brain_ALM	7	-12.0275	-23.9032
Allen_mm_ALM2	mm	L2.3_IT_VISp_Rrad	Intratelencephalic neuron, layer 2-3	Neurons	Brain_ALM	2	-12.0105	-23.8259
Allen_mm_ALM2	mm	L4_IT_VISp_Rspo1	Intratelencephalic neuron, layer 4	Neurons	Brain_ALM	3	-12.6139	-21.9073
Allen_mm_ALM2	mm	L5_IT_ALM_Cbln4_Fezf2	Intratelencephalic neuron, layer 5	Neurons	Brain_ALM	387	-14.4313	-23.4425
Allen_mm_ALM2	mm	L5_IT_ALM_Cpa6_Gpr88	Intratelencephalic neuron, layer 5	Neurons	Brain_ALM	121	-15.048	-23.8791
Allen_mm_ALM2	mm	L5_IT_ALM_Gkn1_Pcdh19	Intratelencephalic neuron, layer 5	Neurons	Brain_ALM	230	-14.8183	-24.0511
Allen_mm_ALM2	mm	L5_IT_ALM_Lypd1_Gpr88	Intratelencephalic neuron, layer 5	Neurons	Brain_ALM	184	-14.4252	-23.3007
Allen_mm_ALM2	mm	L5_IT_ALM_Npw	Intratelencephalic neuron, layer 5	Neurons	Brain_ALM	53	-13.8954	-23.6817
Allen_mm_ALM2	mm	L5_IT_ALM_Pld5	Intratelencephalic neuron, layer 5	Neurons	Brain_ALM	412	-13.9786	-23.0889
Allen_mm_ALM2	mm	L5_IT_ALM_Tmem163_Arhgap25	Intratelencephalic neuron, layer 5	Neurons	Brain_ALM	72	-14.8616	-23.7271
Allen_mm_ALM2	mm	L5_IT_ALM_Tmem163_Dmrtb1	Intratelencephalic neuron, layer 5	Neurons	Brain_ALM	224	-14.605	-23.5776
Allen_mm_ALM2	mm	L5_IT_ALM_Tnc	Intratelencephalic neuron, layer 5	Neurons	Brain_ALM	704	-14.3658	-23.6168
Allen_mm_ALM2	mm	L5_IT_VISp_Batf3	Intratelencephalic neuron, layer 5	Neurons	Brain_ALM	5	-16.4111	-23.8623
Allen_mm_ALM2	mm	L5_IT_VISp_Col27a1	Intratelencephalic neuron, layer 5	Neurons	Brain_ALM	6	-14.9245	-24.6854
Allen_mm_ALM2	mm	L5_IT_VISp_Col6a1_Fezf2	Intratelencephalic neuron, layer 5	Neurons	Brain_ALM	2	-16.4363	-24.1758
Allen_mm_ALM2	mm	L5_IT_VISp_Whrn_Tox2	Intratelencephalic neuron, layer 5	Neurons	Brain_ALM	1	-15.487	-23.1689
Allen_mm_ALM2	mm	L5_NP_ALM_Trhr_Nefl	Near-projecting neuron, layer 5	Neurons	Brain_ALM	294	-21.8311	-18.4226
Allen_mm_ALM2	mm	L5_NP_VISp_Trhr_Cpne7	Near-projecting neuron, layer 5	Neurons	Brain_ALM	6	-22.081	-18.4145
Allen_mm_ALM2	mm	L5_NP_VISp_Trhr_Met	Near-projecting neuron, layer 5	Neurons	Brain_ALM	1	-15.8972	11.4484
Allen_mm_ALM2	mm	L5_PT_ALM_Hpgd	Pyramidal tract neuron, layer 5	Neurons	Brain_ALM	122	-15.8725	-21.3015
Allen_mm_ALM2	mm	L5_PT_ALM_Npsr1	Pyramidal tract neuron, layer 5	Neurons	Brain_ALM	43	-15.8601	-21.3292
Allen_mm_ALM2	mm	L5_PT_ALM_Slco2a1	Pyramidal tract neuron, layer 5	Neurons	Brain_ALM	203	-15.94	-21.1212
Allen_mm_ALM2	mm	L6_CT_ALM_Cpa6	Corticothalamic neuron, layer 6	Neurons	Brain_ALM	258	-18.8311	-22.2014
Allen_mm_ALM2	mm	L6_CT_ALM_Nxph2_Sla	Corticothalamic neuron, layer 6	Neurons	Brain_ALM	85	-18.548	-21.931
Allen_mm_ALM2	mm	L6_CT_VISp_Ctxn3_Sla	Corticothalamic neuron, layer 6	Neurons	Brain_ALM	1	-18.1896	-21.3637
Allen_mm_ALM2	mm	L6_CT_VISp_Gpr139	Corticothalamic neuron, layer 6	Neurons	Brain_ALM	1	-18.3791	-23.417
Allen_mm_ALM2	mm	L6_CT_VISp_Krt80_Sla	Corticothalamic neuron, layer 6	Neurons	Brain_ALM	3	-19.4242	-22.1166
Allen_mm_ALM2	mm	L6_CT_VISp_Nxph2_Wls	Corticothalamic neuron, layer 6	Neurons	Brain_ALM	2	-21.7458	-19.4999
Allen_mm_ALM2	mm	L6_IT_ALM_Oprk1	Intratelencephalic neuron, layer 6	Neurons	Brain_ALM	172	-14.1435	-24.4465
Allen_mm_ALM2	mm	L6_IT_ALM_Tgfb1	Intratelencephalic neuron, layer 6	Neurons	Brain_ALM	215	-14.6506	-24.3592
Allen_mm_ALM2	mm	L6_IT_VISp_Car3	Intratelencephalic neuron, layer 6	Neurons	Brain_ALM	1	-13.2741	-25.6203
Allen_mm_ALM2	mm	L6_IT_VISp_Col23a1_Adamts2	Intratelencephalic neuron, layer 6	Neurons	Brain_ALM	2	-14.075	-24.9727
Allen_mm_ALM2	mm	L6_IT_VISp_Penk_Col27a1	Intratelencephalic neuron, layer 6	Neurons	Brain_ALM	4	-11.9458	-24.8835
Allen_mm_ALM2	mm	L6_NP_ALM_Trh	Near-projecting neuron, layer 6	Neurons	Brain_ALM	241	-21.8206	-18.4027
Allen_mm_ALM2	mm	L6b_ALM_Olfr111_Nxph1		Neurons	Brain_ALM	51	-20.7261	-23.0257
Allen_mm_ALM2	mm	L6b_ALM_Olfr111_Spon1		Neurons	Brain_ALM	46	-20.4919	-22.9249
Allen_mm_ALM2	mm	L6b_Hsd17b2		Neurons	Brain_ALM	9	-20.5563	-23.7159
Allen_mm_ALM2	mm	L6b_P2ry12		Neurons	Brain_ALM	8	-20.8675	-23.262
Allen_mm_ALM2	mm	L6b_VISp_Col8a1_Rprm		Neurons	Brain_ALM	30	-20.1289	-22.8368
Allen_mm_ALM2	mm	L6b_VISp_Mup5		Neurons	Brain_ALM	1	-20.7322	-22.3841
Allen_mm_ALM2	mm	Lamp5_Fam19a1_Pax6	GABAergic neuron (Lamp5)	Neurons	Brain_ALM	33	-24.0843	8.81247
Allen_mm_ALM2	mm	Lamp5_Fam19a1_Tmem182	GABAergic neuron (Lamp5)	Neurons	Brain_ALM	69	-23.7295	8.59437
Allen_mm_ALM2	mm	Lamp5_Krt73	GABAergic neuron (Lamp5)	Neurons	Brain_ALM	27	-24.7565	8.43323
Allen_mm_ALM2	mm	Lamp5_Lhx6	GABAergic neuron (Lamp5)	Neurons	Brain_ALM	30	-24.5071	7.29864
Allen_mm_ALM2	mm	Lamp5_Lsp1	GABAergic neuron (Lamp5)	Neurons	Brain_ALM	429	-24.1861	7.51768
Allen_mm_ALM2	mm	Lamp5_Ntn1_Npy2r	GABAergic neuron (Lamp5)	Neurons	Brain_ALM	103	-23.3637	8.42927
Allen_mm_ALM2	mm	Lamp5_Plch2_Dock5	GABAergic neuron (Lamp5)	Neurons	Brain_ALM	222	-23.5292	7.89745
Allen_mm_ALM2	mm	Meis2_Adamts19		Neurons	Brain_ALM	11	-16.3572	12.2792
Allen_mm_ALM2	mm	Microglia_Siglech	Microglia	Microglia	Brain_ALM	62	12.348	12.2652
Allen_mm_ALM2	mm	Oligo_Rassf10	Oligodendrocyte	Glial cells	Brain_ALM	10	-5.01035	29.237
Allen_mm_ALM2	mm	Oligo_Serpinb1a	Oligodendrocyte	Glial cells	Brain_ALM	41	-7.92427	26.156
Allen_mm_ALM2	mm	Oligo_Synpr	Oligodendrocyte	Glial cells	Brain_ALM	21	-7.37764	27.1157
Allen_mm_ALM2	mm	OPC_Pdgfra_Ccnb1	Oligodendrocyte progenitor cell	Glial cells	Brain_ALM	1	0.353657	27.8449
Allen_mm_ALM2	mm	OPC_Pdgfra_Grm5	Oligodendrocyte progenitor cell	Glial cells	Brain_ALM	25	0.0112413	27.1825
Allen_mm_ALM2	mm	Peri_Kcnj8	Pericytes	Neurons	Brain_ALM	4	15.1841	21.0269
Allen_mm_ALM2	mm	Pvalb_Akr1c18_Ntf3	GABAergic neuron (Pvalb)	Neurons	Brain_ALM	14	-33.4114	6.06386
Allen_mm_ALM2	mm	Pvalb_Calb1_Sst	GABAergic neuron (Pvalb)	Neurons	Brain_ALM	41	-33.2255	6.35855
Allen_mm_ALM2	mm	Pvalb_Gabrg1	GABAergic neuron (Pvalb)	Neurons	Brain_ALM	48	-34.13	6.73186
Allen_mm_ALM2	mm	Pvalb_Gpr149_Islr	GABAergic neuron (Pvalb)	Neurons	Brain_ALM	55	-33.5882	5.9527
Allen_mm_ALM2	mm	Pvalb_Reln_Itm2a	GABAergic neuron (Pvalb)	Neurons	Brain_ALM	5	-33.8198	5.32204
Allen_mm_ALM2	mm	Pvalb_Reln_Tac1	GABAergic neuron (Pvalb)	Neurons	Brain_ALM	438	-33.639	5.89277
Allen_mm_ALM2	mm	Pvalb_Sema3e_Kank4	GABAergic neuron (Pvalb)	Neurons	Brain_ALM	26	-33.2931	5.85858
Allen_mm_ALM2	mm	Pvalb_Th_Sst	GABAergic neuron (Pvalb)	Neurons	Brain_ALM	7	-34.0169	6.72967
Allen_mm_ALM2	mm	Pvalb_Tpbg	GABAergic neuron (Pvalb)	Neurons	Brain_ALM	219	-33.4122	5.82873
Allen_mm_ALM2	mm	Pvalb_Vipr2	GABAergic neuron (Pvalb)	Neurons	Brain_ALM	43	-34.3791	5.56708
Allen_mm_ALM2	mm	PVM_Mrc1	Perivascular macrophages	Glial cells	Brain_ALM	23	12.6822	12.5127
Allen_mm_ALM2	mm	Serpinf1_Aqp5_Vip	GABAergic neuron (Serpinf1)	Neurons	Brain_ALM	39	-21.4227	11.5233
Allen_mm_ALM2	mm	Serpinf1_Clrn1	GABAergic neuron (Serpinf1)	Neurons	Brain_ALM	39	-25.0998	8.578
Allen_mm_ALM2	mm	SMC_Acta2	Smooth muscle cell	Glial cells	Brain_ALM	55	16.0389	21.3161
Allen_mm_ALM2	mm	Sncg_Gpr50	GABAergic neuron (Sncg)	Neurons	Brain_ALM	20	-25.3695	9.68961
Allen_mm_ALM2	mm	Sncg_Slc17a8	GABAergic neuron (Sncg)	Neurons	Brain_ALM	56	-25.7214	9.49393
Allen_mm_ALM2	mm	Sncg_Vip_Itih5	GABAergic neuron (Sncg)	Neurons	Brain_ALM	40	-25.2393	9.61366
Allen_mm_ALM2	mm	Sncg_Vip_Nptx2	GABAergic neuron (Sncg)	Neurons	Brain_ALM	32	-24.8872	9.80191
Allen_mm_ALM2	mm	Sst_Calb2_Necab1	GABAergic neuron (Sst)	Neurons	Brain_ALM	47	-30.7602	5.81277
Allen_mm_ALM2	mm	Sst_Calb2_Pdlim5	GABAergic neuron (Sst)	Neurons	Brain_ALM	118	-30.7457	6.38575
Allen_mm_ALM2	mm	Sst_Chodl	GABAergic neuron (Sst)	Neurons	Brain_ALM	94	-29.341	9.23642
Allen_mm_ALM2	mm	Sst_Chrna2_Glra3	GABAergic neuron (Sst)	Neurons	Brain_ALM	313	-29.529	7.40094
Allen_mm_ALM2	mm	Sst_Chrna2_Ptgdr	GABAergic neuron (Sst)	Neurons	Brain_ALM	69	-29.9595	7.51525
Allen_mm_ALM2	mm	Sst_Crh_4930553C11Rik	GABAergic neuron (Sst)	Neurons	Brain_ALM	43	-31.3517	7.21935
Allen_mm_ALM2	mm	Sst_Crhr2_Efemp1	GABAergic neuron (Sst)	Neurons	Brain_ALM	44	-31.1646	6.99247
Allen_mm_ALM2	mm	Sst_Esm1	GABAergic neuron (Sst)	Neurons	Brain_ALM	62	-30.967	7.1985
Allen_mm_ALM2	mm	Sst_Hpse_Cbln4	GABAergic neuron (Sst)	Neurons	Brain_ALM	25	-30.9121	6.6136
Allen_mm_ALM2	mm	Sst_Hpse_Sema3c	GABAergic neuron (Sst)	Neurons	Brain_ALM	31	-30.4184	7.4331
Allen_mm_ALM2	mm	Sst_Mme_Fam114a1	GABAergic neuron (Sst)	Neurons	Brain_ALM	25	-32.028	6.5801
Allen_mm_ALM2	mm	Sst_Myh8_Etv1	GABAergic neuron (Sst)	Neurons	Brain_ALM	18	-30.0272	6.46127
Allen_mm_ALM2	mm	Sst_Myh8_Fibin	GABAergic neuron (Sst)	Neurons	Brain_ALM	23	-29.1903	7.40753
Allen_mm_ALM2	mm	Sst_Nr2f2_Necab1	GABAergic neuron (Sst)	Neurons	Brain_ALM	22	-30.8125	6.37049
Allen_mm_ALM2	mm	Sst_Nts	GABAergic neuron (Sst)	Neurons	Brain_ALM	6	-32.684	7.93249
Allen_mm_ALM2	mm	Sst_Rxfp1_Eya1	GABAergic neuron (Sst)	Neurons	Brain_ALM	16	-31.8386	8.00003
Allen_mm_ALM2	mm	Sst_Rxfp1_Prdm8	GABAergic neuron (Sst)	Neurons	Brain_ALM	21	-31.6406	8.03366
Allen_mm_ALM2	mm	Sst_Tac1_Htr1d	GABAergic neuron (Sst)	Neurons	Brain_ALM	83	-31.3546	5.87136
Allen_mm_ALM2	mm	Sst_Tac2_Myh4	GABAergic neuron (Sst)	Neurons	Brain_ALM	55	-30.5202	7.54587
Allen_mm_ALM2	mm	Sst_Tac2_Tacstd2	GABAergic neuron (Sst)	Neurons	Brain_ALM	24	-31.0578	7.85104
Allen_mm_ALM2	mm	Vip_Arhgap36_Hmcn1		Neurons	Brain_ALM	91	-20.4039	13.4184
Allen_mm_ALM2	mm	Vip_Chat_Htr1f		Neurons	Brain_ALM	108	-20.6299	12.2539
Allen_mm_ALM2	mm	Vip_Col15a1_Pde1a		Neurons	Brain_ALM	31	-20.6126	11.6875
Allen_mm_ALM2	mm	Vip_Crispld2_Htr2c		Neurons	Brain_ALM	71	-20.1738	12.1125
Allen_mm_ALM2	mm	Vip_Crispld2_Kcne4		Neurons	Brain_ALM	97	-20.3816	11.8506
Allen_mm_ALM2	mm	Vip_Gpc3_Slc18a3		Neurons	Brain_ALM	35	-20.6149	13.3149
Allen_mm_ALM2	mm	Vip_Igfbp4_Mab21l1		Neurons	Brain_ALM	22	-19.693	13.1981
Allen_mm_ALM2	mm	Vip_Igfbp6_Car10		Neurons	Brain_ALM	77	-19.7765	13.5288
Allen_mm_ALM2	mm	Vip_Igfbp6_Pltp		Neurons	Brain_ALM	90	-19.7036	13.609
Allen_mm_ALM2	mm	Vip_Lect1_Oxtr		Neurons	Brain_ALM	96	-20.2063	12.3355
Allen_mm_ALM2	mm	Vip_Lmo1_Fam159b		Neurons	Brain_ALM	57	-21.1129	12.7124
Allen_mm_ALM2	mm	Vip_Lmo1_Myl1		Neurons	Brain_ALM	69	-20.9546	12.489
Allen_mm_ALM2	mm	Vip_Ptprt_Pkp2		Neurons	Brain_ALM	156	-20.5575	12.8123
Allen_mm_ALM2	mm	Vip_Pygm_C1ql1		Neurons	Brain_ALM	110	-20.1354	12.9574
Allen_mm_ALM2	mm	Vip_Rspo1_Itga4		Neurons	Brain_ALM	66	-20.0872	12.5251
Allen_mm_ALM2	mm	Vip_Rspo4_Rxfp1_Chat		Neurons	Brain_ALM	48	-20.4691	12.7584
Allen_mm_ALM2	mm	VLMC_Osr1_Mc5r	Vascular leprotomeingeal cell	Neurons	Brain_ALM	39	13.2784	22.0008
Allen_mm_ALM2	mm	VLMC_Spp1_Col15a1	Vascular leprotomeingeal cell	Glial cells	Brain_ALM	30	13.4355	22.1264
Allen_mm_ALM2	mm	VLMC_Spp1_Hs3st6	Vascular leprotomeingeal cell	Glial cells	Brain_ALM	3	13.5378	21.5037
Allen_mm_LGd2	mm	Astro_Gja1	Astrocyte	Glial cells	Brain_LGd	3	0.878501	20.7542
Allen_mm_LGd2	mm	HIP_Exc_Neurod6		Neurons	Brain_LGd	14	-13.9412	-22.1837
Allen_mm_LGd2	mm	LGN_Exc_Scn4b		Neurons	Brain_LGd	1023	-25.8129	-8.83967
Allen_mm_LGd2	mm	LGN_Inh_Chrna6_Cnr1		Neurons	Brain_LGd	109	-29.4747	2.09671
Allen_mm_LGd2	mm	LGN_Inh_Chrna6_Dscaml1		Neurons	Brain_LGd	161	-29.4657	2.09341
Allen_mm_LGd2	mm	LGN_Inh_Chrna6_Pax7		Neurons	Brain_LGd	160	-29.4669	2.10049
Allen_mm_LGd2	mm	LP_Exc_Glra3		Neurons	Brain_LGd	53	-25.5921	-9.23241
Allen_mm_LGd2	mm	Micro_Ctss	Microglia	Microglia	Brain_LGd	7	12.303	12.3794
Allen_mm_LGd2	mm	Oligo_Opalin	Oligodendrocyte	Glial cells	Brain_LGd	47	-7.87487	26.5508
Allen_mm_LGd2	mm	Oligo_Rassf10	Oligodendrocyte	Glial cells	Brain_LGd	12	-3.90436	29.4071
Allen_mm_LGd2	mm	OPC_Pdgfra	Oligodendrocyte precursor cells	Glial cells	Brain_LGd	27	0.101509	27.4394
Allen_mm_LGd2	mm	RT_Inh_Pvalb		Neurons	Brain_LGd	43	-29.6336	-1.80048
Allen_mm_LGd2	mm	vLGN_Inh_Dlx5_Cbln2		Neurons	Brain_LGd	75	-17.3772	-1.79527
Allen_mm_LGd2	mm	vLGN_Inh_Rspo2		Neurons	Brain_LGd	21	-17.3821	-1.92683
Allen_mm_LGd2	mm	vLGN_Inh_Shox2_Htr1a		Neurons	Brain_LGd	29	-17.4661	-1.52871
Allen_mm_LGd2	mm	vLGN_Inh_Shox2_Sox14		Neurons	Brain_LGd	64	-17.3879	-1.85718
Allen_mm_LGd2	mm	vLGN_Inh_Spata20		Neurons	Brain_LGd	26	-17.412	-1.87718
Allen_mm_VISp2	mm	Astro_Aqp4	Astrocyte	Glial cells	Brain_VISp	368	1.35257	20.589
Allen_mm_VISp2	mm	CR_Lhx5	Cajal-Retzius cell	Neurons	Brain_VISp	7	-15.9641	13.1578
Allen_mm_VISp2	mm	Endo_Ctla2a	Endothelial cell	Endothelial cells	Brain_VISp	90	15.7636	18.2712
Allen_mm_VISp2	mm	Endo_Cytl1	Endothelial cell	Endothelial cells	Brain_VISp	4	15.8949	19.0327
Allen_mm_VISp2	mm	L2.3_IT_ALM_Sla	Intratelencephalic neuron, layer 2-3	Neurons	Brain_VISp	1	-14.6203	-21.9836
Allen_mm_VISp2	mm	L2.3_IT_VISp_Adamts2	Intratelencephalic neuron, layer 2-3	Neurons	Brain_VISp	209	-12.9561	-23.72
Allen_mm_VISp2	mm	L2.3_IT_VISp_Agmat	Intratelencephalic neuron, layer 2-3	Neurons	Brain_VISp	666	-13.1855	-23.6979
Allen_mm_VISp2	mm	L2.3_IT_VISp_Rrad	Intratelencephalic neuron, layer 2-3	Neurons	Brain_VISp	106	-12.3329	-23.7702
Allen_mm_VISp2	mm	L4_IT_VISp_Rspo1	Intratelencephalic neuron, layer 4	Neurons	Brain_VISp	1401	-13.2493	-22.0299
Allen_mm_VISp2	mm	L5_IT_ALM_Cpa6_Gpr88	Intratelencephalic neuron, layer 5	Neurons	Brain_VISp	1	-15.5099	-24.3644
Allen_mm_VISp2	mm	L5_IT_ALM_Npw	Intratelencephalic neuron, layer 5	Neurons	Brain_VISp	1	-13.9816	-23.2439
Allen_mm_VISp2	mm	L5_IT_VISp_Batf3	Intratelencephalic neuron, layer 5	Neurons	Brain_VISp	430	-15.7319	-23.6295
Allen_mm_VISp2	mm	L5_IT_VISp_Col27a1	Intratelencephalic neuron, layer 5	Neurons	Brain_VISp	117	-14.8269	-24.1796
Allen_mm_VISp2	mm	L5_IT_VISp_Col6a1_Fezf2	Intratelencephalic neuron, layer 5	Neurons	Brain_VISp	47	-15.7196	-24.0198
Allen_mm_VISp2	mm	L5_IT_VISp_Hsd11b1_Endou	Intratelencephalic neuron, layer 5	Neurons	Brain_VISp	215	-14.8224	-23.0304
Allen_mm_VISp2	mm	L5_IT_VISp_Whrn_Tox2	Intratelencephalic neuron, layer 5	Neurons	Brain_VISp	69	-15.3305	-23.3888
Allen_mm_VISp2	mm	L5_NP_ALM_Trhr_Nefl	Near-projecting neuron, layer 5	Neurons	Brain_VISp	6	-21.6496	-18.324
Allen_mm_VISp2	mm	L5_NP_VISp_Trhr_Cpne7	Near-projecting neuron, layer 5	Neurons	Brain_VISp	177	-21.9082	-18.442
Allen_mm_VISp2	mm	L5_NP_VISp_Trhr_Met	Near-projecting neuron, layer 5	Neurons	Brain_VISp	179	-21.8512	-18.4726
Allen_mm_VISp2	mm	L5_PT_VISp_C1ql2_Cdh13	Pyramidal tract neuron, layer 5	Neurons	Brain_VISp	109	-15.8183	-21.6551
Allen_mm_VISp2	mm	L5_PT_VISp_C1ql2_Ptgfr	Pyramidal tract neuron, layer 5	Neurons	Brain_VISp	102	-15.7911	-21.6734
Allen_mm_VISp2	mm	L5_PT_VISp_Chrna6	Pyramidal tract neuron, layer 5	Neurons	Brain_VISp	91	-15.8393	-21.9207
Allen_mm_VISp2	mm	L5_PT_VISp_Krt80	Pyramidal tract neuron, layer 5	Neurons	Brain_VISp	220	-15.8476	-21.6828
Allen_mm_VISp2	mm	L5_PT_VISp_Lgr5	Pyramidal tract neuron, layer 5	Neurons	Brain_VISp	22	-15.8265	-21.7319
Allen_mm_VISp2	mm	L6_CT_ALM_Cpa6	Corticothalamic neuron, layer 6	Neurons	Brain_VISp	1	-19.1235	-22.8202
Allen_mm_VISp2	mm	L6_CT_ALM_Nxph2_Sla	Corticothalamic neuron, layer 6	Neurons	Brain_VISp	13	-18.3556	-21.9376
Allen_mm_VISp2	mm	L6_CT_VISp_Ctxn3_Brinp3	Corticothalamic neuron, layer 6	Neurons	Brain_VISp	278	-18.4909	-21.9124
Allen_mm_VISp2	mm	L6_CT_VISp_Ctxn3_Sla	Corticothalamic neuron, layer 6	Neurons	Brain_VISp	317	-18.5934	-21.9029
Allen_mm_VISp2	mm	L6_CT_VISp_Gpr139	Corticothalamic neuron, layer 6	Neurons	Brain_VISp	64	-18.599	-22.7131
Allen_mm_VISp2	mm	L6_CT_VISp_Krt80_Sla	Corticothalamic neuron, layer 6	Neurons	Brain_VISp	207	-18.8399	-22.3154
Allen_mm_VISp2	mm	L6_CT_VISp_Nxph2_Wls	Corticothalamic neuron, layer 6	Neurons	Brain_VISp	80	-18.6398	-21.6491
Allen_mm_VISp2	mm	L6_IT_ALM_Oprk1	Intratelencephalic neuron, layer 6	Neurons	Brain_VISp	2	-14.1837	-25.0402
Allen_mm_VISp2	mm	L6_IT_ALM_Tgfb1	Intratelencephalic neuron, layer 6	Neurons	Brain_VISp	1	-15.4172	-25.0336
Allen_mm_VISp2	mm	L6_IT_VISp_Car3	Intratelencephalic neuron, layer 6	Neurons	Brain_VISp	74	-13.2512	-25.4093
Allen_mm_VISp2	mm	L6_IT_VISp_Col18a1	Intratelencephalic neuron, layer 6	Neurons	Brain_VISp	172	-13.6855	-24.2522
Allen_mm_VISp2	mm	L6_IT_VISp_Col23a1_Adamts2	Intratelencephalic neuron, layer 6	Neurons	Brain_VISp	378	-13.5672	-24.428
Allen_mm_VISp2	mm	L6_IT_VISp_Penk_Col27a1	Intratelencephalic neuron, layer 6	Neurons	Brain_VISp	1045	-13.8689	-24.4148
Allen_mm_VISp2	mm	L6_IT_VISp_Penk_Fst	Intratelencephalic neuron, layer 6	Neurons	Brain_VISp	200	-12.8328	-24.219
Allen_mm_VISp2	mm	L6b_Hsd17b2		Neurons	Brain_VISp	7	-20.4907	-23.7661
Allen_mm_VISp2	mm	L6b_P2ry12		Neurons	Brain_VISp	51	-20.6499	-23.2206
Allen_mm_VISp2	mm	L6b_VISp_Col8a1_Rprm		Neurons	Brain_VISp	77	-19.9156	-22.847
Allen_mm_VISp2	mm	L6b_VISp_Col8a1_Rxfp1		Neurons	Brain_VISp	60	-20.2566	-22.8452
Allen_mm_VISp2	mm	L6b_VISp_Crh		Neurons	Brain_VISp	46	-20.4987	-22.9404
Allen_mm_VISp2	mm	L6b_VISp_Mup5		Neurons	Brain_VISp	117	-20.2668	-22.8263
Allen_mm_VISp2	mm	Lamp5_Fam19a1_Pax6	GABAergic neuron (Lamp5)	Neurons	Brain_VISp	43	-23.9866	8.808
Allen_mm_VISp2	mm	Lamp5_Fam19a1_Tmem182	GABAergic neuron (Lamp5)	Neurons	Brain_VISp	46	-23.6525	8.66452
Allen_mm_VISp2	mm	Lamp5_Krt73	GABAergic neuron (Lamp5)	Neurons	Brain_VISp	41	-24.6524	8.39405
Allen_mm_VISp2	mm	Lamp5_Lhx6	GABAergic neuron (Lamp5)	Neurons	Brain_VISp	46	-24.4778	7.29757
Allen_mm_VISp2	mm	Lamp5_Lsp1	GABAergic neuron (Lamp5)	Neurons	Brain_VISp	450	-24.2079	7.48208
Allen_mm_VISp2	mm	Lamp5_Ntn1_Npy2r	GABAergic neuron (Lamp5)	Neurons	Brain_VISp	184	-23.2585	8.42512
Allen_mm_VISp2	mm	Lamp5_Plch2_Dock5	GABAergic neuron (Lamp5)	Neurons	Brain_VISp	312	-23.4654	7.91755
Allen_mm_VISp2	mm	Meis2_Adamts19		Neurons	Brain_VISp	45	-16.2856	12.2334
Allen_mm_VISp2	mm	Microglia_Siglech	Microglia	Microglia	Brain_VISp	44	12.2568	12.2637
Allen_mm_VISp2	mm	Oligo_Rassf10	Oligodendrocyte	Glial cells	Brain_VISp	3	-6.33837	27.4675
Allen_mm_VISp2	mm	Oligo_Serpinb1a	Oligodendrocyte	Glial cells	Brain_VISp	42	-7.93848	26.1933
Allen_mm_VISp2	mm	Oligo_Synpr	Oligodendrocyte	Glial cells	Brain_VISp	16	-7.71472	26.7542
Allen_mm_VISp2	mm	OPC_Pdgfra_Ccnb1	Oligodendrocyte precursor cells	Glial cells	Brain_VISp	3	0.276615	27.27
Allen_mm_VISp2	mm	OPC_Pdgfra_Grm5	Oligodendrocyte precursor cells	Glial cells	Brain_VISp	27	0.0122988	27.1069
Allen_mm_VISp2	mm	Peri_Kcnj8	Pericytes	Neurons	Brain_VISp	32	15.2686	21.2322
Allen_mm_VISp2	mm	Pvalb_Akr1c18_Ntf3	GABAergic neuron (Pvalb)	Neurons	Brain_VISp	58	-33.5098	6.25351
Allen_mm_VISp2	mm	Pvalb_Calb1_Sst	GABAergic neuron (Pvalb)	Neurons	Brain_VISp	71	-33.1352	6.34224
Allen_mm_VISp2	mm	Pvalb_Gabrg1	GABAergic neuron (Pvalb)	Neurons	Brain_VISp	81	-34.2277	6.82498
Allen_mm_VISp2	mm	Pvalb_Gpr149_Islr	GABAergic neuron (Pvalb)	Neurons	Brain_VISp	145	-33.7282	5.96554
Allen_mm_VISp2	mm	Pvalb_Reln_Itm2a	GABAergic neuron (Pvalb)	Neurons	Brain_VISp	58	-33.6051	5.66913
Allen_mm_VISp2	mm	Pvalb_Reln_Tac1	GABAergic neuron (Pvalb)	Neurons	Brain_VISp	372	-33.6453	5.95512
Allen_mm_VISp2	mm	Pvalb_Sema3e_Kank4	GABAergic neuron (Pvalb)	Neurons	Brain_VISp	39	-33.3602	5.98028
Allen_mm_VISp2	mm	Pvalb_Th_Sst	GABAergic neuron (Pvalb)	Neurons	Brain_VISp	62	-33.428	6.73147
Allen_mm_VISp2	mm	Pvalb_Tpbg	GABAergic neuron (Pvalb)	Neurons	Brain_VISp	405	-33.3422	5.80505
Allen_mm_VISp2	mm	Pvalb_Vipr2	GABAergic neuron (Pvalb)	Neurons	Brain_VISp	46	-34.4132	5.52598
Allen_mm_VISp2	mm	PVM_Mrc1	Perivascular macrophages	Glial cells	Brain_VISp	7	12.5606	12.6046
Allen_mm_VISp2	mm	Serpinf1_Aqp5_Vip	GABAergic neuron (Serpinf)	Neurons	Brain_VISp	17	-21.4367	11.2915
Allen_mm_VISp2	mm	Serpinf1_Clrn1	GABAergic neuron (Serpinf)	Neurons	Brain_VISp	10	-25.2589	8.51358
Allen_mm_VISp2	mm	SMC_Acta2	Smooth muscle cell	Glial cells	Brain_VISp	55	16.1176	21.3469
Allen_mm_VISp2	mm	Sncg_Gpr50	GABAergic neuron (Sncg)	Neurons	Brain_VISp	28	-25.3316	9.75277
Allen_mm_VISp2	mm	Sncg_Slc17a8	GABAergic neuron (Sncg)	Neurons	Brain_VISp	12	-25.8145	9.50464
Allen_mm_VISp2	mm	Sncg_Vip_Itih5	GABAergic neuron (Sncg)	Neurons	Brain_VISp	46	-25.3948	9.58308
Allen_mm_VISp2	mm	Sncg_Vip_Nptx2	GABAergic neuron (Sncg)	Neurons	Brain_VISp	39	-24.8379	9.83737
Allen_mm_VISp2	mm	Sst_Calb2_Necab1	GABAergic neuron (Sst)	Neurons	Brain_VISp	27	-30.9822	5.90435
Allen_mm_VISp2	mm	Sst_Calb2_Pdlim5	GABAergic neuron (Sst)	Neurons	Brain_VISp	120	-30.7416	6.33303
Allen_mm_VISp2	mm	Sst_Chodl	GABAergic neuron (Sst)	Neurons	Brain_VISp	85	-29.3633	9.23896
Allen_mm_VISp2	mm	Sst_Chrna2_Glra3	GABAergic neuron (Sst)	Neurons	Brain_VISp	242	-29.6446	7.42642
Allen_mm_VISp2	mm	Sst_Chrna2_Ptgdr	GABAergic neuron (Sst)	Neurons	Brain_VISp	134	-29.9464	7.57202
Allen_mm_VISp2	mm	Sst_Crh_4930553C11Rik	GABAergic neuron (Sst)	Neurons	Brain_VISp	60	-31.5147	7.21157
Allen_mm_VISp2	mm	Sst_Crhr2_Efemp1	GABAergic neuron (Sst)	Neurons	Brain_VISp	82	-31.2574	7.07568
Allen_mm_VISp2	mm	Sst_Esm1	GABAergic neuron (Sst)	Neurons	Brain_VISp	69	-31.1408	7.34584
Allen_mm_VISp2	mm	Sst_Hpse_Cbln4	GABAergic neuron (Sst)	Neurons	Brain_VISp	36	-31.0712	6.70427
Allen_mm_VISp2	mm	Sst_Hpse_Sema3c	GABAergic neuron (Sst)	Neurons	Brain_VISp	177	-30.1258	7.62466
Allen_mm_VISp2	mm	Sst_Mme_Fam114a1	GABAergic neuron (Sst)	Neurons	Brain_VISp	42	-31.8693	6.59658
Allen_mm_VISp2	mm	Sst_Myh8_Etv1	GABAergic neuron (Sst)	Neurons	Brain_VISp	71	-30.26	6.65337
Allen_mm_VISp2	mm	Sst_Myh8_Fibin	GABAergic neuron (Sst)	Neurons	Brain_VISp	92	-29.2673	7.49343
Allen_mm_VISp2	mm	Sst_Nr2f2_Necab1	GABAergic neuron (Sst)	Neurons	Brain_VISp	41	-30.5409	6.30747
Allen_mm_VISp2	mm	Sst_Nts	GABAergic neuron (Sst)	Neurons	Brain_VISp	30	-32.3027	7.91807
Allen_mm_VISp2	mm	Sst_Rxfp1_Eya1	GABAergic neuron (Sst)	Neurons	Brain_VISp	55	-31.5802	7.99358
Allen_mm_VISp2	mm	Sst_Rxfp1_Prdm8	GABAergic neuron (Sst)	Neurons	Brain_VISp	144	-31.6287	7.92055
Allen_mm_VISp2	mm	Sst_Tac1_Htr1d	GABAergic neuron (Sst)	Neurons	Brain_VISp	95	-31.4691	5.6545
Allen_mm_VISp2	mm	Sst_Tac1_Tacr3	GABAergic neuron (Sst)	Neurons	Brain_VISp	59	-31.0197	4.97863
Allen_mm_VISp2	mm	Sst_Tac2_Myh4	GABAergic neuron (Sst)	Neurons	Brain_VISp	24	-30.5886	7.85529
Allen_mm_VISp2	mm	Sst_Tac2_Tacstd2	GABAergic neuron (Sst)	Neurons	Brain_VISp	56	-31.1655	7.99466
Allen_mm_VISp2	mm	Vip_Arhgap36_Hmcn1		Neurons	Brain_VISp	198	-20.3194	13.3285
Allen_mm_VISp2	mm	Vip_Chat_Htr1f		Neurons	Brain_VISp	181	-20.3305	12.2166
Allen_mm_VISp2	mm	Vip_Col15a1_Pde1a		Neurons	Brain_VISp	30	-20.5027	11.6343
Allen_mm_VISp2	mm	Vip_Crispld2_Htr2c		Neurons	Brain_VISp	161	-20.1461	12.0102
Allen_mm_VISp2	mm	Vip_Crispld2_Kcne4		Neurons	Brain_VISp	110	-20.1791	11.8268
Allen_mm_VISp2	mm	Vip_Gpc3_Slc18a3		Neurons	Brain_VISp	93	-20.566	13.2508
Allen_mm_VISp2	mm	Vip_Igfbp4_Mab21l1		Neurons	Brain_VISp	58	-19.8392	13.0733
Allen_mm_VISp2	mm	Vip_Igfbp6_Car10		Neurons	Brain_VISp	71	-19.7783	13.4157
Allen_mm_VISp2	mm	Vip_Igfbp6_Pltp		Neurons	Brain_VISp	123	-19.7308	13.5163
Allen_mm_VISp2	mm	Vip_Lect1_Oxtr		Neurons	Brain_VISp	115	-20.1143	12.36
Allen_mm_VISp2	mm	Vip_Lmo1_Fam159b		Neurons	Brain_VISp	61	-21.2093	12.5909
Allen_mm_VISp2	mm	Vip_Lmo1_Myl1		Neurons	Brain_VISp	68	-21.237	12.4307
Allen_mm_VISp2	mm	Vip_Ptprt_Pkp2		Neurons	Brain_VISp	210	-20.4726	12.8078
Allen_mm_VISp2	mm	Vip_Pygm_C1ql1		Neurons	Brain_VISp	132	-20.121	12.8456
Allen_mm_VISp2	mm	Vip_Rspo1_Itga4		Neurons	Brain_VISp	50	-19.9837	12.4232
Allen_mm_VISp2	mm	Vip_Rspo4_Rxfp1_Chat		Neurons	Brain_VISp	67	-20.3258	12.6994
Allen_mm_VISp2	mm	VLMC_Osr1_Cd74	Vascular leprotomeingeal cell	Glial cells	Brain_VISp	12	12.9667	22.3878
Allen_mm_VISp2	mm	VLMC_Osr1_Mc5r	Vascular leprotomeingeal cell	Glial cells	Brain_VISp	41	13.2408	22.2706
Allen_mm_VISp2	mm	VLMC_Spp1_Col15a1	Vascular leprotomeingeal cell	Glial cells	Brain_VISp	10	13.5887	22.0311
Allen_mm_VISp2	mm	VLMC_Spp1_Hs3st6	Vascular leprotomeingeal cell	Glial cells	Brain_VISp	4	13.4345	21.507
DroNc_hs	hs	ASC1	Astrocyte	Glial cells	Brain_HC	1204	-1.06476	20.5694
DroNc_hs	hs	ASC2	Astrocyte	Glial cells	Brain_HC	705	-1.08559	20.5412
DroNc_hs	hs	END	Endothelial cell	Endothelial cells	Brain_HC	254	17.6316	18.225
DroNc_hs	hs	exCA1	Pyramidal neuron from hippocampus CA1	Neurons	Brain_HC	421	-11.2783	-13.7608
DroNc_hs	hs	exCA3	Pyramidal neuron from hippocampus CA3	Neurons	Brain_HC	745	-8.78133	-14.3292
DroNc_hs	hs	exDG	Granule neuron from hippocampus dentate gyrus	Neurons	Brain_HC	1453	-8.7193	-14.1902
DroNc_hs	hs	exPFC1	Glutamatergic neuron from prefrontal cortex	Neurons	Brain_HC	3104	-12.0618	-20.0384
DroNc_hs	hs	exPFC2	Glutamatergic neuron from prefrontal cortex	Neurons	Brain_HC	297	-12.041	-20.0311
DroNc_hs	hs	GABA1	GABAergic interneuron	Neurons	Brain_HC	892	-34.2778	9.77885
DroNc_hs	hs	GABA2	GABAergic interneuron	Neurons	Brain_HC	823	-26.1072	13.2508
DroNc_hs	hs	MG	Microglia	Microglia	Brain_HC	389	10.1751	12.8138
DroNc_hs	hs	NSC	Neuronal stem cell	Neurons	Brain_HC	201	4.81262	17.2108
DroNc_hs	hs	ODC1	Oligodendrocyte	Glial cells	Brain_HC	1718	-4.62813	23.6453
DroNc_hs	hs	ODC2	Oligodendrocyte	Glial cells	Brain_HC	1247	-4.61577	23.6283
DroNc_hs	hs	OPC	Oligodendrocyte precursor cells	Glial cells	Brain_HC	684	-2.52624	22.6122
DroNc_mm	mm	ASC1	Astrocyte	Glial cells	Brain_HC	733	1.65269	19.9209
DroNc_mm	mm	ASC2	Astrocyte	Glial cells	Brain_HC	220	3.83242	20.4813
DroNc_mm	mm	END	Endothelial cell	Endothelial cells	Brain_HC	416	16.637	18.0165
DroNc_mm	mm	exCA1	Pyramidal neuron from hippocampus CA1	Neurons	Brain_HC	550	-9.56755	-15.5282
DroNc_mm	mm	exCA3	Pyramidal neuron from hippocampus CA3	Neurons	Brain_HC	345	-9.97323	-15.4194
DroNc_mm	mm	exDG	Granule neuron from hippocampus dentate gyrus	Neurons	Brain_HC	1663	-9.13522	-12.3694
DroNc_mm	mm	exPFC1	Glutamatergic neuron from prefrontal cortex	Neurons	Brain_HC	1198	-10.4203	-20.4928
DroNc_mm	mm	exPFC2	Glutamatergic neuron from prefrontal cortex	Neurons	Brain_HC	1081	-10.4312	-20.3919
DroNc_mm	mm	exPFC3	Glutamatergic neuron from prefrontal cortex	Neurons	Brain_HC	529	-10.4147	-20.3369
DroNc_mm	mm	exPFC4	Glutamatergic neuron from prefrontal cortex	Neurons	Brain_HC	715	-18.4584	-19.4059
DroNc_mm	mm	exPFC5	Glutamatergic neuron from prefrontal cortex	Neurons	Brain_HC	500	-15.4877	-20.1955
DroNc_mm	mm	exPFC6	Glutamatergic neuron from prefrontal cortex	Neurons	Brain_HC	165	-10.4231	-20.1125
DroNc_mm	mm	exPFC7	Glutamatergic neuron from prefrontal cortex	Neurons	Brain_HC	441	-13.1527	-20.2435
DroNc_mm	mm	exPFC8	Glutamatergic neuron from prefrontal cortex	Neurons	Brain_HC	542	-13.1416	-20.224
DroNc_mm	mm	exPFC9	Glutamatergic neuron from prefrontal cortex	Neurons	Brain_HC	154	6.68621	16.2308
DroNc_mm	mm	GABA1	GABAergic interneuron	Neurons	Brain_HC	507	-32.6548	4.93549
DroNc_mm	mm	GABA2	GABAergic interneuron	Neurons	Brain_HC	309	-21.6761	3.32177
DroNc_mm	mm	MG	Microglia	Microglia	Brain_HC	209	12.3109	11.3949
DroNc_mm	mm	ODC	Oligodendrocyte	Glial cells	Brain_HC	502	-8.49859	26.0692
DroNc_mm	mm	OPC	Oligodendrocyte precursor cells	Glial cells	Brain_HC	186	-0.494108	28.1098
DroNc_mm	mm	SMC	Smooth muscle cell	Glial cells	Brain_HC	183	12.3361	22.1646
DropViz	mm	CB.Astrocyte_Gja_Slc1a3.7_1	Bergmann Glia	Glial cells	Brain_CB	702	3.42841	20.0532
DropViz	mm	CB.Choroid_Plexus_Ttr.9_1	Choroid_Plexus.Ttr	Glial cells	Brain_CB	25	6.14425	16.4804
DropViz	mm	CB.Endothelial_Stalk_Flt1_Car4.10_2	Endothelial_Stalk.Flt1.Car4	Endothelial cells	Brain_CB	76	16.8544	16.0925
DropViz	mm	CB.Endothelial_Stalk_Flt1_Lrg1.10_3	Endothelial_Stalk.Flt1.Lrg1	Endothelial cells	Brain_CB	52	16.5811	15.8309
DropViz	mm	CB.Endothelial_Stalk_Flt1_Mgp.10_1	Endothelial_Stalk.Flt1.Mgp	Endothelial cells	Brain_CB	73	17.0915	16.4651
DropViz	mm	CB.Endothelial_Tip_Dcn_Apod.11_2	Endothelial_Tip.Dcn.Apod	Endothelial cells	Brain_CB	21	13.7673	22.7888
DropViz	mm	CB.Endothelial_Tip_Dcn_Nnat.11_1	Endothelial_Tip.Dcn.Nnat	Endothelial cells	Brain_CB	29	12.895	22.9172
DropViz	mm	CB.Gja1_Gfap.8_1	Gfap+ astrocytes	Glial cells	Brain_CB	23	3.48754	21.481
DropViz	mm	CB.Gja1_Htra1.8_2	Gfap- astrocytes	Glial cells	Brain_CB	125	3.46198	20.8026
DropViz	mm	CB.Microglia_C1qb_Mrc1_Tmem119.5_1	Resident macrophage	Microglia	Brain_CB	32	12.9366	12.9529
DropViz	mm	CB.Mural_Acta2Rgs5_Acta2.11_3	Mural.Acta2Rgs5.Acta2	Glial cells	Brain_CB	35	18.279	21.8815
DropViz	mm	CB.Mural_Acta2Rgs5_Kcnj8.11_4	Mural.Acta2Rgs5.Kcnj8	Glial cells	Brain_CB	18	16.0053	22.2132
DropViz	mm	CB.Mural_Acta2Rgs5_Rgs5.11_5	Mural.Acta2Rgs5.Rgs5	Glial cells	Brain_CB	14	16.3953	21.6825
DropViz	mm	CB.Neuron_Gad1Gad2_Lgi2.4_2	Golgi interneuron	Neurons	Brain_CB	38	-30.9923	-1.17752
DropViz	mm	CB.Neuron_Gad1Gad2_Pcp2.2_1	Purkinje Neurons	Neurons	Brain_CB	89	-18.9649	5.43521
DropViz	mm	CB.Neuron_Gad1Gad2_Pvalb_Cadm1.3_3	Cerebellum basket cells 3	Neurons	Brain_CB	101	-31.46	-0.965754
DropViz	mm	CB.Neuron_Gad1Gad2_Pvalb_Chrm2.3_4	Cerebellum basket cells 4	Neurons	Brain_CB	73	-31.4695	-0.997211
DropViz	mm	CB.Neuron_Gad1Gad2_Pvalb_Nefh.3_1	Cerebellum basket cells 1	Neurons	Brain_CB	360	-31.3863	-1.00438
DropViz	mm	CB.Neuron_Gad1Gad2_Pvalb_Rab3b.3_2	Cerebellum basket cells 2	Neurons	Brain_CB	196	-31.4333	-0.969147
DropViz	mm	CB.Neuron_Slc17a6_Nrgn.4_3	Inferior colliculus	Neurons	Brain_CB	20	-15.2242	-3.71431
DropViz	mm	CB.Neuron_Slc17a6_Sln.4_1	Unipolar brush cell	Neurons	Brain_CB	55	-17.3563	-4.15214
DropViz	mm	CB.Neuron_Slc17a7_Gabra6.1_1	Granule cells	Neurons	Brain_CB	10243	-17.3577	-4.19333
DropViz	mm	CB.Oligodendrocyte_Trf_Klk6.6_2	Oligodendrocyte.Trf.Klk6	Glial cells	Brain_CB	34	-8.87416	29.2055
DropViz	mm	CB.Oligodendroyte_Trf_Il33.6_1	Oligodendroyte.Trf.Il33	Glial cells	Brain_CB	127	-9.01737	28.817
DropViz	mm	CB.Polydendrocyte_Tnr_Tnr.6_3	Polydendrocyte.Tnr.Tnr	Glial cells	Brain_CB	8	-6.5045	30.0779
DropViz	mm	ENT.Astrocyte_Gja1_Htra1.7_2	Astrocyte.Gja1.Htra1	Glial cells	Brain_ENT	288	2.3663	20.5902
DropViz	mm	ENT.Astrocyte_Gja1_Myoc.7_1	Astrocyte.Gja1.Myoc	Glial cells	Brain_ENT	50	2.94393	21.2779
DropViz	mm	ENT.Endothelial_Stalk_Flt1_Car4.2_1	Endothelial_Stalk.Flt1.Car4	Endothelial cells	Brain_ENT	422	16.2451	16.735
DropViz	mm	ENT.Endothelial_Stalk_Flt1_Gkn3.2_4	Endothelial_Stalk.Flt1.Gkn3	Endothelial cells	Brain_ENT	239	16.8327	17.2285
DropViz	mm	ENT.Endothelial_Stalk_Flt1_Tgfb2.2_3	Endothelial_Stalk.Flt1.Tgfb2	Endothelial cells	Brain_ENT	336	16.6564	16.7848
DropViz	mm	ENT.Endothelial_Stalk_Flt1_Vwf.2_2	Endothelial_Stalk.Flt1.Vwf	Endothelial cells	Brain_ENT	64	16.1654	16.1287
DropViz	mm	ENT.Endothelial_Tip_Dcn.3_2	Endothelial_Tip.Dcn	Endothelial cells	Brain_ENT	37	13.9705	23.5546
DropViz	mm	ENT.Mural_Rgs5Acta2_Ccnd1.3_4	Mural.Rgs5Acta2.Ccnd1	Glial cells	Brain_ENT	96	17.4168	22.4888
DropViz	mm	ENT.Mural_Rgs5Acta2_Cnn1.3_5	Mural.Rgs5Acta2.Cnn1	Glial cells	Brain_ENT	75	17.72	22.0465
DropViz	mm	ENT.Mural_Rgs5Acta2_Junb.3_6	Mural, IEG+	Glial cells	Brain_ENT	7	15.9173	20.964
DropViz	mm	ENT.Mural_Rgs5Acta2_Kcnj8.3_1	Mural.Rgs5Acta2.Kcnj8	Glial cells	Brain_ENT	52	16.6689	23.006
DropViz	mm	ENT.Mural_Rgs5Acta2_Pdgfa.3_3	Mural.Rgs5Acta2.Pdgfa	Glial cells	Brain_ENT	27	17.2464	21.3843
DropViz	mm	ENT.Neuron_Gad1Gad2_Chat.4_12	Nucleus basalis (NB)	Neurons	Brain_ENT	8	-23.8861	-3.39669
DropViz	mm	ENT.Neuron_Gad1Gad2_Dlk1.4_4	Zona Incerta, ventral part (ZIV) and/or Lateral hypothalamus (LH)	Neurons	Brain_ENT	283	-27.6055	-4.84643
DropViz	mm	ENT.Neuron_Gad1Gad2_Otx2.4_11	ventral lateral geniculate nucleus, magnocellular part (VLGMC)?	Neurons	Brain_ENT	9	-20.3348	0.93483
DropViz	mm	ENT.Neuron_Gad1Gad2_Pmch.4_10	Lateral hypothalamus (LH)	Neurons	Brain_ENT	10	-23.2617	-3.77013
DropViz	mm	ENT.Neuron_Gad1Gad2_Pvalb_Gfra2.4_7	Zona Incerta, ventral part (ZIV)	Neurons	Brain_ENT	233	-28.3618	-4.3212
DropViz	mm	ENT.Neuron_Gad1Gad2_Pvalb_Ntng1.4_8	Entopeduncular Nucleus (Ent) or Zona Incerta, ventral part (ZIV). State signal?	Neurons	Brain_ENT	71	-29.3183	-4.67128
DropViz	mm	ENT.Neuron_Gad1Gad2_Pvalb_Spp1.4_9	Entopeduncular Nucleus (Ent) or Zona Incerta, ventral part (ZIV). State signal?	Neurons	Brain_ENT	50	-29.9403	-3.74292
DropViz	mm	ENT.Neuron_Gad1Gad2_Six3_Pvalb.4_2	Thalamic reticular nucleus, TRN+	Neurons	Brain_ENT	74	-29.3787	-2.29604
DropViz	mm	ENT.Neuron_Gad1Gad2_Slc17a6_Cbln1.4_3	Entopeduncular Nucleus (Ent), GABA/Glu co-releasing	Neurons	Brain_ENT	70	-29.3692	-5.0461
DropViz	mm	ENT.Neuron_Gad1Gad2_Tcf7l2.4_5	Entopeduncular Nucleus (Ent)	Neurons	Brain_ENT	44	-30.1983	-5.04962
DropViz	mm	ENT.Neuron_Slc17a6_Pitx2.4_6	Subthalamic Nucleus (STN), maybe ENT as well	Neurons	Brain_ENT	306	-28.8936	-3.69405
DropViz	mm	ENT.Neuron_Slc17a7_Zbtb20.4_1	Ventral Hippocampus	Neurons	Brain_ENT	22	-10.4385	-13.943
DropViz	mm	ENT.Oligodendrocyte_Trf_Cldn11.8_1	Oligodendrocyte.Trf.Cldn11	Glial cells	Brain_ENT	56	-9.82707	27.2248
DropViz	mm	ENT.Oligodendrocyte_Trf_Ctps.1_5	Oligodendrocyte.Trf.Ctps	Glial cells	Brain_ENT	134	-7.1869	28.2439
DropViz	mm	ENT.Oligodendrocyte_Trf_Il33.1_4	Oligodendrocyte.Trf.Il33	Glial cells	Brain_ENT	1331	-7.96312	27.7512
DropViz	mm	ENT.Oligodendrocyte_Trf_Klk6.1_2	Oligodendrocyte.Trf.Klk6	Glial cells	Brain_ENT	976	-8.32973	28.1471
DropViz	mm	ENT.Oligodendrocyte_Trf_Ndrg2.1_3	Oligodendrocyte.Trf.Ndrg2	Glial cells	Brain_ENT	708	-8.41673	27.4651
DropViz	mm	ENT.Oligodendrocyte_Trf_Ndrg2.8_2	MyelinProcess	Glial cells	Brain_ENT	100	-10.5196	27.5525
DropViz	mm	ENT.Oligodendrocyte_Trf_Serpinb1a.1_1	Oligodendrocyte.Trf.Serpinb1a	Glial cells	Brain_ENT	2197	-8.22041	27.7636
DropViz	mm	ENT.Polydendrocyte_Tnr_Bmp4.5_1	Polydendrocyte.Tnr.Bmp4	Glial cells	Brain_ENT	71	-3.8653	29.7305
DropViz	mm	ENT.Polydendrocyte_Tnr_Cspg5.6_1	NG2 cells	Glial cells	Brain_ENT	135	-0.436645	29.2125
DropViz	mm	ENT.Polydendrocyte_Tnr_Ctps.5_3	Polydendrocyte.Tnr.Ctps	Glial cells	Brain_ENT	60	-6.44778	28.9725
DropViz	mm	ENT.Polydendrocyte_Tnr_Pdgfa.5_2	Polydendrocyte.Tnr.Pdgfa	Glial cells	Brain_ENT	87	-5.55877	29.2602
DropViz	mm	FC.Astrocyte_Gja1_Myoc.8_2	Gfap+ astrocytes	Glial cells	Brain_FC	690	3.07113	20.2265
DropViz	mm	FC.Astrocyte_Gja1.8_1	Gfap- astrocytes	Glial cells	Brain_FC	4132	2.93184	20.0629
DropViz	mm	FC.Endothelial_Stalk_Flt1_Car4.12_3	Endothelial_Stalk.Flt1.Car4	Endothelial cells	Brain_FC	1336	15.9272	17.1412
DropViz	mm	FC.Endothelial_Stalk_Flt1_Cfh.12_4	Endothelial_Stalk.Flt1.Cfh	Endothelial cells	Brain_FC	926	15.9128	16.9641
DropViz	mm	FC.Endothelial_Stalk_Flt1_Gkn3.12_1	Endothelial_Stalk.Flt1.Gkn3	Endothelial cells	Brain_FC	1490	16.2927	17.3982
DropViz	mm	FC.Endothelial_Stalk_Flt1_Lrg1.12_5	Endothelial_Stalk.Flt1.Lrg1	Endothelial cells	Brain_FC	37	16.1269	15.642
DropViz	mm	FC.Endothelial_Stalk_Flt1_Mgp.12_2	Endothelial_Stalk.Flt1.Mgp	Endothelial cells	Brain_FC	71	17.1987	17.0431
DropViz	mm	FC.Endothelial_Tip_Dcn_1500015O10Rik.14_1	Endothelial_Tip.Dcn.1500015O10Rik	Endothelial cells	Brain_FC	93	11.4457	23.215
DropViz	mm	FC.Endothelial_Tip_Dcn_Coch.14_3	Endothelial_Tip.Dcn.Coch	Endothelial cells	Brain_FC	66	12.6029	23.5563
DropViz	mm	FC.Endothelial_Tip_Dcn_Col15a1.14_4	Endothelial_Tip.Dcn.Col15a1	Endothelial cells	Brain_FC	96	12.4958	24.1877
DropViz	mm	FC.Endothelial_Tip_Dcn_Dapl1.14_2	Endothelial_Tip.Dcn.Dapl1	Endothelial cells	Brain_FC	68	11.4903	23.2657
DropViz	mm	FC.Endothelial_Tip_Dcn_Inmt.14_5	Endothelial_Tip.Dcn.Inmt	Endothelial cells	Brain_FC	27	13.2973	24.5702
DropViz	mm	FC.Macrophage_C1qb_Mrc1.11_3	Resident macrophage	Microglia	Brain_FC	149	13.6088	12.4244
DropViz	mm	FC.Microglia_C1qb_Tmem119_Fos.11_4	Microglia.C1qb.Tmem119-Fos	Microglia	Brain_FC	15	11.9757	12.9786
DropViz	mm	FC.Microglia_C1qb_Tmem119.11_1	Microglia.C1qb.Tmem119	Microglia	Brain_FC	500	13.6409	10.9767
DropViz	mm	FC.Mural_Rgs5Acta2_Abcc9.13_3	Mural.Rgs5Acta2.Abcc9	Glial cells	Brain_FC	156	17.148	24.0263
DropViz	mm	FC.Mural_Rgs5Acta2_Ccnd1.13_2	Mural.Rgs5Acta2.Ccnd1	Glial cells	Brain_FC	442	17.6308	22.8281
DropViz	mm	FC.Mural_Rgs5Acta2_Cnn1.13_1	Mural.Rgs5Acta2.Cnn1	Glial cells	Brain_FC	384	17.7781	22.4019
DropViz	mm	FC.Mural_Rgs5Acta2_Col3a1.13_4	Mural.Rgs5Acta2.Col3a1	Glial cells	Brain_FC	75	18.1182	23.5941
DropViz	mm	FC.Neuron_Gad1Gad2_Chat_Synpr_Slc5a7.1_5	Cholinergic cortical interneurons	Neurons	Brain_FC	376	-24.283	3.11782
DropViz	mm	FC.Neuron_Gad1Gad2_Cplx3_Crim1.1_9	Neuron.Gad1Gad2.Cplx3-Crim1	Neurons	Brain_FC	145	-25.7567	3.13298
DropViz	mm	FC.Neuron_Gad1Gad2_Cplx3_Dpy19l1.1_8	Neuron.Gad1Gad2.Cplx3-Dpy19l1	Neurons	Brain_FC	60	-26.5609	3.14203
DropViz	mm	FC.Neuron_Gad1Gad2_Cplx3_Reln.1_2	Neuron.Gad1Gad2.Cplx3-Reln	Neurons	Brain_FC	484	-26.074	3.08615
DropViz	mm	FC.Neuron_Gad1Gad2_Cplx3.1_1	Neuron.Gad1Gad2.Cplx3	Neurons	Brain_FC	658	-26.277	3.11813
DropViz	mm	FC.Neuron_Gad1Gad2_Pvalb_Necab1.2_9	MGE-derived cortical interneurons--basket cells	Neurons	Brain_FC	442	-27.3143	-0.956202
DropViz	mm	FC.Neuron_Gad1Gad2_Pvalb_Nefm.2_8	MGE-derived cortical interneurons--basket cells	Neurons	Brain_FC	376	-27.8997	-0.670175
DropViz	mm	FC.Neuron_Gad1Gad2_Pvalb_Unc5b.2_6	MGE-derived cortical interneurons--Chandelier cells	Neurons	Brain_FC	91	-28.1391	0.124912
DropViz	mm	FC.Neuron_Gad1Gad2_Pvalb.2_7	MGE-derived cortical interneurons--basket cells	Neurons	Brain_FC	533	-27.7653	-0.664988
DropViz	mm	FC.Neuron_Gad1Gad2_Slc17a8_Synpr_Sncg_Yjefn3.1_10	Neuron.Gad1Gad2-Slc17a8.Synpr-Sncg-Yjefn3	Neurons	Brain_FC	202	-25.1258	2.01466
DropViz	mm	FC.Neuron_Gad1Gad2_Sst_Calb2.2_3	MGE-derived cortical interneurons--Martinotti cells	Neurons	Brain_FC	131	-26.5292	-1.15182
DropViz	mm	FC.Neuron_Gad1Gad2_Sst_Chodl.2_1	MGE-derived cortical interneurons--Long-range-projecting interneurons	Neurons	Brain_FC	62	-25.272	-1.49805
DropViz	mm	FC.Neuron_Gad1Gad2_Sst_Crh.2_4	MGE-derived cortical interneurons--Martinotti cells	Neurons	Brain_FC	242	-26.9521	-1.16279
DropViz	mm	FC.Neuron_Gad1Gad2_Sst_Nr2f2.2_5	MGE-derived cortical interneurons--Martinotti cells	Neurons	Brain_FC	224	-26.5544	-1.3602
DropViz	mm	FC.Neuron_Gad1Gad2_Sst_Pdyn.2_2	MGE-derived cortical interneurons--Martinotti cells	Neurons	Brain_FC	241	-26.833	-1.31463
DropViz	mm	FC.Neuron_Gad1Gad2_Synpr_Crispld2.1_4	Neuron.Gad1Gad2.Synpr-Crispld2	Neurons	Brain_FC	223	-24.3289	3.14908
DropViz	mm	FC.Neuron_Gad1Gad2_Synpr_Dpy19l1.1_7	Neuron.Gad1Gad2.Synpr-Dpy19l1	Neurons	Brain_FC	118	-25.524	2.59078
DropViz	mm	FC.Neuron_Gad1Gad2_Synpr_Nnat.1_3	Neuron.Gad1Gad2.Synpr-Nnat	Neurons	Brain_FC	100	-23.6998	3.20451
DropViz	mm	FC.Neuron_Gad1Gad2_Synpr_Pcdh11x.1_6	Neuron.Gad1Gad2.Synpr-Pcdh11x	Neurons	Brain_FC	359	-24.276	3.11108
DropViz	mm	FC.Neuron_Gad1Gad2_Synpr_Sncg.1_11	Neuron.Gad1Gad2.Synpr-Sncg	Neurons	Brain_FC	193	-24.8402	2.40284
DropViz	mm	FC.Neuron_Gad1Gad2_Th_Nr4a2.2_10	MGE-derived cortical interneurons	Neurons	Brain_FC	148	-28.0051	-0.781975
DropViz	mm	FC.Neuron_Slc17a6_Reln.11_2	Cajal-Retzius	Neurons	Brain_FC	30	-5.42671	9.27967
DropViz	mm	FC.Neuron_Slc17a6_Slc17a7_Fezf2_3110035E14Rik.4_2	Deep layer pyramidal cells-Layer 5b	Neurons	Brain_FC	71	-16.1381	-18.6318
DropViz	mm	FC.Neuron_Slc17a6_Slc17a7_Nr4a2.5_1	Claustrum	Neurons	Brain_FC	567	-15.4079	-18.3185
DropViz	mm	FC.Neuron_Slc17a6_Slc17a7_Slc17a8_Fezf2_Slc17a8.4_1	Deep layer pyramidal cells-Layer 5b	Neurons	Brain_FC	1501	-19.6862	-17.6513
DropViz	mm	FC.Neuron_Slc17a7_Nptxr_Calb1.6_1	Superficial layer pyramidal cells--Layer 2/3	Neurons	Brain_FC	15003	-14.6576	-17.3348
DropViz	mm	FC.Neuron_Slc17a7_Nptxr_Deptor.6_4	Deep layer pyramidal cells--Layer 5a	Neurons	Brain_FC	11549	-15.3024	-17.3236
DropViz	mm	FC.Neuron_Slc17a7_Nptxr_Drd1.6_6	Deep layer pyramidal cells	Neurons	Brain_FC	2	-14.9554	-8.77642
DropViz	mm	FC.Neuron_Slc17a7_Nptxr_Fos.6_5	Deep layer pyramidal cells (IEG)	Neurons	Brain_FC	332	-15.2382	-17.301
DropViz	mm	FC.Neuron_Slc17a7_Nptxr_Ndst4.6_2	Superficial layer pyramidal cells--dorsal endopiriform nucleus or piriform cortex	Neurons	Brain_FC	325	-14.7009	-16.5737
DropViz	mm	FC.Neuron_Slc17a7_Parm1_Cadm2.7_5	Deep layer pyramidal cells--layer 5	Neurons	Brain_FC	85	-16.3606	-15.5532
DropViz	mm	FC.Neuron_Slc17a7_Parm1_Fos.7_4	Deep layer pyramidal cells--layer 5 (IEG)	Neurons	Brain_FC	22	-16.2049	-15.0285
DropViz	mm	FC.Neuron_Slc17a7_Parm1_Lsamp.7_3	Deep layer pyramidal cells--layer 5	Neurons	Brain_FC	708	-15.4864	-15.993
DropViz	mm	FC.Neuron_Slc17a7_Parm1_Ndnf.7_1	Deep layer pyramidal cells--layer 5	Neurons	Brain_FC	204	-14.9897	-15.8098
DropViz	mm	FC.Neuron_Slc17a7_Parm1_Nefm.7_6	Deep layer pyramidal cells--layer 5	Neurons	Brain_FC	1213	-15.6599	-15.9394
DropViz	mm	FC.Neuron_Slc17a7_Parm1_Nnat.7_2	Deep layer pyramidal cells--layer 5	Neurons	Brain_FC	200	-15.2666	-15.7511
DropViz	mm	FC.Neuron_Slc17a7_Parm1_Tshz2.7_7	Deep layer pyramidal cells--layer 5	Neurons	Brain_FC	129	-16.0197	-15.7655
DropViz	mm	FC.Neuron_Slc17a7_Slc17a6_Nptxr_Rorb.6_3	Deep layer pyramidal cells--Layer 5a	Neurons	Brain_FC	11719	-14.9653	-17.497
DropViz	mm	FC.Neuron_Slc17a7_Slc17a8_Syt6_Cplx3.3_10	Deep layer pyramidal cells--Cortical Subplate	Neurons	Brain_FC	192	-18.2792	-17.9928
DropViz	mm	FC.Neuron_Slc17a7_Syt6_Bdnf.3_11	Deep layer pyramidal cells	Neurons	Brain_FC	45	-17.3017	-18.6292
DropViz	mm	FC.Neuron_Slc17a7_Syt6_Cyp26b1.3_4	Deep layer pyramidal cells	Neurons	Brain_FC	655	-16.7781	-17.6392
DropViz	mm	FC.Neuron_Slc17a7_Syt6_Efna5.3_3	Deep layer pyramidal cells	Neurons	Brain_FC	1451	-16.7772	-17.7268
DropViz	mm	FC.Neuron_Slc17a7_Syt6_Etv1.3_2	Deep layer pyramidal cells-Etv1 typically marks layer 5b, but some expression in layer 6, especially in medial regions like cingulate	Neurons	Brain_FC	188	-17.0105	-18.2175
DropViz	mm	FC.Neuron_Slc17a7_Syt6_Fos.3_13	Deep layer pyramidal cells (IEG)	Neurons	Brain_FC	318	-17.3077	-17.7306
DropViz	mm	FC.Neuron_Slc17a7_Syt6_Kit.3_12	Deep layer pyramidal cells	Neurons	Brain_FC	678	-17.0479	-17.7121
DropViz	mm	FC.Neuron_Slc17a7_Syt6_Lypd1.3_7	Deep layer pyramidal cells--medial-lateral spatial gradient	Neurons	Brain_FC	1010	-17.2137	-17.7731
DropViz	mm	FC.Neuron_Slc17a7_Syt6_Sema3c.3_9	Deep layer pyramidal cells	Neurons	Brain_FC	425	-17.4369	-17.6928
DropViz	mm	FC.Neuron_Slc17a7_Syt6_Sema5a.3_1	Deep layer pyramidal cells	Neurons	Brain_FC	863	-16.8181	-17.7332
DropViz	mm	FC.Neuron_Slc17a7_Syt6_Slc24a2.3_6	Deep layer pyramidal cells	Neurons	Brain_FC	153	-16.7556	-17.0836
DropViz	mm	FC.Neuron_Slc17a7_Syt6_Slc30a3.3_5	Deep layer pyramidal cells	Neurons	Brain_FC	177	-16.0275	-17.5048
DropViz	mm	FC.NeuronSlc17a7_Slc17a6_Syt6_Nnat.3_8	Deep layer pyramidal cells--medial cortex	Neurons	Brain_FC	610	-17.9115	-17.4414
DropViz	mm	FC.Oligodendrocyte_Tnf_Igsf8_Ctps.9_2	Oligodendrocyte.Tnf.Igsf8-Ctps	Glial cells	Brain_FC	87	-6.75471	28.9825
DropViz	mm	FC.Oligodendrocyte_Tnf_Igsf8.9_1	Oligodendrocyte.Tnf.Igsf8	Glial cells	Brain_FC	778	-7.54585	28.0354
DropViz	mm	FC.Oligodendrocyte_Tnf_Kif5b.9_3	Oligodendrocyte.Tnf.Kif5b	Glial cells	Brain_FC	435	-9.43166	27.8542
DropViz	mm	FC.Oligodendrocyte_Tnf_Klk6.9_5	Oligodendrocyte.Tnf.Klk6	Glial cells	Brain_FC	734	-8.84361	28.0877
DropViz	mm	FC.Oligodendrocyte_Tnf_Ptgds.9_4	Oligodendrocyte.Tnf.Ptgds	Glial cells	Brain_FC	1772	-8.73252	27.7547
DropViz	mm	FC.Polydendrocyte_Tnr_Bmp4__Ptgds.10_5	Polydendrocyte.Tnr.Bmp4- Ptgds	Glial cells	Brain_FC	267	-3.31646	29.7993
DropViz	mm	FC.Polydendrocyte_Tnr_Bmp4_Gpr17.10_6	Polydendrocyte.Tnr.Bmp4-Gpr17	Glial cells	Brain_FC	217	-2.83061	29.839
DropViz	mm	FC.Polydendrocyte_Tnr_Cspg5.10_1	Polydendrocyte.Tnr.Cspg5	Glial cells	Brain_FC	417	-0.195706	29.3654
DropViz	mm	FC.Polydendrocyte_Tnr_Dlx1.10_2	Polydendrocyte.Tnr.Dlx1	Glial cells	Brain_FC	105	-2.55935	11.0923
DropViz	mm	FC.Polydendrocyte_Tnr_Opalin.10_4	Polydendrocyte.Tnr.Opalin	Glial cells	Brain_FC	56	-6.27835	29.2944
DropViz	mm	FC.Polydendrocyte_Tnr_Pdgfa.10_3	Polydendrocyte.Tnr.Pdgfa	Glial cells	Brain_FC	185	-5.18616	29.4781
DropViz	mm	GP.Astrocyte_Gja1_Crym.5_2	Astrocyte.Gja1.Crym	Glial cells	Brain_GP	2023	2.72396	20.219
DropViz	mm	GP.Astrocyte_Gja1_Gfap.5_1	Astrocyte.Gja1.Gfap	Glial cells	Brain_GP	2433	2.55422	20.3577
DropViz	mm	GP.Endothelial_Stalk_Flt1_Angpt2.7_6	Endothelial_Stalk.Flt1.Angpt2	Endothelial cells	Brain_GP	572	16.1393	16.9892
DropViz	mm	GP.Endothelial_Stalk_Flt1_Apold1.7_1	Endothelial_Stalk.Flt1.Apold1	Endothelial cells	Brain_GP	322	16.4955	17.3052
DropViz	mm	GP.Endothelial_Stalk_Flt1_Car4.7_5	Endothelial_Stalk.Flt1.Car4	Endothelial cells	Brain_GP	763	16.0054	16.9883
DropViz	mm	GP.Endothelial_Stalk_Flt1_Cdkn1c.7_2	Endothelial_Stalk.Flt1.Cdkn1c	Endothelial cells	Brain_GP	735	16.3934	17.2936
DropViz	mm	GP.Endothelial_Stalk_Flt1_Lcn2.7_4	Endothelial_Stalk.Flt1.Lcn2	Endothelial cells	Brain_GP	199	15.9749	16.5827
DropViz	mm	GP.Endothelial_Stalk_Flt1_Mgp.7_3	Endothelial_Stalk.Flt1.Mgp	Endothelial cells	Brain_GP	108	16.9218	17.1222
DropViz	mm	GP.Endothelial_Tip_Dcn_Col15a1.9_2	Endothelial_Tip.Dcn.Col15a1	Endothelial cells	Brain_GP	77	13.5391	23.7098
DropViz	mm	GP.Endothelial_Tip_Dcn_Ifitm1.9_3	Endothelial_Tip.Dcn.Ifitm1	Endothelial cells	Brain_GP	60	13.4226	23.5921
DropViz	mm	GP.Endothelial_Tip_Dcn_Mgp.9_1	Endothelial_Tip.Dcn.Mgp	Endothelial cells	Brain_GP	74	13.4412	23.7895
DropViz	mm	GP.Ependymal_Ccdc153.6_1	Ependymal	Glial cells	Brain_GP	26	5.01234	16.5184
DropViz	mm	GP.Macrophage_C1qb_Mrc1.11_2	Resident macrophage	Microglia	Brain_GP	122	13.5198	12.4497
DropViz	mm	GP.Microglia_C1qb_Tmem119.11_1	Microglia.C1qb.Tmem119	Microglia	Brain_GP	198	13.2798	11.7392
DropViz	mm	GP.Mitotic_MkI67.4_6	Mitotic.MkI67	Glial cells	Brain_GP	17	0.957949	27.4818
DropViz	mm	GP.Mural_Rgs5Acta2_Acta2.8_1	Mural.Rgs5Acta2.Acta2	Glial cells	Brain_GP	370	17.646	22.4281
DropViz	mm	GP.Mural_Rgs5Acta2_Kcnj8.8_2	Mural.Rgs5Acta2.Kcnj8	Glial cells	Brain_GP	113	16.9285	23.4902
DropViz	mm	GP.Mural_Rgs5Acta2_Lmcd1.8_3	Mural.Rgs5Acta2.Lmcd1	Glial cells	Brain_GP	38	17.7188	23.5965
DropViz	mm	GP.Mural_Rgs5Acta2_Pappa2.8_5	Mural.Rgs5Acta2.Pappa2	Glial cells	Brain_GP	13	16.5991	21.135
DropViz	mm	GP.Mural_Rgs5Acta2_Rgs5.8_4	Mural.Rgs5Acta2.Rgs5	Glial cells	Brain_GP	415	17.3971	22.8303
DropViz	mm	GP.Neuron_Chat_Gad1Gad2_Slc17a8_Nefm.1_2	Globus Pallidus/Nucleus Basalis (GP/NB), cholinergic	Neurons	Brain_GP	62	-26.0341	-3.82791
DropViz	mm	GP.Neuron_Chat_Gad1Gad2_Slc17a8_Ngfr.1_1	Globus Pallidus/Nucleus Basalis (GP/NB), cholinergic	Neurons	Brain_GP	145	-25.0955	-3.37771
DropViz	mm	GP.Neuron_Gad1Gad2_Adora2a_Pde1c.3_6	Striatum, iSPNs, Pde1c +	Neurons	Brain_GP	470	-19.981	-12.1872
DropViz	mm	GP.Neuron_Gad1Gad2_Adora2a.3_3	Striatum, iSPNs	Neurons	Brain_GP	823	-19.9925	-12.1567
DropViz	mm	GP.Neuron_Gad1Gad2_Cadm2.2_10	Cadm2+ state	Neurons	Brain_GP	44	-26.3441	-4.87333
DropViz	mm	GP.Neuron_Gad1Gad2_Cadm2.3_4	Striatum, Cadm state SPNs	Neurons	Brain_GP	264	-19.9306	-12.1641
DropViz	mm	GP.Neuron_Gad1Gad2_Cyp26b1.2_19	Globus Pallidus Externus (GP), ""Arkypallidal""	Neurons	Brain_GP	516	-27.8192	-3.83795
DropViz	mm	GP.Neuron_Gad1Gad2_Drd1_Nefm.3_1	Striatum, dSPNs, neurofilament state+	Neurons	Brain_GP	1064	-20.0306	-12.1549
DropViz	mm	GP.Neuron_Gad1Gad2_Drd1_Pde1c.3_5	Striatum, dSPNs, Pde1c +	Neurons	Brain_GP	509	-19.9375	-12.1806
DropViz	mm	GP.Neuron_Gad1Gad2_Drd1_Pdyn.3_2	Striatum, patch dSPNs	Neurons	Brain_GP	367	-19.9671	-12.1577
DropViz	mm	GP.Neuron_Gad1Gad2_Elfn1_Grik3.2_17	Globus Pallidus Externus (GP)	Neurons	Brain_GP	181	-27.9238	-3.59932
DropViz	mm	GP.Neuron_Gad1Gad2_Fibcd1.2_15	ventral GP (vGP)	Neurons	Brain_GP	384	-27.3541	-4.26959
DropViz	mm	GP.Neuron_Gad1Gad2_Grem.2_13	Globus Pallidus Externus (GP), Lhx6-enriched	Neurons	Brain_GP	396	-28.2799	-3.77854
DropViz	mm	GP.Neuron_Gad1Gad2_Hpcal4.2_4	Substantia Innominata (SI)	Neurons	Brain_GP	420	-26.6359	-5.14895
DropViz	mm	GP.Neuron_Gad1Gad2_Igfbp4_Adora1.2_25	Striatum, interneuron	Neurons	Brain_GP	82	-27.2144	-2.87798
DropViz	mm	GP.Neuron_Gad1Gad2_Igfbp4_Rgs4.2_24	Striatum, interneuron	Neurons	Brain_GP	116	-27.7031	-2.01792
DropViz	mm	GP.Neuron_Gad1Gad2_Lamp5_Cplx3.2_22	Substantia Innominata (SI)	Neurons	Brain_GP	19	-26.9138	3.38421
DropViz	mm	GP.Neuron_Gad1Gad2_Pappa.2_18	ventral GP (vGP)	Neurons	Brain_GP	121	-27.5013	-3.72658
DropViz	mm	GP.Neuron_Gad1Gad2_Satb1.2_6	Substantia Innominata (SI)	Neurons	Brain_GP	154	-26.9592	-4.48608
DropViz	mm	GP.Neuron_Gad1Gad2_Scn4b.2_14	Globus Pallidus Externus (GP), ""Prototypical""	Neurons	Brain_GP	349	-28.7216	-3.83957
DropViz	mm	GP.Neuron_Gad1Gad2_Six3_Pvalb.2_20	Thalamic reticular nucleus (TRN)	Neurons	Brain_GP	122	-28.2751	-3.10507
DropViz	mm	GP.Neuron_Gad1Gad2_Slc17a6_Cbln1.2_7	Entopeduncular Nucleus (Ent), GABA/Glu co-releasing	Neurons	Brain_GP	149	-27.8142	-4.56053
DropViz	mm	GP.Neuron_Gad1Gad2_Sphkap_Cpne4.3_8	Basomedial amygdaloid nucleus (BMA)	Neurons	Brain_GP	172	-20.8863	-11.8097
DropViz	mm	GP.Neuron_Gad1Gad2_Sphkap_Tmem255a.3_7	Basomedial amygdaloid nucleus (BMA)	Neurons	Brain_GP	513	-20.5779	-11.9184
DropViz	mm	GP.Neuron_Gad1Gad2_Sst.2_5	Striatum, interneuron	Neurons	Brain_GP	203	-26.5839	-3.96959
DropViz	mm	GP.Neuron_Gad1Gad2_Tac1.2_1	Substantia Innominata (SI)	Neurons	Brain_GP	74	-25.9108	-5.36195
DropViz	mm	GP.Neuron_Gad1Gad2_Tac2.2_3	Substantia Innominata (SI), dorsal, bordering GP	Neurons	Brain_GP	473	-26.8043	-4.97256
DropViz	mm	GP.Neuron_Gad1Gad2_Th_Adora2a_Th.3_9	Striatum, Th+ SPN	Neurons	Brain_GP	410	-20.0887	-12.125
DropViz	mm	GP.Neuron_Gad1Gad2_Trdn.2_16	Ventral Globus Pallidus Externus (vGP) / Ventral Pallidum (VP) / magnocellular preoptic nucleus (MCPO)	Neurons	Brain_GP	212	-27.4102	-3.95316
DropViz	mm	GP.Neuron_Gad1Gad2_Trh.2_23	Substantia Innominata (SI)	Neurons	Brain_GP	41	-26.9044	-3.53556
DropViz	mm	GP.Neuron_Gad1Gad2_Vip.2_21	ventral GP (vGP)	Neurons	Brain_GP	91	-26.6032	-4.34068
DropViz	mm	GP.Neuron_Gad1Gad2_Vipr2.3_10	central amygdaloid nucleus, medial division, anterodorsal part (CeMAD)	Neurons	Brain_GP	36	-20.0622	-12.6069
DropViz	mm	GP.Neuron_Slc17a6_Cck.2_2	Substantia Innominata (SI)	Neurons	Brain_GP	153	-26.6733	-5.24924
DropViz	mm	GP.Neuron_Slc17a6_Rspo3.2_9	Substantia Innominata (SI)	Neurons	Brain_GP	228	-27.2592	-4.8731
DropViz	mm	GP.Neuron_Slc17a6_Tcf7l2.2_8	Substantia Innominata (SI)	Neurons	Brain_GP	284	-27.2622	-4.70817
DropViz	mm	GP.Neuron_Slc17a7_Neurod2_C1ql3.2_12	Nucleus of the lateral olfactory tract (LOT)	Neurons	Brain_GP	72	-18.4737	-13.9176
DropViz	mm	GP.Neuron_Slc17a7_Neurod2_Rorb.2_11	Nucleus of the lateral olfactory tract (LOT)	Neurons	Brain_GP	95	-25.8475	-6.04158
DropViz	mm	GP.Oligodendrocyte_Trf_Ctps.10_4	Oligodendrocyte.Trf.Ctps	Glial cells	Brain_GP	113	-6.89834	28.4799
DropViz	mm	GP.Oligodendrocyte_Trf_Il33.10_5	Oligodendrocyte.Trf.Il33	Glial cells	Brain_GP	2650	-8.17491	27.562
DropViz	mm	GP.Oligodendrocyte_Trf_Kif5b.10_6	Oligodendrocyte.Trf.Kif5b	Glial cells	Brain_GP	761	-8.83594	27.3978
DropViz	mm	GP.Oligodendrocyte_Trf_Klk6.10_2	Oligodendrocyte.Trf.Klk6	Glial cells	Brain_GP	1482	-8.35409	27.7797
DropViz	mm	GP.Oligodendrocyte_Trf_Mbp.10_1	Oligodendrocyte.Trf.Mbp	Glial cells	Brain_GP	4102	-8.28552	27.549
DropViz	mm	GP.Oligodendrocyte_Trf_Ttyh1.10_3	Oligodendrocyte.Trf.Ttyh1	Glial cells	Brain_GP	1231	-7.61003	27.7629
DropViz	mm	GP.Polydendrocyte_Tnr_Bmp4.4_4	Polydendrocyte.Tnr.Bmp4	Glial cells	Brain_GP	281	-3.08893	29.7453
DropViz	mm	GP.Polydendrocyte_Tnr_Cspg5.4_5	Polydendrocyte.Tnr.Cspg5	Glial cells	Brain_GP	402	-0.291964	29.1602
DropViz	mm	GP.Polydendrocyte_Tnr_Cyth3.4_7	Polydendrocyte.Tnr.Cyth3	Glial cells	Brain_GP	6	-7.11005	9.40913
DropViz	mm	GP.Polydendrocyte_Tnr_Opalin.4_3	Polydendrocyte.Tnr.Opalin	Glial cells	Brain_GP	33	-6.55212	29.043
DropViz	mm	GP.Polydendrocyte_Tnr_Pdgfa_Pik3r3.4_1	Polydendrocyte.Tnr.Pdgfa-Pik3r3	Glial cells	Brain_GP	218	-4.50095	29.53
DropViz	mm	GP.Polydendrocyte_Tnr_Pdgfa_Tmem2.4_2	Polydendrocyte.Tnr.Pdgfa-Tmem2	Glial cells	Brain_GP	116	-5.76558	29.1656
DropViz	mm	HC.Astrocyte_Gja1_Fabp7.7_3	Astrocyte.Gja1.Fabp7	Glial cells	Brain_HC	245	3.52199	19.8569
DropViz	mm	HC.Astrocyte_Gja1_Myoc.7_2	Astrocyte.Gja1.Myoc	Glial cells	Brain_HC	491	3.13134	20.2163
DropViz	mm	HC.Astrocyte_Gja1_Nnat.7_1	Astrocyte.Gja1.Nnat	Glial cells	Brain_HC	6767	3.02493	20.1118
DropViz	mm	HC.Choroid_Plexus_Ttr.12_1	Choroid_Plexus.Ttr	Glial cells	Brain_HC	22	6.44357	16.4429
DropViz	mm	HC.Endothelial_Stalk_Flt1_Cdkn2b.15_1	Endothelial_Stalk.Flt1.Cdkn2b	Endothelial cells	Brain_HC	1816	16.2046	17.1725
DropViz	mm	HC.Endothelial_Stalk_Flt1_Lcn2.15_2	Endothelial_Stalk.Flt1.Lcn2	Endothelial cells	Brain_HC	87	16.0123	16.3396
DropViz	mm	HC.Endothelial_Tip_Dcn_Agt.17_2	Endothelial_Tip.Dcn.Agt	Endothelial cells	Brain_HC	19	12.5962	22.579
DropViz	mm	HC.Endothelial_Tip_Dcn_Il33.17_4	Endothelial_Tip.Dcn.Il33	Endothelial cells	Brain_HC	60	13.818	23.811
DropViz	mm	HC.Endothelial_Tip_Dcn_Mgp.17_3	Endothelial_Tip.Dcn.Mgp	Endothelial cells	Brain_HC	69	13.388	23.7664
DropViz	mm	HC.Endothelial_Tip_Dcn_Rbp4.17_1	Endothelial_Tip.Dcn.Rbp4	Endothelial cells	Brain_HC	148	12.9461	23.4257
DropViz	mm	HC.Ependymal_Ccdc153.11_1	Ependymal.Ccdc153	Glial cells	Brain_HC	337	4.8523	16.54
DropViz	mm	HC.Gad1Gad2_Cplx3_Rxfp1.1_11	Interneuron, CA1 lacunosum moleculare1?	Neurons	Brain_HC	134	-25.9169	2.92863
DropViz	mm	HC.Gad1Gad2_Cplx3_Tox.1_12	Interneuron, lacunosum oriens1?	Neurons	Brain_HC	88	-26.2297	3.41887
DropViz	mm	HC.Gad1Gad2_Htr3a_Chrm2.1_25	Interneuron, (candidate CGE-derived 10)	Neurons	Brain_HC	52	-25.8631	0.477472
DropViz	mm	HC.Gad1Gad2_Htr3a_Cpne5.1_20	Interneuron, (candidate CGE-derived 5)	Neurons	Brain_HC	84	-24.2665	1.48405
DropViz	mm	HC.Gad1Gad2_Htr3a_Ecel1.1_21	Interneuron, (candidate CGE-derived 6)	Neurons	Brain_HC	73	-24.042	1.70773
DropViz	mm	HC.Gad1Gad2_Htr3a_Efba5.1_19	Interneuron, (candidate CGE-derived 4)	Neurons	Brain_HC	42	-24.4628	1.15708
DropViz	mm	HC.Gad1Gad2_Htr3a_Htr1b.1_26	Interneuron, (candidate CGE-derived 11)	Neurons	Brain_HC	101	-24.8124	1.28675
DropViz	mm	HC.Gad1Gad2_Htr3a_Ibsp.1_22	Interneuron, (candidate CGE-derived 7)	Neurons	Brain_HC	86	-25.3692	1.09335
DropViz	mm	HC.Gad1Gad2_Htr3a_Krt73.1_23	Interneuron, (candidate CGE-derived 8)	Neurons	Brain_HC	153	-24.7789	1.40646
DropViz	mm	HC.Gad1Gad2_Htr3a_Nnat.1_16	Interneuron, (candidate CGE-derived 1)	Neurons	Brain_HC	63	-23.4813	1.97269
DropViz	mm	HC.Gad1Gad2_Htr3a_Phlda1.1_18	Interneuron, (candidate CGE-derived 3)	Neurons	Brain_HC	101	-23.6847	2.02411
DropViz	mm	HC.Gad1Gad2_Htr3a_Sema3c.1_27	Interneuron, (candidate CGE-derived 12)	Neurons	Brain_HC	49	-25.3093	1.09389
DropViz	mm	HC.Gad1Gad2_Id2_Bcl11b.1_14	Interneuron, Neurogliaform2	Neurons	Brain_HC	304	-26.1669	1.95228
DropViz	mm	HC.Gad1Gad2_Id2_Prlr.1_15	Interneuron, Neurogliaform3	Neurons	Brain_HC	171	-26.139	1.90729
DropViz	mm	HC.Gad1Gad2_Id2_Tac1.1_13	Interneuron, Neurogliaform1	Neurons	Brain_HC	85	-26.5186	1.36892
DropViz	mm	HC.Gad1Gad2Chat_Htr3a_Chat.1_17	Interneuron, Cholinergic (candidate CGE-derived 2)	Neurons	Brain_HC	179	-23.9333	2.43979
DropViz	mm	HC.Gad1Gad2Slc17a8_Htr3a_Ktcd12.1_24	Interneuron, GABA/Glutamate co-releasing? (candidate CGE-derived 9)	Neurons	Brain_HC	148	-24.8982	1.39746
DropViz	mm	HC.Macrophage_C1qb_Mrc1.10_2	Resident macrophage	Microglia	Brain_HC	78	13.6141	12.5271
DropViz	mm	HC.Microglia_C1qb_Tmem119.10_1	Microglia.C1qb.Tmem119	Microglia	Brain_HC	467	13.3541	11.5764
DropViz	mm	HC.Mural_Rgs5Acta2_Ccnd1.16_2	Mural.Rgs5Acta2.Ccnd1	Glial cells	Brain_HC	222	17.5231	22.9142
DropViz	mm	HC.Mural_Rgs5Acta2_Cnn1.16_1	Mural.Rgs5Acta2.Cnn1	Glial cells	Brain_HC	332	17.7713	22.448
DropViz	mm	HC.Mural_Rgs5Acta2_Col3a1.16_4	Mural.Rgs5Acta2.Col3a1	Glial cells	Brain_HC	33	18.4573	23.5475
DropViz	mm	HC.Mural_Rgs5Acta2_Kcnj8.16_3	Mural.Rgs5Acta2.Kcnj8	Glial cells	Brain_HC	118	17.0924	23.5888
DropViz	mm	HC.Neurogenesis_Sox4_Cdc20.13_3	Neurogenesis (SGZ)	Neurons	Brain_HC	41	-2.46245	11.0693
DropViz	mm	HC.Neurogenesis_Sox4_Efhd2.13_1	Neurogenesis (SGZ)	Neurons	Brain_HC	75	-2.5972	11.1356
DropViz	mm	HC.Neurogenesis_Sox4_Gabra5.13_5	Neurogenesis (SGZ)	Neurons	Brain_HC	130	-4.35627	9.44501
DropViz	mm	HC.Neurogenesis_Sox4_Gad2.13_4	Neurogenesis (SGZ)	Neurons	Brain_HC	21	-3.38371	10.7165
DropViz	mm	HC.Neurogenesis_Sox4_Hist1h2al.13_2	Neurogenesis (SGZ)	Neurons	Brain_HC	110	-2.51341	10.9777
DropViz	mm	HC.Neurogenesis_Sox4_Ppp2r2b.13_6	Neurogenesis (SGZ)	Neurons	Brain_HC	81	-3.32081	10.5948
DropViz	mm	HC.Neuron_Gad1Gad2_Id2_Sfrp2.1_2	Interneuron, Neurogliaform1	Neurons	Brain_HC	40	-26.6304	1.43418
DropViz	mm	HC.Neuron_Gad1Gad2_Pvalb_C1ql1.1_1	Interneuron, Chandelier	Neurons	Brain_HC	108	-27.5877	0.40786
DropViz	mm	HC.Neuron_Gad1Gad2_Pvalb_Gfra1.1_7	Interneuron, Basket 1	Neurons	Brain_HC	111	-27.6357	-0.159412
DropViz	mm	HC.Neuron_Gad1Gad2_Pvalb_Tac1.1_6	Interneuron, Basket 1	Neurons	Brain_HC	244	-27.6404	-0.404268
DropViz	mm	HC.Neuron_Gad1Gad2_Sst_Atp2b4.1_3	Interneuron, Olm	Neurons	Brain_HC	31	-25.9676	-0.562533
DropViz	mm	HC.Neuron_Gad1Gad2_Sst_Grm1.1_9	Interneuron, OLM3 (CA1 enriched?)	Neurons	Brain_HC	139	-26.4415	-0.927118
DropViz	mm	HC.Neuron_Gad1Gad2_Sst_Pcdh11x.1_10	Interneuron, OLM4 (Dentate enriched?)	Neurons	Brain_HC	83	-27.0748	-0.113735
DropViz	mm	HC.Neuron_Gad1Gad2_Sst_Rbp4.1_8	Interneuron, OLM2 (CA1 enriched?)	Neurons	Brain_HC	105	-27.0875	0.0453383
DropViz	mm	HC.Neuron_Gad1Gad2_Sst_Spon1.1_5	Interneuron, OLM1	Neurons	Brain_HC	101	-26.6243	-0.496515
DropViz	mm	HC.Neuron_Gad1Gad2Slc17a8_Sst_Ncam2.1_4	Interneuron, GABA/Glutamate co-releasing?	Neurons	Brain_HC	160	-26.6783	-0.130367
DropViz	mm	HC.Neuron_Slc17a6_Grp.2_7	Neuron.Slc17a6.Grp	Neurons	Brain_HC	731	-12.8829	-18.0476
DropViz	mm	HC.Neuron_Slc17a6_Htr1a.2_2	Neuron.Slc17a6.Htr1a	Neurons	Brain_HC	187	-12.5699	-18.1485
DropViz	mm	HC.Neuron_Slc17a6_Lhx1.14_1	Cajal-retzius	Neurons	Brain_HC	336	-5.23702	9.35684
DropViz	mm	HC.Neuron_Slc17a6_Nefm.2_6	Neuron.Slc17a6.Nefm	Neurons	Brain_HC	864	-13.0252	-18.0092
DropViz	mm	HC.Neuron_Slc17a6_Nell1.2_5	Neuron.Slc17a6.Nell1	Neurons	Brain_HC	854	-12.9799	-18.036
DropViz	mm	HC.Neuron_Slc17a6_Nnat.2_4	Neuron.Slc17a6.Nnat	Neurons	Brain_HC	105	-12.8317	-17.6781
DropViz	mm	HC.Neuron_Slc17a6_Nts.2_3	Neuron.Slc17a6.Nts	Neurons	Brain_HC	150	-12.8968	-18.2812
DropViz	mm	HC.Neuron_Slc17a7_C1ql2_Cck.4_1	Dentate Principal cells	Neurons	Brain_HC	11727	-9.7084	-13.0158
DropViz	mm	HC.Neuron_Slc17a7_C1ql2_Penk.4_2	Dentate Principal cells	Neurons	Brain_HC	1538	-9.69684	-13.0162
DropViz	mm	HC.Neuron_Slc17a7_Calb2_Adcyap1.6_6	Dentate hilum?	Neurons	Brain_HC	416	-11.3333	-15.2153
DropViz	mm	HC.Neuron_Slc17a7_Calb2_Vgll3.6_5	Dentate hilum?	Neurons	Brain_HC	114	-11.4568	-15.0412
DropViz	mm	HC.Neuron_Slc17a7_Cbln1_Gpr88.5_11	Medial entorrhinal cortex	Neurons	Brain_HC	787	-12.9197	-16.988
DropViz	mm	HC.Neuron_Slc17a7_Cbln1_Trps1.5_12	Medial entorrhinal cortex, Cbln1+/Trps1+	Neurons	Brain_HC	80	-12.7001	-16.6671
DropViz	mm	HC.Neuron_Slc17a7_Cbln4.2_1	Neuron.Slc17a7.Cbln4	Neurons	Brain_HC	196	-12.0628	-17.8345
DropViz	mm	HC.Neuron_Slc17a7_Dcn_Camk2d.5_9	CA1 Principal cells	Neurons	Brain_HC	156	-13.2596	-15.594
DropViz	mm	HC.Neuron_Slc17a7_Dcn_Pou3f1.5_6	Anterior Subiculum, proximal to CA1	Neurons	Brain_HC	1556	-12.4686	-14.9852
DropViz	mm	HC.Neuron_Slc17a7_Fezf2_Efna5.5_14	Subiculum	Neurons	Brain_HC	689	-13.5909	-15.212
DropViz	mm	HC.Neuron_Slc17a7_Fezf2_Rxfp1.5_15	Subiculum	Neurons	Brain_HC	327	-14.8685	-15.0982
DropViz	mm	HC.Neuron_Slc17a7_Fibcd1_Fos.5_8	CA1 Principal cells	Neurons	Brain_HC	144	-12.5748	-15.0143
DropViz	mm	HC.Neuron_Slc17a7_Fibcd1_Grm5.5_5	CA1 Principal cells	Neurons	Brain_HC	74	-12.9775	-14.7307
DropViz	mm	HC.Neuron_Slc17a7_FIbcd1_Inhba.5_7	CA1 Principal cells	Neurons	Brain_HC	406	-12.4581	-14.9545
DropViz	mm	HC.Neuron_Slc17a7_Fibcd1_Kitl.5_4	CA1 Principal cells	Neurons	Brain_HC	588	-12.3861	-14.945
DropViz	mm	HC.Neuron_Slc17a7_Fibcd1_Lypd1.5_1	CA1 Principal cells (Anterior)	Neurons	Brain_HC	3088	-12.3458	-14.8906
DropViz	mm	HC.Neuron_Slc17a7_Fibcd1_Nptx2.5_3	CA1 Principal cells	Neurons	Brain_HC	621	-12.3814	-14.9258
DropViz	mm	HC.Neuron_Slc17a7_Fibcd1_Nrip3.5_2	CA1 Principal cells	Neurons	Brain_HC	500	-12.258	-14.8785
DropViz	mm	HC.Neuron_Slc17a7_Nxph3_Ajap1.3_11	Entorhinal cortex	Neurons	Brain_HC	57	-14.0795	-15.9228
DropViz	mm	HC.Neuron_Slc17a7_Nxph3_Cplx3_Hs6st2.3_8	Entorhinal cortex	Neurons	Brain_HC	131	-18.4328	-17.6037
DropViz	mm	HC.Neuron_Slc17a7_Nxph3_Cplx3_Pappa2.3_9	Entorhinal cortex	Neurons	Brain_HC	51	-18.4153	-17.9101
DropViz	mm	HC.Neuron_Slc17a7_Nxph3_Hpcal_Igfbp4.3_6	Entorhinal cortex	Neurons	Brain_HC	549	-18.5532	-16.3944
DropViz	mm	HC.Neuron_Slc17a7_Nxph3_Hpcal_Krt12.3_7	Entorhinal cortex	Neurons	Brain_HC	379	-18.6487	-16.2696
DropViz	mm	HC.Neuron_Slc17a7_Nxph3_Hpcal1_Fos.3_5	Entorhinal cortex (IEG)	Neurons	Brain_HC	27	-18.7059	-15.9337
DropViz	mm	HC.Neuron_Slc17a7_Nxph3_Hpcal1_Tpbg.3_4	Entorhinal cortex	Neurons	Brain_HC	15	-18.8385	-15.7006
DropViz	mm	HC.Neuron_Slc17a7_Nxph3_Sema3c.3_10	Entorhinal cortex	Neurons	Brain_HC	398	-18.116	-16.7069
DropViz	mm	HC.Neuron_Slc17a7_Ptgfr.5_13	Postsubiculum	Neurons	Brain_HC	43	-15.3142	-14.7439
DropViz	mm	HC.Neuron_Slc17a7_Pvrl3_Fos.6_8	CA3 Principal cells	Neurons	Brain_HC	71	-11.3486	-15.0051
DropViz	mm	HC.Neuron_Slc17a7_Pvrl3_Grm5.6_2	CA3 Principal cells	Neurons	Brain_HC	243	-11.4819	-14.9067
DropViz	mm	HC.Neuron_Slc17a7_Pvrl3_Inhba.6_7	CA3 Principal cells	Neurons	Brain_HC	246	-11.4542	-14.9076
DropViz	mm	HC.Neuron_Slc17a7_Pvrl3_Nos1.6_1	CA3 Principal cells	Neurons	Brain_HC	5063	-11.4311	-14.8526
DropViz	mm	HC.Neuron_Slc17a7_Pvrl3_St18.6_3	Lateral CA3 Principal cells	Neurons	Brain_HC	649	-11.5148	-14.975
DropViz	mm	HC.Neuron_Slc17a7_Reln.5_10	Medial entorrhinal cortexm, Reln+/Cbln1+	Neurons	Brain_HC	56	-13.0072	-16.5408
DropViz	mm	HC.Neuron_Slc17a7_Rgs14.6_4	CA2 Principal cells	Neurons	Brain_HC	330	-11.5783	-14.9375
DropViz	mm	HC.Neuron_Slc17a7_Slc17a6_Nxph3_Cbln2_Htr2c.3_2	Deep layer subiculum	Neurons	Brain_HC	269	-19.5343	-17.3259
DropViz	mm	HC.Neuron_Slc17a7_Slc17a6_Nxph3_Cbln2_Kcnh8.3_3	Deep layer subiculum	Neurons	Brain_HC	240	-19.4602	-17.2661
DropViz	mm	HC.Neuron_Slc17a7_Slc17a6_Nxph3_Nts.3_1	Subiculum	Neurons	Brain_HC	107	-18.9008	-16.6952
DropViz	mm	HC.Oligodendrocyte_Trf_Ctps.8_5	Oligodendrocyte.Trf.Ctps	Glial cells	Brain_HC	21	-7.37089	29.552
DropViz	mm	HC.Oligodendrocyte_Trf_Il33.8_3	Oligodendrocyte.Trf.Il33	Glial cells	Brain_HC	1100	-8.46122	27.8222
DropViz	mm	HC.Oligodendrocyte_Trf_Man1a.8_4	Oligodendrocyte.Trf.Man1a	Glial cells	Brain_HC	292	-7.637	28.1085
DropViz	mm	HC.Oligodendrocyte_Trf_Ndrg2.8_2	MyelinProcesses	Glial cells	Brain_HC	227	-9.35268	27.9956
DropViz	mm	HC.Oligodendrocyte_Trf_Plin3.8_1	Oligodendrocyte.Trf.Plin3	Glial cells	Brain_HC	556	-8.53951	28.0891
DropViz	mm	HC.Polydendrocyte_Tnr_Bmp4.9_2	Polydendrocyte.Tnr.Bmp4	Glial cells	Brain_HC	155	-2.82915	29.8562
DropViz	mm	HC.Polydendrocyte_Tnr_Cspg5.9_3	Polydendrocyte.Tnr.Cspg5	Glial cells	Brain_HC	387	-0.354939	29.293
DropViz	mm	HC.Polydendrocyte_Tnr_Pdgfa.9_1	Polydendrocyte.Tnr.Pdgfa	Glial cells	Brain_HC	208	-4.44591	29.6187
DropViz	mm	HC.Polydendrocyte_Tnr_Ptprz1.9_4	Polydendrocyte.Tnr.Ptprz1	Glial cells	Brain_HC	296	-0.162099	29.2786
DropViz	mm	PC.Astrocyte_Gja1_Igfbp2.8_1	Astrocyte.Gja1.Igfbp2	Glial cells	Brain_PC	2085	2.84353	20.0761
DropViz	mm	PC.Astrocyte_Gja1_Myoc.8_2	Astrocyte.Gja1.Myoc	Glial cells	Brain_PC	826	3.01939	20.1729
DropViz	mm	PC.Astrocyte_Gja1_Sparc.8_3	Astrocyte.Gja1.Sparc	Glial cells	Brain_PC	505	2.94115	20.1051
DropViz	mm	PC.Endothelial_Stalk_Flt1_Car4.12_1	Endothelial_Stalk.Flt1.Car4	Endothelial cells	Brain_PC	528	15.8521	16.8222
DropViz	mm	PC.Endothelial_Stalk_Flt1_Gkn3.12_4	Endothelial_Stalk.Flt1.Gkn3	Endothelial cells	Brain_PC	177	16.8817	17.2247
DropViz	mm	PC.Endothelial_Stalk_Flt1_Gm9946.12_3	Endothelial_Stalk.Flt1.Gm9946	Endothelial cells	Brain_PC	714	16.2674	17.3371
DropViz	mm	PC.Endothelial_Stalk_Flt1_Vwf.12_2	Endothelial_Stalk.Flt1.Vwf	Endothelial cells	Brain_PC	267	15.918	16.593
DropViz	mm	PC.Endothelial_Tip_Dcn_Coch.14_4	Endothelial_Tip.Dcn.Coch	Endothelial cells	Brain_PC	107	12.623	23.4494
DropViz	mm	PC.Endothelial_Tip_Dcn_Inmt.14_5	Endothelial_Tip.Dcn.Inmt	Endothelial cells	Brain_PC	45	13.1485	23.9964
DropViz	mm	PC.Endothelial_Tip_Dcn_Mgp_Clu.14_2	Endothelial_Tip.Dcn.Mgp-Clu	Endothelial cells	Brain_PC	53	11.3341	23.3478
DropViz	mm	PC.Endothelial_Tip_Dcn_Mgp_Penk.14_1	Endothelial_Tip.Dcn.Mgp-Penk	Endothelial cells	Brain_PC	130	11.3999	23.2825
DropViz	mm	PC.Endothelial_Tip_Dcn_Nnat.14_3	Endothelial_Tip.Dcn.Nnat	Endothelial cells	Brain_PC	56	12.1306	23.2381
DropViz	mm	PC.Macrophage_C1qb_Mrc1.11_2	Resident macrophage	Microglia	Brain_PC	102	13.8787	12.3796
DropViz	mm	PC.Microglia_C1qb_Tmem119_Fos.11_3	Microglia	Microglia	Brain_PC	9	9.53182	10.6999
DropViz	mm	PC.Microglia_C1qb_Tmem119_Junb.11_4	Microglia	Microglia	Brain_PC	4	9.23863	10.6485
DropViz	mm	PC.Microglia_C1qb_Tmem119.11_1	Microglia.C1qb.Tmem119	Microglia	Brain_PC	338	13.7214	10.7117
DropViz	mm	PC.Mural_Acta2Rgs5_Abcc9.13_5	Mural.Acta2Rgs5.Abcc9	Glial cells	Brain_PC	32	18.0911	24.1455
DropViz	mm	PC.Mural_Acta2Rgs5_Acta2.13_1	Mural.Acta2Rgs5.Acta2	Glial cells	Brain_PC	185	17.9779	22.3857
DropViz	mm	PC.Mural_Acta2Rgs5_Fos.13_2	Mural.Acta2Rgs5.Fos	Glial cells	Brain_PC	13	18.062	21.3004
DropViz	mm	PC.Mural_Acta2Rgs5_Kcnj8_Abcc9.13_4	Mural.Acta2Rgs5.Kcnj8-Abcc9	Glial cells	Brain_PC	61	17.022	24.0631
DropViz	mm	PC.Mural_Acta2Rgs5Rgs5.13_3	Mural.Acta2Rgs5Rgs5	Glial cells	Brain_PC	151	17.6131	23.1451
DropViz	mm	PC.Neuron_Gad1Gad2_Chat_Synpr_Slc5a7.4_8	Neuron.Gad1Gad2-Chat.Synpr-Slc5a7	Neurons	Brain_PC	284	-24.2348	3.12864
DropViz	mm	PC.Neuron_Gad1Gad2_Cplx3_Egln3.4_3	Cortical subplate interneuron	Neurons	Brain_PC	124	-25.7646	3.16795
DropViz	mm	PC.Neuron_Gad1Gad2_Cplx3_Npy.4_2	Cortical subplate interneuron	Neurons	Brain_PC	203	-26.3316	3.2107
DropViz	mm	PC.Neuron_Gad1Gad2_Cplx3_Reln.4_1	Cortical subplate interneuron	Neurons	Brain_PC	330	-26.1312	3.11524
DropViz	mm	PC.Neuron_Gad1Gad2_Pvalb_Cartpt.5_3	Neuron.Gad1Gad2.Pvalb-Cartpt	Neurons	Brain_PC	334	-27.6875	-0.809308
DropViz	mm	PC.Neuron_Gad1Gad2_Pvalb_Nefm.5_2	Neuron.Gad1Gad2.Pvalb-Nefm	Neurons	Brain_PC	387	-27.8296	-0.74579
DropViz	mm	PC.Neuron_Gad1Gad2_Pvalb_Unc5b.5_1	Neuron.Gad1Gad2.Pvalb-Unc5b	Neurons	Brain_PC	25	-28.3528	0.358753
DropViz	mm	PC.Neuron_Gad1Gad2_Slc17a8_Synpr_Sncg_Yjefn3.4_4	Neuron.Gad1Gad2-Slc17a8.Synpr-Sncg-Yjefn3	Neurons	Brain_PC	75	-25.2425	2.12109
DropViz	mm	PC.Neuron_Gad1Gad2_Sst_Crh.5_5	Neuron.Gad1Gad2.Sst-Crh	Neurons	Brain_PC	117	-27.0926	-1.20487
DropViz	mm	PC.Neuron_Gad1Gad2_Sst_Nr2f2.5_7	Neuron.Gad1Gad2.Sst-Nr2f2	Neurons	Brain_PC	59	-26.422	-1.5745
DropViz	mm	PC.Neuron_Gad1Gad2_Sst_Pdyn.5_6	Neuron.Gad1Gad2.Sst-Pdyn	Neurons	Brain_PC	314	-26.8615	-1.29147
DropViz	mm	PC.Neuron_Gad1Gad2_Synpr_Crispld2.4_7	Neuron.Gad1Gad2.Synpr-Crispld2	Neurons	Brain_PC	113	-24.3482	3.28559
DropViz	mm	PC.Neuron_Gad1Gad2_Synpr_Nnat.4_6	Neuron.Gad1Gad2.Synpr-Nnat	Neurons	Brain_PC	46	-23.476	3.26349
DropViz	mm	PC.Neuron_Gad1Gad2_Synpr_Pcdh11x.4_9	Neuron.Gad1Gad2.Synpr-Pcdh11x	Neurons	Brain_PC	201	-24.2113	3.20501
DropViz	mm	PC.Neuron_Gad1Gad2_Synpr_Sncg.4_5	Neuron.Gad1Gad2.Synpr-Sncg	Neurons	Brain_PC	72	-24.8817	2.45269
DropViz	mm	PC.Neuron_Gad1Gad2_Th_Nr4a2.5_4	Neuron.Gad1Gad2-Th.Nr4a2	Neurons	Brain_PC	32	-28.431	-0.784913
DropViz	mm	PC.Neuron_Sc17a7_Calb1_Ddit4l.2_1	Neurofilament, Layer4?	Neurons	Brain_PC	1682	-14.6021	-17.6888
DropViz	mm	PC.Neuron_Sc17a7_Calb1_Fos.2_4	Layer 2/3, IEG+	Neurons	Brain_PC	527	-14.4359	-17.4682
DropViz	mm	PC.Neuron_Sc17a7_Calb1_Lpl_Cadm2.2_8	Layer 2/3, Cadm2+	Neurons	Brain_PC	85	-14.7297	-18.6196
DropViz	mm	PC.Neuron_Sc17a7_Calb1_Lpl_Penk.2_7	Layer 2/3	Neurons	Brain_PC	791	-14.5357	-17.6455
DropViz	mm	PC.Neuron_Sc17a7_Calb1_Lpl.2_5	Layer 2/3	Neurons	Brain_PC	4489	-14.5212	-17.4988
DropViz	mm	PC.Neuron_Sc17a7_Calb1_Otof.2_6	Layer 2/3	Neurons	Brain_PC	1458	-14.3064	-17.1102
DropViz	mm	PC.Neuron_Sc17a7_Calb1_Tshz2.2_2	Retrosplenial cortex (RSG)/Entorhinal cortex, Layer 2/3	Neurons	Brain_PC	984	-14.2768	-17.5992
DropViz	mm	PC.Neuron_Sc17a7_Crym.2_16	Subiculum	Neurons	Brain_PC	594	-15.1902	-17.5611
DropViz	mm	PC.Neuron_Sc17a7_Fermt1.2_12	Subiculum/Parasubiculum	Neurons	Brain_PC	268	-14.1204	-16.6935
DropViz	mm	PC.Neuron_Sc17a7_Oprk1.2_15	Claustrum?	Neurons	Brain_PC	128	-15.3444	-18.6298
DropViz	mm	PC.Neuron_Sc17a7_Rorb_BC006965.2_9	Layer 5a, BC006965+	Neurons	Brain_PC	1664	-14.8267	-17.3413
DropViz	mm	PC.Neuron_Sc17a7_Rorb_Gpr83.2_11	Layer 5a	Neurons	Brain_PC	2577	-14.6272	-17.7254
DropViz	mm	PC.Neuron_Sc17a7_Sema3e_Nnat.2_17	Layer 6	Neurons	Brain_PC	2117	-15.273	-17.4565
DropViz	mm	PC.Neuron_Sc17a7_Sema3e_Onecut2.2_18	Layer 6	Neurons	Brain_PC	655	-15.3358	-17.755
DropViz	mm	PC.Neuron_Sc17a7_Tshz2_Smoc1.2_3	Agranular Retrosplenial cortex (RSG) (Smoc1+)	Neurons	Brain_PC	203	-13.9639	-17.3786
DropViz	mm	PC.Neuron_Slc17a7_Bcl6_C1ql2.3_3	Retrosplenial cortex (RSG), layer 5a	Neurons	Brain_PC	287	-15.4314	-15.9429
DropViz	mm	PC.Neuron_Slc17a7_Bcl6_Cbln1.3_1	Layer 5a, entorhinal cortex , Cbln1+	Neurons	Brain_PC	534	-14.574	-16.8329
DropViz	mm	PC.Neuron_Slc17a7_Bcl6_Dditl.3_2	Layer 5a	Neurons	Brain_PC	177	-15.8064	-16.2769
DropViz	mm	PC.Neuron_Slc17a7_Bcl6_Fos.3_5	Layer 5a, IEG+	Neurons	Brain_PC	208	-15.3727	-15.9235
DropViz	mm	PC.Neuron_Slc17a7_Bcl6_Ndst4.3_6	Subiculum	Neurons	Brain_PC	18	-14.9564	-14.8507
DropViz	mm	PC.Neuron_Slc17a7_Bcl6_Npnt.3_10	Layer 5a	Neurons	Brain_PC	221	-15.5483	-15.7784
DropViz	mm	PC.Neuron_Slc17a7_Bcl6_Ptgfr.3_7	Postsubiculum	Neurons	Brain_PC	12	-15.6412	-14.5438
DropViz	mm	PC.Neuron_Slc17a7_Bcl6_Pvalb.3_9	Layer 5a	Neurons	Brain_PC	222	-15.6948	-15.7649
DropViz	mm	PC.Neuron_Slc17a7_Bcl6_Tcerg1l.3_4	Layer 5a	Neurons	Brain_PC	491	-15.4938	-16.0008
DropViz	mm	PC.Neuron_Slc17a7_Bcl6_Tshz2_Syt2.3_8	Layer 5a, Entorhinal cortex, Tshz1+	Neurons	Brain_PC	117	-15.839	-15.7247
DropViz	mm	PC.Neuron_Slc17a7_Slc17a6_Calb1_Rorb_Il1rapl2.2_13	Layer 5b	Neurons	Brain_PC	1858	-15.2383	-17.2425
DropViz	mm	PC.Neuron_Slc17a7_Slc17a6_Fezf2_3110035E14Rik.7_3	Layer 5, Retrosplenial cortex (RSG) and Subiculum, Tshz2+	Neurons	Brain_PC	93	-19.4499	-18.0362
DropViz	mm	PC.Neuron_Slc17a7_Slc17a6_Fezf2_Htr2c.7_2	Layer 5, Retrosplenial cortex (RSG) and Subiculum, Tshz2+	Neurons	Brain_PC	281	-19.7663	-17.6508
DropViz	mm	PC.Neuron_Slc17a7_Slc17a6_Rorb_Pcdh20.2_10	Layer 5a	Neurons	Brain_PC	3238	-14.5484	-17.8552
DropViz	mm	PC.Neuron_Slc17a7_Slc17a6_Shisa8.6_1	Layer 5, medial posterior cortex (Retrosplenial cortex (RSG), subiculum)	Neurons	Brain_PC	1885	-13.5584	-18.5288
DropViz	mm	PC.Neuron_Slc17a7_Slc17a6_Tshz2_Cabp7.6_5	Retrosplenial areas, subiculum, presubiculum, Cabp7+	Neurons	Brain_PC	690	-13.6539	-18.1045
DropViz	mm	PC.Neuron_Slc17a7_Slc17a6_Tshz2_Fos.6_2	Layer 5, medial posterior cortex (Retrosplenial cortex (RSG), subiculum)	Neurons	Brain_PC	47	-13.4	-18.9218
DropViz	mm	PC.Neuron_Slc17a7_Slc17a6_Tshz2_Nnat.6_4	Presubiculum, Col5a2+	Neurons	Brain_PC	90	-13.935	-18.9707
DropViz	mm	PC.Neuron_Slc17a7_Slc17a6_Tshz2_Npnt.6_6	Retrosplenial areas, layer 5, Npnt+	Neurons	Brain_PC	753	-13.9402	-18.0737
DropViz	mm	PC.Neuron_Slc17a7_Slc17a6_Tshz2_Prlr.6_7	Entorhinal cortex?	Neurons	Brain_PC	149	-13.0379	-17.1183
DropViz	mm	PC.Neuron_Slc17a7_Slc17a6_Tshz2_Rasd1.6_3	Presubiculum, Col5a2+	Neurons	Brain_PC	173	-13.7891	-18.2415
DropViz	mm	PC.Neuron_Slc17a7_Slc17a6_Tshz2.2_14	Retrosplenial cortex (RSG)/Subiculum/Parasubiculum	Neurons	Brain_PC	1093	-14.9655	-17.3655
DropViz	mm	PC.Neuron_Slc17a7_Slc17a8_Fezf2_Slc17a8.7_1	Layer 5, Retrosplenial cortex (RSG) and Subiculum, Tshz2+	Neurons	Brain_PC	222	-19.924	-17.7181
DropViz	mm	PC.Neuron_Slc17a7_Slc17a8_Syt6_Lancl3.1_2	Cortical Subplate pyramidal cells	Neurons	Brain_PC	31	-18.5748	-18.2795
DropViz	mm	PC.Neuron_Slc17a7_Syt6_Cplx3.1_1	Cortical Subplate pyramidal cells	Neurons	Brain_PC	187	-17.9867	-17.8362
DropViz	mm	PC.Neuron_Slc17a7_Syt6_Fos.1_9	IEG+	Neurons	Brain_PC	431	-16.8253	-17.7435
DropViz	mm	PC.Neuron_Slc17a7_Syt6_Nefm.1_8	Layer 6a	Neurons	Brain_PC	1253	-16.7458	-17.7262
DropViz	mm	PC.Neuron_Slc17a7_Syt6_Nnat.1_5	Neuron.Slc17a7.Syt6-Nnat	Neurons	Brain_PC	123	-17.6765	-16.8869
DropViz	mm	PC.Neuron_Slc17a7_Syt6_Sla.1_4	Layer6a	Neurons	Brain_PC	1043	-17.0094	-17.6639
DropViz	mm	PC.Neuron_Slc17a7_Syt6_Slc24a2.1_6	Cadm2+, not selective	Neurons	Brain_PC	77	-16.8883	-16.9082
DropViz	mm	PC.Neuron_Slc17a7_Syt6_Tox.1_7	Neuron.Slc17a7.Syt6-Tox	Neurons	Brain_PC	444	-16.8289	-17.734
DropViz	mm	PC.Neuron_Slc17a7_Syt6_Tshz2_Nrep.1_3	Subiculum and Entorhinal Cortex	Neurons	Brain_PC	318	-16.8301	-17.7968
DropViz	mm	PC.Oligodendrocyte_Tfr_Ctps.9_1	Oligodendrocyte.Tfr.Ctps	Glial cells	Brain_PC	295	-7.32737	28.3543
DropViz	mm	PC.Oligodendrocyte_Tfr_Il33.9_4	Oligodendrocyte.Tfr.Il33	Glial cells	Brain_PC	928	-8.77793	27.5964
DropViz	mm	PC.Oligodendrocyte_Tfr_Klk6.9_3	Oligodendrocyte.Tfr.Klk6	Glial cells	Brain_PC	281	-8.79334	28.3699
DropViz	mm	PC.Oligodendrocyte_Tfr_Sez6.9_5	Oligodendrocyte.Tfr.Sez6	Glial cells	Brain_PC	144	-9.79005	28.4348
DropViz	mm	PC.Oligodendrocyte_Tfr_Tmem2.9_2	Oligodendrocyte.Tfr.Tmem2	Glial cells	Brain_PC	28	-5.6988	29.7751
DropViz	mm	PC.Polydendrocyte_Tnr_Cspg5.10_1	Polydendrocyte.Tnr.Cspg5	Glial cells	Brain_PC	311	-0.0852387	29.3865
DropViz	mm	PC.Polydendrocyte_Tnr_Dlx1.10_2	Polydendrocyte.Tnr.Dlx1	Glial cells	Brain_PC	43	-2.50924	11.2406
DropViz	mm	PC.Polydendrocyte_Tnr_Lims2_Tmsb4x.10_4	Polydendrocyte.Tnr.Lims2-Tmsb4x	Glial cells	Brain_PC	82	-2.64117	29.9624
DropViz	mm	PC.Polydendrocyte_Tnr_Tmsb4x.10_3	Polydendrocyte.Tnr.Tmsb4x	Glial cells	Brain_PC	142	-3.27691	29.8482
DropViz	mm	SN.Astrocyte_Gja1_Cst3.7_2	Astrocyte.Gja1.Cst3	Glial cells	Brain_SN	1146	2.54789	20.5071
DropViz	mm	SN.Astrocyte_Gja1_Igfbp2.7_3	Astrocyte.Gja1.Igfbp2	Glial cells	Brain_SN	31	1.25207	21.2527
DropViz	mm	SN.Astrocyte_Gja1_Myoc.7_1	Astrocyte.Gja1.Myoc	Glial cells	Brain_SN	134	3.30778	20.8504
DropViz	mm	SN.Endothelial_Stalk_Flt1_Car4.12_3	Endothelial_Stalk.Flt1.Car4	Endothelial cells	Brain_SN	888	16.1604	17.0024
DropViz	mm	SN.Endothelial_Stalk_Flt1_Cdkn1c.12_1	Endothelial_Stalk.Flt1.Cdkn1c	Endothelial cells	Brain_SN	811	16.51	17.264
DropViz	mm	SN.Endothelial_Stalk_Flt1_Gkn3.12_2	Endothelial_Stalk.Flt1.Gkn3	Endothelial cells	Brain_SN	31	17.6517	16.7765
DropViz	mm	SN.Endothelial_Stalk_Flt1_Vwf.12_4	Endothelial_Stalk.Flt1.Vwf	Endothelial cells	Brain_SN	352	16.1261	16.6708
DropViz	mm	SN.Endothelial_Tip_Dcn_Alcam.14_3	Endothelial_Tip.Dcn.Alcam	Endothelial cells	Brain_SN	11	13.0247	21.082
DropViz	mm	SN.Endothelial_Tip_Dcn_Ifitm1.14_2	Endothelial_Tip.Dcn.Ifitm1	Endothelial cells	Brain_SN	55	13.6264	23.2536
DropViz	mm	SN.Endothelial_Tip_Dcn_Mgp.14_1	Endothelial_Tip.Dcn.Mgp	Endothelial cells	Brain_SN	98	13.5289	23.6658
DropViz	mm	SN.Ependyma_Ccdc153.8_1	Ependyma.Ccdc153	Glial cells	Brain_SN	24	5.08734	16.4065
DropViz	mm	SN.Macrophage_C1qb_Mrc1.9_1	Resident macrophage	Microglia	Brain_SN	80	13.8041	12.5428
DropViz	mm	SN.Microglia_C1qb_Tmem119.9_2	Microglia.C1qb.Tmem119	Microglia	Brain_SN	20	12.0263	12.7437
DropViz	mm	SN.Mural_Rgs5Acta2_Cbr2.13_4	Mural.Rgs5Acta2.Cbr2	Glial cells	Brain_SN	110	17.7519	22.0323
DropViz	mm	SN.Mural_Rgs5Acta2_Cd9.13_3	Mural.Rgs5Acta2.Cd9	Glial cells	Brain_SN	335	17.6091	22.4108
DropViz	mm	SN.Mural_Rgs5Acta2_Fos.13_5	Mural.Rgs5Acta2.Fos	Glial cells	Brain_SN	57	17.8619	21.9023
DropViz	mm	SN.Mural_Rgs5Acta2_Kcnj8.13_2	Mural.Rgs5Acta2.Kcnj8	Glial cells	Brain_SN	35	16.3039	22.9402
DropViz	mm	SN.Mural_Rgs5Acta2_Rgs5.13_1	Mural.Rgs5Acta2.Rgs5	Glial cells	Brain_SN	222	17.3169	22.7796
DropViz	mm	SN.Neuron_Gad1Gad2_Gad2_Fos.3_8	IEG state, GABAergic	Neurons	Brain_SN	52	-28.489	-5.63298
DropViz	mm	SN.Neuron_Gad1Gad2_Gad2_Kcnc3.3_16	GABAergic, K/Na Channel State	Neurons	Brain_SN	128	-29.0031	-4.39183
DropViz	mm	SN.Neuron_Gad1Gad2_Gad2.3_3	generic SN/VTA GABAergic neuron	Neurons	Brain_SN	875	-28.1312	-4.71502
DropViz	mm	SN.Neuron_Gad1Gad2_Ndnf.3_4	medial geniculate nucleus, ventral part (MGV)? Or State?	Neurons	Brain_SN	46	-30.3917	-5.047
DropViz	mm	SN.Neuron_Gad1Gad2_Nfib_Satb1.3_1	Supramammillary Nucleus (SuM)	Neurons	Brain_SN	108	-28.7814	-5.29658
DropViz	mm	SN.Neuron_Gad1Gad2_Otx2_Chrna3.3_2	SN/VTA (dorsal SNr)	Neurons	Brain_SN	70	-29.4672	1.9207
DropViz	mm	SN.Neuron_Gad1Gad2_Pax5.3_18	SN/VTA (SNr)	Neurons	Brain_SN	437	-28.6042	-4.23565
DropViz	mm	SN.Neuron_Gad1Gad2_Rln3.3_5	parabrachial pigmented nucleus (PBP)	Neurons	Brain_SN	27	-24.6077	-4.71924
DropViz	mm	SN.Neuron_Gad1Gad2_Sema3e_Kcng4.3_17	GABAergic, K Channel State, Sema3e+ SN/VTA (SNr)	Neurons	Brain_SN	80	-29.458	-3.96113
DropViz	mm	SN.Neuron_Gad1Gad2_Sema3e.3_13	SN/VTA (SNr)	Neurons	Brain_SN	453	-28.6863	-4.15892
DropViz	mm	SN.Neuron_Gad1Gad2_Tmem132c.3_19	SN/VTA (SNr)	Neurons	Brain_SN	86	-29.4805	-4.18555
DropViz	mm	SN.Neuron_Gad1Gad2_Ttn.3_14	red nucleus, magnocellular/parvicellular (RMC/RPC)	Neurons	Brain_SN	315	-28.7029	-4.28825
DropViz	mm	SN.Neuron_Slc17a6_C1ql2.3_15	red nucleus, magnocellular/parvicellular (RMC/RPC)	Neurons	Brain_SN	378	-28.8662	-4.21186
DropViz	mm	SN.Neuron_Slc17a6_Cacna2d1.3_10	generic SN/VTA glutamatergic neuron	Neurons	Brain_SN	641	-27.7073	-5.01547
DropViz	mm	SN.Neuron_Slc17a6_Gad2_Th_Crhbp.3_7	Supramammillary Nucleus (SuM) Dopaminergic?, Th+/Ddc+	Neurons	Brain_SN	121	-28.3239	-5.7141
DropViz	mm	SN.Neuron_Slc17a6_Nkx6_1.3_12	SN/VTA (SNr)	Neurons	Brain_SN	253	-28.6421	-4.69091
DropViz	mm	SN.Neuron_Slc17a6_Nts.3_9	peripeduncular nucleus & posterior intralaminar thalamic nucleus (PP & PIL)	Neurons	Brain_SN	135	-27.1598	-6.5485
DropViz	mm	SN.Neuron_Slc17a6_Shox2.3_11	peripeduncular nucleus & posterior intralaminar thalamic nucleus (PP & PIL)	Neurons	Brain_SN	192	-26.9742	-5.54432
DropViz	mm	SN.Neuron_Slc17a6_Tcf4.3_6	Supramammillary Nucleus (SuM)	Neurons	Brain_SN	144	-28.008	-5.54841
DropViz	mm	SN.Neuron_Slc17a6.2_1	Thalamus, glutamatergic	Neurons	Brain_SN	148	-26.7181	-8.57873
DropViz	mm	SN.Neuron_Slc17a7_C1ql3.1_1	Hippocampus Excitatory Neuron	Neurons	Brain_SN	36	-9.80953	-13.3507
DropViz	mm	SN.Neuron_Th_Aldh1a1.4_8	SNc/VTA	Neurons	Brain_SN	166	-29.4094	-7.16672
DropViz	mm	SN.Neuron_Th_C1ql3.4_4	VTA (dorsal VTA)	Neurons	Brain_SN	63	-29.5469	-7.17231
DropViz	mm	SN.Neuron_Th_Cadm2.4_6	Cadm2 state	Neurons	Brain_SN	11	-29.443	-7.9171
DropViz	mm	SN.Neuron_Th_Cbln1.4_2	VTA (dorsal VTA)	Neurons	Brain_SN	55	-29.6594	-6.97901
DropViz	mm	SN.Neuron_Th_Cyp26b1.4_3	SNc/VTA	Neurons	Brain_SN	87	-29.4651	-7.18579
DropViz	mm	SN.Neuron_Th_Grin2c.4_9	SNc	Neurons	Brain_SN	159	-29.4105	-7.18901
DropViz	mm	SN.Neuron_Th_Nefl.4_7	Neurofilament state	Neurons	Brain_SN	116	-29.4039	-7.18435
DropViz	mm	SN.Neuron_Th_Slc17a6_Lpl.4_1	VTA (ventral VTA)	Neurons	Brain_SN	98	-29.361	-7.0153
DropViz	mm	SN.Neuron_Th_Vcan.4_5	SNc	Neurons	Brain_SN	108	-29.424	-7.20482
DropViz	mm	SN.Oligodendrocyte_Tfr_Ctps.10_5	Oligodendrocyte.Tfr.Ctps	Glial cells	Brain_SN	481	-7.36028	27.9305
DropViz	mm	SN.Oligodendrocyte_Tfr_Il33.10_4	Oligodendrocyte.Tfr.Il33	Glial cells	Brain_SN	3603	-8.18944	27.5615
DropViz	mm	SN.Oligodendrocyte_Tfr_Ndrg2.10_3	Oligodendrocyte.Tfr.Ndrg2	Glial cells	Brain_SN	533	-8.99604	27.5823
DropViz	mm	SN.Oligodendrocyte_Tfr_Plin3.10_2	Oligodendrocyte.Tfr.Plin3	Glial cells	Brain_SN	1060	-8.42195	28.2235
DropViz	mm	SN.Oligodendrocyte_Tfr_Slco3a1.10_1	Oligodendrocyte.Tfr.Slco3a1	Glial cells	Brain_SN	3681	-8.33366	27.6262
DropViz	mm	SN.Oligodendrocyte_Tnr_Rps24.11_1	Oligodendrocyte.Tnr.Rps24	Glial cells	Brain_SN	177	-10.498	27.5585
DropViz	mm	SN.Polydendrocyte_Tnr_Bmp4.5_1	Polydendrocyte.Tnr.Bmp4	Glial cells	Brain_SN	77	-3.82076	29.7769
DropViz	mm	SN.Polydendrocyte_Tnr_Cspg5_Dad1.6_2	Polydendrocyte.Tnr.Cspg5-Dad1	Glial cells	Brain_SN	108	-0.67311	29.3292
DropViz	mm	SN.Polydendrocyte_Tnr_Cspg5.6_1	Polydendrocyte.Tnr.Cspg5	Glial cells	Brain_SN	40	-0.0313534	28.3365
DropViz	mm	SN.Polydendrocyte_Tnr_Opalin.5_3	Polydendrocyte.Tnr.Opalin	Glial cells	Brain_SN	72	-6.25458	29.0623
DropViz	mm	SN.Polydendrocyte_Tnr_Tmem2.5_2	Polydendrocyte.Tnr.Tmem2	Glial cells	Brain_SN	115	-5.46537	29.3648
DropViz	mm	STR.Astrocyte_Gja1_Htra1.4_1	Astrocyte.Gja1.Htra1	Glial cells	Brain_STR	1676	3.30908	19.9776
DropViz	mm	STR.Astrocyte_Gja1_Notum.4_3	Astrocyte.Gja1.Notum	Glial cells	Brain_STR	201	3.87426	19.7202
DropViz	mm	STR.Astrocyte_Gja1_Sparc_Car2.4_2	Astrocyte.Gja1.Sparc-Car2	Glial cells	Brain_STR	450	3.44091	19.9676
DropViz	mm	STR.Endothelial_Stalk_Flt1_Car4.7_1	Endothelial_Stalk.Flt1.Car4	Endothelial cells	Brain_STR	500	16.428	16.608
DropViz	mm	STR.Endothelial_Stalk_Flt1_Gkn3.7_2	Endothelial_Stalk.Flt1.Gkn3	Endothelial cells	Brain_STR	258	16.9719	17.1695
DropViz	mm	STR.Endothelial_Tip_Dcn.9_1	Endothelial_Tip.Dcn	Endothelial cells	Brain_STR	110	14.1704	24.504
DropViz	mm	STR.Ependyma_Ccdc153_Ccdc153.1_1	Ependyma_Ccdc153.Ccdc153	Glial cells	Brain_STR	257	4.9449	16.5514
DropViz	mm	STR.Macrophage_C1qb_Mrc1.6_1	Resident macrophage	Microglia	Brain_STR	38	13.1821	12.873
DropViz	mm	STR.Microglia_C1qb_Tmem119.6_2	Microglia.C1qb.Tmem119	Microglia	Brain_STR	388	13.4131	11.5017
DropViz	mm	STR.Mural_Rgs5Acta2_Ccnd1.8_3	Mural.Rgs5Acta2.Ccnd1	Glial cells	Brain_STR	118	18.173	22.9389
DropViz	mm	STR.Mural_Rgs5Acta2_Cnn1.8_2	Mural.Rgs5Acta2.Cnn1	Glial cells	Brain_STR	77	18.4725	22.2335
DropViz	mm	STR.Mural_Rgs5Acta2_Col3a1.8_5	Mural.Rgs5Acta2.Col3a1	Glial cells	Brain_STR	27	18.921	23.2014
DropViz	mm	STR.Mural_Rgs5Acta2_Kcnj8.8_4	Mural.Rgs5Acta2.Kcnj8	Glial cells	Brain_STR	80	17.0286	23.7595
DropViz	mm	STR.Mural_Rgs5Acta2_Olfr558.8_1	Mural.Rgs5Acta2.Olfr558	Glial cells	Brain_STR	89	18.3525	22.5229
DropViz	mm	STR.Neurogenesis_Sox4_Hist1h2al.2_5	Rostral migratory stream (RMS)	Neurons	Brain_STR	189	-2.50847	10.9741
DropViz	mm	STR.Neurogenesis_Sox4_Notum.2_6	Rostral migratory stream (RMS)	Neurons	Brain_STR	53	-2.50107	11.3229
DropViz	mm	STR.Neurogenesis_Sox4_Stmn2_Csrp2.2_4	Rostral migratory stream (RMS)	Neurons	Brain_STR	69	-2.75197	10.8671
DropViz	mm	STR.Neurogenesis_Sox4_Stmn2.2_2	Rostral migratory stream (RMS)	Neurons	Brain_STR	78	-3.07329	10.7905
DropViz	mm	STR.Neurogenesis_Sox4_Tuba1c.2_3	Rostral migratory stream (RMS)	Neurons	Brain_STR	128	-2.57347	10.9663
DropViz	mm	STR.Neurogenesis_Sox4_Ung.2_1	Rostral migratory stream (RMS)	Neurons	Brain_STR	139	-2.64309	10.9416
DropViz	mm	STR.Neuron_Gad1Gad2_Adora2a_Fos.11_3	iSPN, IEG+	Neurons	Brain_STR	519	-11.2183	-8.85623
DropViz	mm	STR.Neuron_Gad1Gad2_Adora2a_Nefm.11_1	iSPN	Neurons	Brain_STR	9792	-11.2255	-8.87845
DropViz	mm	STR.Neuron_Gad1Gad2_Adora2a_Nnat.11_2	iSPN	Neurons	Brain_STR	1806	-11.1451	-8.85319
DropViz	mm	STR.Neuron_Gad1Gad2_Adora2a_Otof.13_4	eccentric SPN, iSPN-like markers	Neurons	Brain_STR	212	-10.9642	-9.05223
DropViz	mm	STR.Neuron_Gad1Gad2_Adora2a_Th.13_5	eccentric SPN, iSPN-like markers, Th+	Neurons	Brain_STR	88	-10.7299	-8.81974
DropViz	mm	STR.Neuron_Gad1Gad2_Chat_Slc17a8_Chat.12_1	cholinergic interneuron	Neurons	Brain_STR	160	-24.2356	-2.20198
DropViz	mm	STR.Neuron_Gad1Gad2_Chodl.15_1	Low-threshold spiking interneuron, Npy+/Sst+	Neurons	Brain_STR	239	-22.6544	0.314219
DropViz	mm	STR.Neuron_Gad1Gad2_Drd1_Cxcl14.10_5	dSPN, lateral striatum	Neurons	Brain_STR	292	-11.2407	-8.92561
DropViz	mm	STR.Neuron_Gad1Gad2_Drd1_Fos.10_1	dSPN, IEG+	Neurons	Brain_STR	738	-11.2201	-8.864
DropViz	mm	STR.Neuron_Gad1Gad2_Drd1_Lypd1.10_2	dSPN, patch	Neurons	Brain_STR	1856	-11.1516	-8.86926
DropViz	mm	STR.Neuron_Gad1Gad2_Drd1_Nefm.10_4	dSPN	Neurons	Brain_STR	11252	-11.2262	-8.8695
DropViz	mm	STR.Neuron_Gad1Gad2_Drd1_Nfib.13_10	Amygdala	Neurons	Brain_STR	53	-10.219	-8.93584
DropViz	mm	STR.Neuron_Gad1Gad2_Drd1_Otof_Lmo2.13_3	eccentric SPN, dSPN-like markers	Neurons	Brain_STR	189	-10.9004	-8.98849
DropViz	mm	STR.Neuron_Gad1Gad2_Drd1_Otof_Sorcs1.13_2	eccentric SPN, dSPN-like markers	Neurons	Brain_STR	274	-10.9145	-9.05102
DropViz	mm	STR.Neuron_Gad1Gad2_Drd1_Pde1a.10_3	dSPN	Neurons	Brain_STR	605	-11.2101	-8.68484
DropViz	mm	STR.Neuron_Gad1Gad2_Drd1_Tpbg.13_1	eccentric SPN, dSPN-like markers	Neurons	Brain_STR	321	-10.9386	-8.86722
DropViz	mm	STR.Neuron_Gad1Gad2_Pnoc.14_2	Fast-spiking interneuron, Pvalb+/Pnoc+	Neurons	Brain_STR	15	-25.778	4.61622
DropViz	mm	STR.Neuron_Gad1Gad2_Pvalb_Pvalb_Megf11.14_1	Fast-spiking interneuron, Pvalb+	Neurons	Brain_STR	462	-23.5812	0.315215
DropViz	mm	STR.Neuron_Gad1Gad2_Pvalb_Rgs12.14_3	Fast-spiking interneuron, Pvalb+/Rgs12+	Neurons	Brain_STR	107	-23.633	0.29107
DropViz	mm	STR.Neuron_Gad1Gad2_Resp18.13_9	Bed nucleus of the stria terminalis (BNST)	Neurons	Brain_STR	118	-11.185	-7.95273
DropViz	mm	STR.Neuron_Gad1Gad2_Sgol2a.13_11	Very small cluster	Neurons	Brain_STR	6	-14.8742	-8.60508
DropViz	mm	STR.Neuron_Gad1Gad2_Th_Trh.14_4	Th+ interneuron	Neurons	Brain_STR	102	-23.2476	0.298989
DropViz	mm	STR.Neuron_Slc17a6_Oprk1.13_6	Claustrum cortex	Neurons	Brain_STR	11	-16.5818	-10.01
DropViz	mm	STR.Neuron_Slc17a7_Cplx3.13_7	Cortical subplate	Neurons	Brain_STR	25	-19.2965	-16.1827
DropViz	mm	STR.Neuron_Slc17a7_Dkk3.13_8	Deep layer cortex	Neurons	Brain_STR	19	-17.5243	-15.3601
DropViz	mm	STR.Oligodendrocyte_Trf_Ctps.3_3	Oligodendrocyte.Trf.Ctps	Glial cells	Brain_STR	215	-7.58396	28.7116
DropViz	mm	STR.Oligodendrocyte_Trf_Il33.3_2	Oligodendrocyte.Trf.Il33	Glial cells	Brain_STR	1067	-8.72084	28.1909
DropViz	mm	STR.Oligodendrocyte_Trf_Klk6.3_1	Oligodendrocyte.Trf.Klk6	Glial cells	Brain_STR	383	-8.63667	28.588
DropViz	mm	STR.Polydendrocye_Tnr_Bmp4.5_2	Polydendrocye.Tnr.Bmp4	Glial cells	Brain_STR	105	-3.00913	30.108
DropViz	mm	STR.Polydendrocye_Tnr_Cspg5.5_1	Polydendrocye.Tnr.Cspg5	Glial cells	Brain_STR	344	-0.355972	29.32
DropViz	mm	STR.Polydendrocye_Tnr_Ctps.5_4	Polydendrocye.Tnr.Ctps	Glial cells	Brain_STR	13	-6.9005	29.8747
DropViz	mm	STR.Polydendrocye_Tnr_Pdgfa.5_3	Polydendrocye.Tnr.Pdgfa	Glial cells	Brain_STR	76	-4.83688	29.8845
DropViz	mm	TH.Astrocyte_Gja1_Myoc.11_1	Astrocyte.Gja1.Myoc	Glial cells	Brain_TH	71	3.13119	21.0456
DropViz	mm	TH.Astrocyte_Gja1_Vegfa.11_2	Astrocyte.Gja1.Vegfa	Glial cells	Brain_TH	901	2.08333	20.497
DropViz	mm	TH.Endothelial_Stalk_Flt1_Car4.4_3	Endothelial_Stalk.Flt1.Car4	Endothelial cells	Brain_TH	2290	16.1344	16.9724
DropViz	mm	TH.Endothelial_Stalk_Flt1_Gkn3.4_1	Endothelial_Stalk.Flt1.Gkn3	Endothelial cells	Brain_TH	1473	16.4613	17.2346
DropViz	mm	TH.Endothelial_Stalk_Flt1_Pi16.4_2	Endothelial_Stalk.Flt1.Pi16	Endothelial cells	Brain_TH	23	18.0067	16.8058
DropViz	mm	TH.Endothelial_Stalk_Flt1_Vwf.4_4	Endothelial_Stalk.Flt1.Vwf	Endothelial cells	Brain_TH	315	16.1142	16.5672
DropViz	mm	TH.Endothelial_Tip_Dcn_Nenf.6_2	Endothelial_Tip.Dcn.Nenf	Endothelial cells	Brain_TH	92	13.5639	23.7248
DropViz	mm	TH.Endothelial_Tip_Dcn.6_1	Endothelial_Tip.Dcn	Endothelial cells	Brain_TH	111	13.4684	23.8772
DropViz	mm	TH.Ependymal_Ccdc153.10_1	Ependymal.Ccdc153	Glial cells	Brain_TH	376	4.85182	16.5002
DropViz	mm	TH.Macrophage_C1qb_Mrc1.7_1	Resident macrophage	Microglia	Brain_TH	85	13.6109	12.4866
DropViz	mm	TH.Microglia_C1qb_Tmem119.7_2	Microglia.C1qb.Tmem119	Microglia	Brain_TH	116	13.9286	11.529
DropViz	mm	TH.Mural_Rgs5Acta2_Car4.5_2	Mural.Rgs5Acta2.Car4	Glial cells	Brain_TH	473	17.3087	22.9184
DropViz	mm	TH.Mural_Rgs5Acta2_Cnn1.5_1	Mural.Rgs5Acta2.Cnn1	Glial cells	Brain_TH	494	17.5992	22.5227
DropViz	mm	TH.Neuron_Gad1Gad2_Chrnb3.3_5	interneuron, Lateral Geniculate Nucleus (LGN)	Neurons	Brain_TH	198	-29.4632	1.94598
DropViz	mm	TH.Neuron_Gad1Gad2_Col25a1.3_8	Neuron.Gad1Gad2.Col25a1	Neurons	Brain_TH	692	-28.0228	-4.61503
DropViz	mm	TH.Neuron_Gad1Gad2_Gata3.3_6	Periacqueductal gray (PAG) (or adjacent APTD)	Neurons	Brain_TH	204	-28.0184	-5.01156
DropViz	mm	TH.Neuron_Gad1Gad2_Pou6f2_Pax6.3_3	Zona incerta (ZI)	Neurons	Brain_TH	441	-28.3424	-4.26366
DropViz	mm	TH.Neuron_Gad1Gad2_Six3_Adcy1.3_1	Reticular formation	Neurons	Brain_TH	316	-28.7375	-3.12038
DropViz	mm	TH.Neuron_Gad1Gad2_Six3_Sst.3_2	Reticular formation	Neurons	Brain_TH	181	-29.2926	-2.36504
DropViz	mm	TH.Neuron_Gad1Gad2_Ttn.3_11	Neuron.Gad1Gad2.Ttn	Neurons	Brain_TH	69	-29.6514	-3.43389
DropViz	mm	TH.Neuron_Slc17a6_Ebf1.3_10	Anterior pretectal nucleus (APT)	Neurons	Brain_TH	247	-28.1792	-4.78735
DropViz	mm	TH.Neuron_Slc17a6_Gad1Gad2_Asb4.3_7	Periventricular Fiber System (Pv)	Neurons	Brain_TH	197	-25.8134	-4.60466
DropViz	mm	TH.Neuron_Slc17a6_Nrgn.3_9	Habenula (inferomedial and lateral)	Neurons	Brain_TH	226	-27.2364	-5.88299
DropViz	mm	TH.Neuron_Slc17a6_Pitx2.3_4	Subthalamic nucleus (STN)	Neurons	Brain_TH	159	-29.1665	-3.29571
DropViz	mm	TH.Neuron_Slc17a6_Rora_Atp2b4.2_1	Lateral Geniculate Nucleus (LGN)	Neurons	Brain_TH	722	-26.2591	-7.88472
DropViz	mm	TH.Neuron_Slc17a6_Rora_C1ql2.2_5	Anterodorsal thalamic nucleus	Neurons	Brain_TH	151	-26.6789	-7.80072
DropViz	mm	TH.Neuron_Slc17a6_Rora_Cacng4.2_10	Non-anterior nuclei	Neurons	Brain_TH	4066	-26.1138	-8.1368
DropViz	mm	TH.Neuron_Slc17a6_Rora_Calca.2_3	Parafasicular nucleus (PF)	Neurons	Brain_TH	661	-26.2361	-7.96211
DropViz	mm	TH.Neuron_Slc17a6_Rora_Cbln2.2_8	Neuron.Slc17a6.Rora.Cbln2	Neurons	Brain_TH	1781	-26.1824	-8.06458
DropViz	mm	TH.Neuron_Slc17a6_Rora_Fgf10.2_6	Lateral dorsal thalamic nuclei (LD)	Neurons	Brain_TH	680	-26.2004	-8.00797
DropViz	mm	TH.Neuron_Slc17a6_Rora_Lrrtm2.2_9	Cadm2 state	Neurons	Brain_TH	332	-26.1177	-8.16907
DropViz	mm	TH.Neuron_Slc17a6_Rora_Lypd6.2_7	Parafasicular nucleus (PF)	Neurons	Brain_TH	321	-26.3284	-7.65287
DropViz	mm	TH.Neuron_Slc17a6_Rora_Nptxr.2_2	Reuniens thalamic nucleus?	Neurons	Brain_TH	1544	-26.2981	-7.83965
DropViz	mm	TH.Neuron_Slc17a6_Rora_Nrp2.2_4	Anterior thalamus	Neurons	Brain_TH	1181	-26.245	-7.9558
DropViz	mm	TH.Neuron_Slc17a6_Rora_Pvalb.2_11	Non-anterior nuclei	Neurons	Brain_TH	3900	-26.0952	-8.15482
DropViz	mm	TH.Neuron_Slc17a7_Tac2_Chat.1_1	Habenular cholinergic cells	Neurons	Brain_TH	114	-21.216	-0.544988
DropViz	mm	TH.Neuron_Slc17a7_Tac2_Htr2c.1_4	Lateral habenula	Neurons	Brain_TH	26	-21.0505	-0.547644
DropViz	mm	TH.Neuron_Slc17a7_Tac2_Syt15.1_2	Medial habenula	Neurons	Brain_TH	171	-21.1249	-0.548239
DropViz	mm	TH.Neuron_Slc17a7_Tac2_Wif1.1_3	Medial habenular, lateral portion	Neurons	Brain_TH	188	-21.1129	-0.555282
DropViz	mm	TH.Oligodendrocyte_Trf_Ctps.8_3	Oligodendrocyte.Trf.Ctps	Glial cells	Brain_TH	871	-7.33225	27.9436
DropViz	mm	TH.Oligodendrocyte_Trf_Il33.8_2	Oligodendrocyte.Trf.Il33	Glial cells	Brain_TH	11530	-8.2485	27.623
DropViz	mm	TH.Oligodendrocyte_Trf_Klk6.8_1	Oligodendrocyte.Trf.Klk6	Glial cells	Brain_TH	1556	-8.36941	28.0978
DropViz	mm	TH.Oligodendrocyte_Trf_Ndrg2.8_4	Oligodendrocyte.Trf.Ndrg2	Glial cells	Brain_TH	486	-9.04992	27.4312
DropViz	mm	TH.Oligodendrocyte_Trf_Ndrg2.9_1	Oligodendrocyte.Trf.Ndrg2	Glial cells	Brain_TH	158	-10.6027	27.5308
DropViz	mm	TH.Polydendrocyte_Tnr_Bmp4.12_3	Polydendrocyte.Tnr.Bmp4	Glial cells	Brain_TH	159	-3.60736	29.723
DropViz	mm	TH.Polydendrocyte_Tnr_Cspg5.12_4	Polydendrocyte.Tnr.Cspg5	Glial cells	Brain_TH	53	-0.566626	29.1814
DropViz	mm	TH.Polydendrocyte_Tnr_Ctps.12_2	Polydendrocyte.Tnr.Ctps	Glial cells	Brain_TH	108	-6.19432	29.106
DropViz	mm	TH.Polydendrocyte_Tnr_Pdgfa.12_1	Polydendrocyte.Tnr.Pdgfa	Glial cells	Brain_TH	113	-5.1834	29.4122
GSE100597	mm	E3.5		Others	Embryo	99	-11.5107	12.404
GSE100597	mm	E4.5		Others	Embryo	105	20.638	3.82669
GSE100597	mm	E5.5		Others	Embryo	267	7.51147	-16.6912
GSE100597	mm	E6.5		Others	Embryo	250	-3.44267	-1.39917
GSE104276	hs	GW08_GABAergic_neurons		Neurons	Brain_PFC_Fetal	3	-6.72563	-1.69742
GSE104276	hs	GW08_Microglia		Microglia	Brain_PFC_Fetal	2	9.08402	12.0859
GSE104276	hs	GW08_Neurons		Neurons	Brain_PFC_Fetal	15	-7.01156	-1.94867
GSE104276	hs	GW08_Stem_cells		Others	Brain_PFC_Fetal	3	-0.262951	8.66338
GSE104276	hs	GW09_GABAergic_neurons		Neurons	Brain_PFC_Fetal	3	-6.09895	-2.42498
GSE104276	hs	GW09_Neurons		Neurons	Brain_PFC_Fetal	35	-7.13328	-2.51115
GSE104276	hs	GW09_Stem_cells		Others	Brain_PFC_Fetal	50	-0.167459	8.91697
GSE104276	hs	GW10_GABAergic_neurons		Neurons	Brain_PFC_Fetal	7	-5.97655	-2.83711
GSE104276	hs	GW10_Microglia		Microglia	Brain_PFC_Fetal	2	13.8168	6.39651
GSE104276	hs	GW10_Neurons		Neurons	Brain_PFC_Fetal	93	-7.20848	-2.6967
GSE104276	hs	GW10_Stem_cells		Others	Brain_PFC_Fetal	84	-0.321594	5.99364
GSE104276	hs	GW12_GABAergic_neurons		Neurons	Brain_PFC_Fetal	7	-6.2407	-2.50593
GSE104276	hs	GW12_Microglia		Microglia	Brain_PFC_Fetal	1	8.11568	11.3113
GSE104276	hs	GW12_Neurons		Neurons	Brain_PFC_Fetal	63	-6.73325	-2.51719
GSE104276	hs	GW12_OPC		Glial cells	Brain_PFC_Fetal	2	-0.20388	8.02549
GSE104276	hs	GW12_Stem_cells		Others	Brain_PFC_Fetal	12	-0.339273	8.63231
GSE104276	hs	GW13_Microglia		Microglia	Brain_PFC_Fetal	1	8.32461	11.4919
GSE104276	hs	GW13_Neurons		Neurons	Brain_PFC_Fetal	16	-6.94183	-2.08692
GSE104276	hs	GW13_Stem_cells		Others	Brain_PFC_Fetal	7	-0.0729299	8.79398
GSE104276	hs	GW16_GABAergic_neurons		Neurons	Brain_PFC_Fetal	83	-7.02355	-4.26906
GSE104276	hs	GW16_Microglia		Microglia	Brain_PFC_Fetal	11	12.7649	7.50422
GSE104276	hs	GW16_Neurons		Neurons	Brain_PFC_Fetal	545	-7.0009	-4.28833
GSE104276	hs	GW16_OPC		Glial cells	Brain_PFC_Fetal	14	-6.02439	-4.78934
GSE104276	hs	GW16_Stem_cells		Others	Brain_PFC_Fetal	123	-0.314038	5.89302
GSE104276	hs	GW19_Astrocytes		Glial cells	Brain_PFC_Fetal	6	-1.2954	17.5232
GSE104276	hs	GW19_GABAergic_neurons		Neurons	Brain_PFC_Fetal	22	-6.30397	-3.19093
GSE104276	hs	GW19_Microglia		Microglia	Brain_PFC_Fetal	1	8.12773	11.2044
GSE104276	hs	GW19_Neurons		Neurons	Brain_PFC_Fetal	82	-6.83007	-3.39519
GSE104276	hs	GW19_OPC		Glial cells	Brain_PFC_Fetal	4	-1.61083	17.5343
GSE104276	hs	GW19_Stem_cells		Others	Brain_PFC_Fetal	5	-0.342566	9.66737
GSE104276	hs	GW23_Astrocytes		Glial cells	Brain_PFC_Fetal	7	-1.29111	17.5395
GSE104276	hs	GW23_GABAergic_neurons		Neurons	Brain_PFC_Fetal	174	-7.05816	-4.34353
GSE104276	hs	GW23_Microglia		Microglia	Brain_PFC_Fetal	10	12.6421	7.5527
GSE104276	hs	GW23_Neurons		Neurons	Brain_PFC_Fetal	90	-6.93321	-3.66819
GSE104276	hs	GW23_OPC		Glial cells	Brain_PFC_Fetal	25	-1.19946	1.27439
GSE104276	hs	GW23_Stem_cells		Others	Brain_PFC_Fetal	2	1.19607	9.0792
GSE104276	hs	GW26_Astrocytes		Glial cells	Brain_PFC_Fetal	63	-1.18861	1.20374
GSE104276	hs	GW26_GABAergic_neurons		Neurons	Brain_PFC_Fetal	402	-7.08305	-4.47455
GSE104276	hs	GW26_Microglia		Microglia	Brain_PFC_Fetal	40	12.7062	7.49041
GSE104276	hs	GW26_Neurons		Neurons	Brain_PFC_Fetal	118	-7.02081	-4.26795
GSE104276	hs	GW26_OPC		Glial cells	Brain_PFC_Fetal	72	-1.21145	1.22597
GSE104276	hs	GW26_Stem_cells		Others	Brain_PFC_Fetal	4	-0.267838	5.80799
GSE106678	mm	Astro	Astrocyte	Neurons	Brain_CC	254	1.86713	20.9906
GSE106678	mm	EC	Endothelial cell	Glial cells	Brain_CC	76	16.9328	18.3947
GSE106678	mm	Ex1	Exitatory neuron	Neurons	Brain_CC	164	-9.77769	-15.6088
GSE106678	mm	Ex10	Exitatory neuron	Neurons	Brain_CC	169	-11.3062	-18.1882
GSE106678	mm	Ex11	Exitatory neuron	Neurons	Brain_CC	423	-8.61598	-22.4988
GSE106678	mm	Ex12	Exitatory neuron	Neurons	Brain_CC	142	-11.8962	-16.8884
GSE106678	mm	Ex13	Exitatory neuron	Neurons	Brain_CC	335	-22.0069	-18.3547
GSE106678	mm	Ex14	Exitatory neuron	Neurons	Brain_CC	305	-21.1113	-22.5595
GSE106678	mm	Ex15	Exitatory neuron	Neurons	Brain_CC	128	-19.5622	-20.5361
GSE106678	mm	Ex16	Exitatory neuron	Neurons	Brain_CC	1847	-19.2596	-20.6953
GSE106678	mm	Ex17	Exitatory neuron	Neurons	Brain_CC	91	-19.2478	-20.5419
GSE106678	mm	Ex18	Exitatory neuron	Neurons	Brain_CC	162	-12.5998	-25.8695
GSE106678	mm	Ex19	Exitatory neuron	Neurons	Brain_CC	883	-9.72425	-22.8205
GSE106678	mm	Ex2	Exitatory neuron	Neurons	Brain_CC	276	-9.48213	-15.8273
GSE106678	mm	Ex20	Exitatory neuron	Neurons	Brain_CC	180	-9.2171	-22.5555
GSE106678	mm	Ex21	Exitatory neuron	Neurons	Brain_CC	1104	-9.50941	-22.6045
GSE106678	mm	Ex22	Exitatory neuron	Neurons	Brain_CC	976	-9.71938	-22.6185
GSE106678	mm	Ex23	Exitatory neuron	Neurons	Brain_CC	632	-9.59004	-22.5221
GSE106678	mm	Ex24	Exitatory neuron	Neurons	Brain_CC	212	-10.3902	-22.6055
GSE106678	mm	Ex25	Exitatory neuron	Neurons	Brain_CC	3628	-10.2064	-22.5898
GSE106678	mm	Ex26	Exitatory neuron	Neurons	Brain_CC	788	-10.4437	-23.1316
GSE106678	mm	Ex27	Exitatory neuron	Neurons	Brain_CC	716	-10.0012	-22.8978
GSE106678	mm	Ex3	Exitatory neuron	Neurons	Brain_CC	128	-16.8995	-8.19374
GSE106678	mm	Ex4	Exitatory neuron	Neurons	Brain_CC	119	-8.39475	-17.4879
GSE106678	mm	Ex5	Exitatory neuron	Neurons	Brain_CC	461	-8.49101	-17.4046
GSE106678	mm	Ex6	Exitatory neuron	Neurons	Brain_CC	286	-8.59043	-17.1401
GSE106678	mm	Ex7	Exitatory neuron	Neurons	Brain_CC	1033	-15.5926	-20.5792
GSE106678	mm	Ex8	Exitatory neuron	Neurons	Brain_CC	77	-10.285	-17.1903
GSE106678	mm	Ex9	Exitatory neuron	Neurons	Brain_CC	88	-9.05098	-21.4189
GSE106678	mm	Inh1	Inhibitory neuron	Neurons	Brain_CC	38	-29.1395	9.35043
GSE106678	mm	Inh2	Inhibitory neuron	Neurons	Brain_CC	548	-31.8557	5.13281
GSE106678	mm	Inh3	Inhibitory neuron	Neurons	Brain_CC	437	-32.9719	5.08653
GSE106678	mm	Inh4	Inhibitory neuron	Neurons	Brain_CC	353	-33.1384	5.07472
GSE106678	mm	Inh5	Inhibitory neuron	Neurons	Brain_CC	239	-23.9541	7.22703
GSE106678	mm	Inh6	Inhibitory neuron	Neurons	Brain_CC	189	-21.6987	12.7267
GSE106678	mm	Inh7	Inhibitory neuron	Neurons	Brain_CC	170	-25.2301	10.2494
GSE106678	mm	MG	Microglia	Microglia	Brain_CC	105	12.8574	11.8037
GSE106678	mm	Oligo1	Oligodendrocyte	Glial cells	Brain_CC	287	-8.65819	26.1575
GSE106678	mm	Oligo2	Oligodendrocyte	Glial cells	Brain_CC	36	-4.5996	30.5797
GSE106678	mm	OPC	Oligodendrocyte precursor cells	Glial cells	Brain_CC	109	-0.551551	27.9203
GSE67835	hs	astrocytes		Glial cells	Brain_Cortex	62	-0.725686	20.4038
GSE67835	hs	endothelial		Endothelial cells	Brain_Cortex	20	18.4224	18.5566
GSE67835	hs	fetal_quiescent		Neurons	Brain_Cortex_Fetal	110	-8.04947	-3.19044
GSE67835	hs	fetal_replicating		Neurons	Brain_Cortex_Fetal	25	-1.23706	9.83735
GSE67835	hs	hybrid		Neurons	Brain_Cortex	46	-14.2474	-5.31112
GSE67835	hs	microglia		Microglia	Brain_Cortex	16	9.67883	12.2967
GSE67835	hs	neurons		Neurons	Brain_Cortex	131	-14.1937	-5.17335
GSE67835	hs	oligodendrocytes		Glial cells	Brain_Cortex	38	-4.77707	23.7842
GSE67835	hs	OPC	Oligodendrocyte precursor cells	Glial cells	Brain_Cortex	18	-2.44081	22.4416
GSE81547	hs	acinar		Others	Pancreas	411	4.03173	7.92591
GSE81547	hs	alpha		Others	Pancreas	998	-3.3712	-8.78736
GSE81547	hs	beta		Others	Pancreas	348	-3.22552	-8.29939
GSE81547	hs	delta		Others	Pancreas	83	-3.2323	-8.42009
GSE81547	hs	ductal		Others	Pancreas	389	5.07884	6.81783
GSE81547	hs	mesenchymal		Others	Pancreas	53	23.8636	10.4002
GSE81547	hs	PP	Pancreatic polypeptide	Others	Pancreas	262	-2.98997	-7.47807
GSE82187	mm	Astro	Astrocyte	Glial cells	Brain_STR	107	0.499171	19.6682
GSE82187	mm	Ependy_C	Ependymal cell	Glial cells	Brain_STR	18	4.3798	15.5998
GSE82187	mm	Ependy_Sec	Ependymal cell	Glial cells	Brain_STR	21	6.56485	16.3116
GSE82187	mm	Macrophage		Microglia	Brain_STR	71	10.7805	10.3087
GSE82187	mm	Microglia		Microglia	Brain_STR	48	10.6815	10.2956
GSE82187	mm	Neuron		Neurons	Brain_STR	334	-13.0975	-5.95429
GSE82187	mm	NSC	Neuronal stem cell	Neurons	Brain_STR	7	2.24602	29.1146
GSE82187	mm	Oligo	Oligodendrocyte	Glial cells	Brain_STR	43	-5.47155	25.9536
GSE82187	mm	OPC	Oligodendrocyte precursor cells	Glial cells	Brain_STR	13	-1.93252	9.72399
GSE82187	mm	Vascular		Glial cells	Brain_STR	43	13.2278	17.0477
GSE84133_hs	hs	acinar		Others	Pancreas	956	4.00815	7.87732
GSE84133_hs	hs	activated_stellate		Others	Pancreas	232	23.7915	10.6007
GSE84133_hs	hs	alpha		Others	Pancreas	2042	-3.22992	-8.62622
GSE84133_hs	hs	beta		Others	Pancreas	2030	-3.08926	-8.15707
GSE84133_hs	hs	delta		Others	Pancreas	500	-3.08069	-8.35848
GSE84133_hs	hs	ductal		Others	Pancreas	797	5.03891	6.80967
GSE84133_hs	hs	endothelial		Endothelial cells	Pancreas	245	23.4825	11.2892
GSE84133_hs	hs	epsilon		Others	Pancreas	17	-2.80921	-8.74313
GSE84133_hs	hs	gamma		Others	Pancreas	192	-3.04723	-8.49158
GSE84133_hs	hs	macrophage		Immune cells	Pancreas	45	11.3825	4.41616
GSE84133_hs	hs	mast		Others	Pancreas	24	6.70936	-1.82792
GSE84133_hs	hs	quiescent_stellate		Others	Pancreas	168	23.8168	10.6008
GSE84133_hs	hs	schwann		Others	Pancreas	12	24.3836	9.80261
GSE84133_hs	hs	t_cell		Immune cells	Pancreas	6	6.84452	-2.12214
GSE84133_mm	mm	activated_stellate		Others	Pancreas	14	23.5638	6.13096
GSE84133_mm	mm	alpha		Others	Pancreas	191	-1.78328	-7.49071
GSE84133_mm	mm	B_cell		Immune cells	Pancreas	10	7.34824	-1.03435
GSE84133_mm	mm	beta		Others	Pancreas	894	-1.51253	-7.29699
GSE84133_mm	mm	delta		Others	Pancreas	218	-1.66074	-7.38356
GSE84133_mm	mm	ductal		Others	Pancreas	275	2.24149	-9.73676
GSE84133_mm	mm	endothelial		Endothelial cells	Pancreas	139	31.6375	3.57533
GSE84133_mm	mm	gamma		Others	Pancreas	41	-1.74346	-7.45408
GSE84133_mm	mm	immune_other		Immune cells	Pancreas	8	8.79817	1.38117
GSE84133_mm	mm	macrophage		Immune cells	Pancreas	36	11.2503	3.74933
GSE84133_mm	mm	quiescent_stellate		Others	Pancreas	47	29.0478	7.2017
GSE84133_mm	mm	schwann		Others	Pancreas	6	2.40015	-12.439
GSE84133_mm	mm	T_cell		Immune cells	Pancreas	7	9.50788	-3.46433
GSE87544	mm	Astro	Astrocyte	Glial cells	Brain_HT	17	2.99341	18.8689
GSE87544	mm	Ependy	Ependymal cell	Glial cells	Brain_HT	62	4.45092	16.5701
GSE87544	mm	Epith1	Epithelial cell	Glial cells	Brain_HT	30	14.9941	17.8329
GSE87544	mm	Epith2	Epithelial cell	Glial cells	Brain_HT	24	15.2151	18.1092
GSE87544	mm	GABA1	GABAergic neuron	Neurons	Brain_HT	1	-12.9844	7.23902
GSE87544	mm	GABA10	GABAergic neuron	Neurons	Brain_HT	4	-13.9568	-2.71264
GSE87544	mm	GABA11	GABAergic neuron	Neurons	Brain_HT	8	-11.5428	1.08044
GSE87544	mm	GABA12	GABAergic neuron	Neurons	Brain_HT	24	-12.426	-0.0700342
GSE87544	mm	GABA13	GABAergic neuron	Neurons	Brain_HT	66	-12.7593	-0.672233
GSE87544	mm	GABA14	GABAergic neuron	Neurons	Brain_HT	19	-12.3624	-0.490954
GSE87544	mm	GABA15	GABAergic neuron	Neurons	Brain_HT	31	-12.3452	0.122263
GSE87544	mm	GABA16	GABAergic neuron	Neurons	Brain_HT	21	-11.9081	0.50116
GSE87544	mm	GABA17	GABAergic neuron	Neurons	Brain_HT	17	-14.1193	-1.86026
GSE87544	mm	GABA18	GABAergic neuron	Neurons	Brain_HT	4	-12.9164	1.68442
GSE87544	mm	GABA2	GABAergic neuron	Neurons	Brain_HT	7	-13.0415	-1.87315
GSE87544	mm	GABA3	GABAergic neuron	Neurons	Brain_HT	22	-12.6607	-8.85406
GSE87544	mm	GABA4	GABAergic neuron	Neurons	Brain_HT	8	-15.9969	-0.775016
GSE87544	mm	GABA5	GABAergic neuron	Neurons	Brain_HT	20	-15.9693	-0.455887
GSE87544	mm	GABA6	GABAergic neuron	Neurons	Brain_HT	8	-15.401	1.37053
GSE87544	mm	GABA7	GABAergic neuron	Neurons	Brain_HT	5	-9.37874	4.19238
GSE87544	mm	GABA8	GABAergic neuron	Neurons	Brain_HT	49	-8.7958	5.03616
GSE87544	mm	GABA9	GABAergic neuron	Neurons	Brain_HT	10	-8.57614	4.76722
GSE87544	mm	Glu1	Glutamatergic neuron	Neurons	Brain_HT	6	-10.8842	3.42521
GSE87544	mm	Glu10	Glutamatergic neuron	Neurons	Brain_HT	8	-13.6368	0.740216
GSE87544	mm	Glu11	Glutamatergic neuron	Neurons	Brain_HT	22	-12.8049	-0.27227
GSE87544	mm	Glu12	Glutamatergic neuron	Neurons	Brain_HT	4	-10.4546	1.81593
GSE87544	mm	Glu13	Glutamatergic neuron	Neurons	Brain_HT	5	-13.8905	-0.953801
GSE87544	mm	Glu14	Glutamatergic neuron	Neurons	Brain_HT	16	-15.6195	-2.65713
GSE87544	mm	Glu15	Glutamatergic neuron	Neurons	Brain_HT	11	-15.1402	-2.64725
GSE87544	mm	Glu2	Glutamatergic neuron	Neurons	Brain_HT	4	-12.2684	6.9743
GSE87544	mm	Glu3	Glutamatergic neuron	Neurons	Brain_HT	6	-16.1197	1.18787
GSE87544	mm	Glu4	Glutamatergic neuron	Neurons	Brain_HT	22	-24.6859	-9.14019
GSE87544	mm	Glu5	Glutamatergic neuron	Neurons	Brain_HT	36	-16.3014	0.839923
GSE87544	mm	Glu6	Glutamatergic neuron	Neurons	Brain_HT	9	-14.4759	-3.67636
GSE87544	mm	Glu7	Glutamatergic neuron	Neurons	Brain_HT	31	-14.7244	-1.5384
GSE87544	mm	Glu8	Glutamatergic neuron	Neurons	Brain_HT	20	-13.1089	-1.01963
GSE87544	mm	Glu9	Glutamatergic neuron	Neurons	Brain_HT	18	-14.8114	-2.06135
GSE87544	mm	Hista	Histaminergic neuron	Neurons	Brain_HT	6	-19.5846	-2.02121
GSE87544	mm	IMO	Immature oligodendrocyte	Glial cells	Brain_HT	32	-3.74143	28.8067
GSE87544	mm	Macro	Macriphage	Microglia	Brain_HT	5	12.7536	15.914
GSE87544	mm	Micro	Microglia	Microglia	Brain_HT	10	-7.01378	24.7825
GSE87544	mm	MO	Myelinating oligodendrocyte	Glial cells	Brain_HT	99	-6.93353	26.2463
GSE87544	mm	OPC	Oligodendrocyte progenitor cell	Glial cells	Brain_HT	135	0.510955	28.4377
GSE87544	mm	POPC	Proliferating oligodendrocyte progenitor cell	Glial cells	Brain_HT	10	1.22018	27.7219
GSE87544	mm	SCO	Subcommissural organ	Glial cells	Brain_HT	10	3.47745	16.7111
GSE87544	mm	Tany	Tanycyte	Glial cells	Brain_HT	57	3.90612	17.4182
GSE89164	mm	Astrocyte_progenitors		Glial cells	Brain_HD	164	0.73742	17.5962
GSE89164	mm	Astrocytes		Glial cells	Brain_HD	273	0.505512	17.7525
GSE89164	mm	Cerebellar_neurons		Neurons	Brain_HD	273	-10.9022	-4.21441
GSE89164	mm	Endothelial_cells		Endothelial cells	Brain_HD	66	14.2896	16.0799
GSE89164	mm	Endothelial_progenitors		Glial cells	Brain_HD	67	13.9562	19.872
GSE89164	mm	Excitatory_neurons		Neurons	Brain_HD	1023	-10.3655	-3.8285
GSE89164	mm	Granule_cells		Neurons	Brain_HD	738	-2.16049	8.13175
GSE89164	mm	Inhibitory_neurons		Neurons	Brain_HD	583	-2.47765	7.66241
GSE89164	mm	Microglia		Microglia	Brain_HD	196	11.1338	9.98325
GSE89164	mm	Oligodendrocyte_progenitors		Glial cells	Brain_HD	714	1.68647	29.1703
GSE89164	mm	Oligodendrotype_myelinating		Glial cells	Brain_HD	208	-3.09115	28.1702
GSE89164	mm	SC		Glial cells	Brain_HD	61	10.6678	18.8651
GSE89232	hs	Blood_pre_cDC		Immune cells	Blood	341	33.8446	2.45354
GSE89232	hs	CB_pre_cDC		Immune cells	Blood	452	7.63471	-9.98155
GSE89232	hs	CD141_cDC		Immune cells	Blood	87	19.9366	-2.57285
GSE89232	hs	CD1c_cDC		Immune cells	Blood	77	19.9443	-2.57701
GSE92332_droplet	mm	Endocrine		Others	Small_Intestine	310	-1.55382	-5.34588
GSE92332_droplet	mm	Enterocyte_Immature_Distal		Others	Small_Intestine	512	18.1306	-14.4484
GSE92332_droplet	mm	Enterocyte_Immature_Proximal		Others	Small_Intestine	297	18.1894	-14.3046
GSE92332_droplet	mm	Enterocyte_Mature_Distal		Others	Small_Intestine	241	18.0798	-14.486
GSE92332_droplet	mm	Enterocyte_Mature_Proximal		Others	Small_Intestine	581	18.1138	-14.4468
GSE92332_droplet	mm	Enterocyte_Progenitor		Others	Small_Intestine	356	6.71824	-12.4209
GSE92332_droplet	mm	Enterocyte_Progenitor_Early		Others	Small_Intestine	829	6.43583	-12.5171
GSE92332_droplet	mm	Enterocyte_Progenitor_Late		Others	Small_Intestine	404	18.3249	-13.9272
GSE92332_droplet	mm	Goblet		Others	Small_Intestine	510	21.1788	5.35724
GSE92332_droplet	mm	Paneth		Others	Small_Intestine	260	5.5975	-13.3085
GSE92332_droplet	mm	Stem		Others	Small_Intestine	1267	5.67669	-13.2639
GSE92332_droplet	mm	TA_Early	Transit amplifying cell	Others	Small_Intestine	665	5.93207	-13.1922
GSE92332_droplet	mm	TA_G1	Transit amplifying cell	Others	Small_Intestine	408	6.08208	-12.945
GSE92332_droplet	mm	TA_G2	Transit amplifying cell	Others	Small_Intestine	410	5.92232	-12.9401
GSE92332_droplet	mm	Tuft		Others	Small_Intestine	166	2.95766	1.98973
GSE92332_smart_seq	mm	Endocrine		Others	Small_Intestine	42	-1.57655	-5.31564
GSE92332_smart_seq	mm	Enterocyte		Others	Small_Intestine	155	18.108	-14.5253
GSE92332_smart_seq	mm	Enterocyte_Progenitor_Early		Others	Small_Intestine	110	6.49366	-12.6382
GSE92332_smart_seq	mm	Enterocyte_Progenitor_Late		Others	Small_Intestine	70	6.97052	-12.2532
GSE92332_smart_seq	mm	Goblet		Others	Small_Intestine	123	21.1759	5.33849
GSE92332_smart_seq	mm	Paneth		Others	Small_Intestine	77	21.1874	5.36603
GSE92332_smart_seq	mm	Stem		Others	Small_Intestine	642	5.84773	-13.0865
GSE92332_smart_seq	mm	TA	Transit amplifying cell	Others	Small_Intestine	201	6.22957	-12.8111
GSE92332_smart_seq	mm	Tuft		Others	Small_Intestine	102	2.96086	1.97899
GSE93374	mm	a1_tanycytes1	Tanycyte	Glial cells	Brain_HT	334	2.61688	15.2156
GSE93374	mm	a1_tanycytes2	Tanycyte	Glial cells	Brain_HT	68	2.47746	15.0068
GSE93374	mm	a2_tanycytes	Tanycyte	Glial cells	Brain_HT	1169	2.51305	14.9528
GSE93374	mm	Astrocytes		Glial cells	Brain_HT	99	0.509634	19.1029
GSE93374	mm	b1_tanycytes	Tanycyte	Glial cells	Brain_HT	1933	2.52626	14.9434
GSE93374	mm	b2_tanycytes1	Tanycyte	Glial cells	Brain_HT	592	2.43565	14.4711
GSE93374	mm	b2_tanycytes2	Tanycyte	Glial cells	Brain_HT	592	2.42754	14.3566
GSE93374	mm	Endothelial		Endothelial cells	Brain_HT	240	14.2641	16.674
GSE93374	mm	Ependymocy1		Glial cells	Brain_HT	37	4.32375	15.9638
GSE93374	mm	Ependymocy2		Glial cells	Brain_HT	430	4.31158	15.941
GSE93374	mm	Fibroblasts1		Glial cells	Brain_HT	14	10.2609	9.82751
GSE93374	mm	Fibroblasts2		Glial cells	Brain_HT	38	11.687	19.385
GSE93374	mm	Fibroblasts3		Glial cells	Brain_HT	120	11.6401	19.1838
GSE93374	mm	Microglia		Microglia	Brain_HT	304	10.6835	10.3056
GSE93374	mm	Mural_Cells1		Glial cells	Brain_HT	29	13.778	16.461
GSE93374	mm	Mural_Cells2		Glial cells	Brain_HT	55	13.794	16.7454
GSE93374	mm	Neurons1		Neurons	Brain_HT	37	-14.7977	-2.73999
GSE93374	mm	Neurons2		Neurons	Brain_HT	502	-14.1862	-2.45211
GSE93374	mm	Neurons3		Neurons	Brain_HT	693	-14.25	-2.44023
GSE93374	mm	Neurons4		Neurons	Brain_HT	533	-14.2879	-2.49841
GSE93374	mm	Neurons5		Neurons	Brain_HT	799	-14.3871	-2.49859
GSE93374	mm	Neurons6		Neurons	Brain_HT	10515	-14.4336	-2.61618
GSE93374	mm	NG2_OPC1	Oligodendrocyte progenitor cell	Glial cells	Brain_HT	23	1.83809	28.6873
GSE93374	mm	NG2_OPC2	Oligodendrocyte progenitor cell	Glial cells	Brain_HT	604	1.67812	28.9267
GSE93374	mm	Oligodendro1	Oligodendrocyte	Glial cells	Brain_HT	23	-4.86003	26.4405
GSE93374	mm	Oligodendro2	Oligodendrocyte	Glial cells	Brain_HT	12	-5.2923	25.8383
GSE93374	mm	Oligodendro3	Oligodendrocyte	Glial cells	Brain_HT	96	-5.24453	25.9903
GSE93374	mm	Oligodendro4	Oligodendrocyte	Glial cells	Brain_HT	392	-5.35732	25.8175
GSE93374	mm	Oligodendro5	Oligodendrocyte	Glial cells	Brain_HT	39	-4.83785	26.2421
GSE93374	mm	Oligodendro6	Oligodendrocyte	Glial cells	Brain_HT	185	-3.0693	28.3696
GSE93374	mm	Pars_Tuber1A	Pars tuberalis	Glial cells	Brain_HT	42	-2.83788	-4.00468
GSE93374	mm	Pars_Tuber1B	Pars tuberalis	Glial cells	Brain_HT	15	-2.65381	-3.45134
GSE93374	mm	Pars_Tuber1C	Pars tuberalis	Glial cells	Brain_HT	93	-2.68978	-3.69416
GSE93374	mm	Parstuber2A	Pars tuberalis	Glial cells	Brain_HT	230	-3.07015	-4.00619
GSE93374	mm	Parstuber2B	Pars tuberalis	Glial cells	Brain_HT	8	-3.55345	-3.99679
GSE93374	mm	PVMs	Peripheral vascular macrophage and microglia	Glial cells	Brain_HT	26	10.6482	10.0448
GSE98816	mm	aaSMC	Arteriolar smooth muscle cell	Others	Brain_Vascular	60	28.3463	9.57385
GSE98816	mm	AC	Astrocyte	Others	Brain_Vascular	18	29.0929	10.3226
GSE98816	mm	aEC	Arterial endothelial cell	Endothelial cells	Brain_Vascular	397	35.6252	7.04664
GSE98816	mm	aSMC	Arterial smooth muscle cell	Others	Brain_Vascular	130	28.0909	9.41648
GSE98816	mm	capilEC	Capillary endothelial cell	Endothelial cells	Brain_Vascular	405	35.6319	7.01248
GSE98816	mm	EC1	Endothelial cell	Endothelial cells	Brain_Vascular	228	35.6497	6.93337
GSE98816	mm	EC2	Endothelial cell	Endothelial cells	Brain_Vascular	63	35.6639	6.87154
GSE98816	mm	EC3	Endothelial cell	Endothelial cells	Brain_Vascular	137	35.6523	6.91032
GSE98816	mm	FB1	Vascular fibroblast-like cell	Others	Brain_Vascular	37	26.3723	6.81433
GSE98816	mm	FB2	Vascular fibroblast-like cell	Others	Brain_Vascular	49	26.3376	6.76748
GSE98816	mm	MG	Microglia	Others	Brain_Vascular	14	12.8216	10.0674
GSE98816	mm	OL	Oligodendrocyte	Others	Brain_Vascular	155	-9.66912	26.0887
GSE98816	mm	PC	Pericyte	Others	Brain_Vascular	1088	29.0203	10.388
GSE98816	mm	vEC	Venous endothelial cell	Endothelial cells	Brain_Vascular	298	35.6289	7.05298
GSE98816	mm	vSMC	Venous smooth muscle cell	Others	Brain_Vascular	107	28.9846	10.3264
GSE99235	mm	aEC	Arterial endothelial cell	Endothelial cells	Lung_Vascular	65	35.3781	4.96469
GSE99235	mm	capilEC	Capillary endothelial cell	Endothelial cells	Lung_Vascular	475	35.8741	4.89554
GSE99235	mm	cEC1	Endothelial cell	Endothelial cells	Lung_Vascular	26	35.6562	4.96989
GSE99235	mm	cEC2	Endothelial cell	Endothelial cells	Lung_Vascular	41	35.8672	4.92719
GSE99235	mm	cEC3	Endothelial cell	Endothelial cells	Lung_Vascular	34	35.8953	4.9176
GSE99235	mm	CP1	Pericyte	Others	Lung_Vascular	23	24.5662	7.25429
GSE99235	mm	CP2	Pericyte	Others	Lung_Vascular	24	25.2666	8.09821
GSE99235	mm	EC1	Endothelial cell	Endothelial cells	Lung_Vascular	57	35.9638	4.93955
GSE99235	mm	EC2	Endothelial cell	Endothelial cells	Lung_Vascular	34	36.0006	4.93454
GSE99235	mm	FB1	Vascular fibroblast-like cell	Others	Lung_Vascular	266	25.3811	7.23489
GSE99235	mm	FB2	Vascular fibroblast-like cell	Others	Lung_Vascular	42	25.4247	7.42955
GSE99235	mm	FB3	Vascular fibroblast-like cell	Others	Lung_Vascular	71	25.4028	7.23854
GSE99235	mm	FB4	Vascular fibroblast-like cell	Others	Lung_Vascular	45	25.0804	7.18097
GSE99235	mm	LEC		Endothelial cells	Lung_Vascular	33	36.0237	4.50273
GSE99235	mm	Mixed		Others	Lung_Vascular	114	4.37056	-7.27869
GSE99235	mm	PC	Pericyte	Others	Lung_Vascular	74	29.0903	10.5262
GSE99235	mm	VSMC		Others	Lung_Vascular	80	27.7466	9.42677
Linnarsson_GSE101601_hs	hs	GABA_1	GABAergic neuron	Neurons	Brain_TC	46	-26.6126	14.9355
Linnarsson_GSE101601_hs	hs	GABA_2	GABAergic neuron	Neurons	Brain_TC	130	-25.8974	15.2357
Linnarsson_GSE101601_hs	hs	GABA_3	GABAergic neuron	Neurons	Brain_TC	120	-23.1168	15.5041
Linnarsson_GSE101601_hs	hs	GABA_4	GABAergic neuron	Neurons	Brain_TC	116	-35.3235	8.92424
Linnarsson_GSE101601_hs	hs	GABA_5	GABAergic neuron	Neurons	Brain_TC	119	-33.9271	11.1555
Linnarsson_GSE101601_hs	hs	Glut_1	Glutamatergic neuron	Neurons	Brain_TC	837	-15.0547	-27.6313
Linnarsson_GSE101601_hs	hs	Glut_2	Glutamatergic neuron	Neurons	Brain_TC	150	-15.4222	-27.5551
Linnarsson_GSE101601_hs	hs	Glut_3	Glutamatergic neuron	Neurons	Brain_TC	100	-16.8281	-29.4502
Linnarsson_GSE101601_hs	hs	Glut_4	Glutamatergic neuron	Neurons	Brain_TC	164	-15.6066	-29.4649
Linnarsson_GSE101601_hs	hs	Glut_5	Glutamatergic neuron	Neurons	Brain_TC	217	-14.1285	-29.1919
Linnarsson_GSE101601_hs	hs	Glut_6	Glutamatergic neuron	Neurons	Brain_TC	29	-4.80112	6.69017
Linnarsson_GSE101601_mm	mm	astro	Astrocyte	Glial cells	Brain_SC	103	1.1581	18.9691
Linnarsson_GSE101601_mm	mm	astro_gfap	Astrocyte	Glial cells	Brain_SC	32	1.44864	18.4934
Linnarsson_GSE101601_mm	mm	astro_il18	Astrocyte	Glial cells	Brain_SC	42	0.40168	19.0667
Linnarsson_GSE101601_mm	mm	astro_vegfa	Astrocyte	Glial cells	Brain_SC	76	0.474969	19.1462
Linnarsson_GSE101601_mm	mm	cop		Glial cells	Brain_SC	46	-4.09926	27.5685
Linnarsson_GSE101601_mm	mm	endo	Endothelial cell	Endothelial cells	Brain_SC	32	14.3939	17.7308
Linnarsson_GSE101601_mm	mm	endo_bmx	Endothelial cell	Endothelial cells	Brain_SC	23	13.033	17.8211
Linnarsson_GSE101601_mm	mm	int	Inhibitory neuron	Neurons	Brain_SC	39	-21.2057	2.48475
Linnarsson_GSE101601_mm	mm	int_cort	Inhibitory neuron	Neurons	Brain_SC	7	-13.9946	8.65896
Linnarsson_GSE101601_mm	mm	int_kit	Inhibitory neuron	Neurons	Brain_SC	14	-22.8593	7.27732
Linnarsson_GSE101601_mm	mm	int_vip_npy	Inhibitory neuron	Neurons	Brain_SC	9	-19.405	10.8304
Linnarsson_GSE101601_mm	mm	int_vip2	Inhibitory neuron	Neurons	Brain_SC	25	-18.4184	10.6562
Linnarsson_GSE101601_mm	mm	L23	Pyramidal layer 23	Neurons	Brain_SC	220	-16.5162	-13.0536
Linnarsson_GSE101601_mm	mm	L23_Calb1	Pyramidal layer 23	Neurons	Brain_SC	353	-16.5109	-10.9911
Linnarsson_GSE101601_mm	mm	L23_Ddn	Pyramidal layer 23	Neurons	Brain_SC	58	-16.5663	-12.9345
Linnarsson_GSE101601_mm	mm	L23_Npnt	Pyramidal layer 23	Neurons	Brain_SC	38	-16.5839	-12.9918
Linnarsson_GSE101601_mm	mm	L4_Kcnab3	Pyramidal layer 4	Neurons	Brain_SC	86	-16.9184	-12.6704
Linnarsson_GSE101601_mm	mm	L4_Plcxd2	Pyramidal layer 4	Neurons	Brain_SC	85	-16.6275	-13.0151
Linnarsson_GSE101601_mm	mm	L5	Pyramidal layer 5	Neurons	Brain_SC	116	-16.7591	-11.5143
Linnarsson_GSE101601_mm	mm	L6	Pyramidal layer 6	Neurons	Brain_SC	36	-17.7384	-19.0452
Linnarsson_GSE101601_mm	mm	mfol	Myelin-forming oligodendrocyte	Glial cells	Brain_SC	89	-6.85169	25.9377
Linnarsson_GSE101601_mm	mm	mgl	Microglia	Microglia	Brain_SC	82	10.737	11.8156
Linnarsson_GSE101601_mm	mm	mol	Mature oligodendrocyte	Glial cells	Brain_SC	229	-6.78995	25.3009
Linnarsson_GSE101601_mm	mm	mol_apod	Mature oligodendrocyte	Glial cells	Brain_SC	141	-6.85424	25.4821
Linnarsson_GSE101601_mm	mm	nfol	Myelin-forming oligodendrocyte	Glial cells	Brain_SC	38	-5.56864	27.8149
Linnarsson_GSE101601_mm	mm	opc	Oligodendrocyte precursor cell	Glial cells	Brain_SC	7	-0.552509	18.9399
Linnarsson_GSE101601_mm	mm	peric	Pericyte	Glial cells	Brain_SC	46	13.6498	18.0267
Linnarsson_GSE101601_mm	mm	pvm	Perivascular macrophages	Glial cells	Brain_SC	27	9.9245	11.1762
Linnarsson_GSE101601_mm	mm	rbc	Red blood cell	Glial cells	Brain_SC	65	12.5141	17.505
Linnarsson_GSE101601_mm	mm	vsm	Vascular smooth muscle	Glial cells	Brain_SC	28	12.7423	18.3072
Linnarsson_GSE103840	mm	GABA_Calb2_Krt17	GABAergic neuron	Neurons	Brain_DH	67	-7.86513	2.25672
Linnarsson_GSE103840	mm	GABA_Calb2_Tac1	GABAergic neuron	Neurons	Brain_DH	85	-7.84294	2.20042
Linnarsson_GSE103840	mm	GABA_Cplx1_Adamts5	GABAergic neuron	Neurons	Brain_DH	66	-18.9888	-8.83736
Linnarsson_GSE103840	mm	GABA_Cplx1_Calb2	GABAergic neuron	Neurons	Brain_DH	48	-20.1148	2.84254
Linnarsson_GSE103840	mm	GABA_Cplx1_Sorcs3	GABAergic neuron	Neurons	Brain_DH	56	-18.761	-9.05578
Linnarsson_GSE103840	mm	GABA_Cplx1_Sst	GABAergic neuron	Neurons	Brain_DH	34	-21.5847	-2.16776
Linnarsson_GSE103840	mm	GABA_Crabp1	GABAergic neuron	Neurons	Brain_DH	41	-18.6336	3.75178
Linnarsson_GSE103840	mm	GABA_Crabp1_Spp1	GABAergic neuron	Neurons	Brain_DH	11	-12.6939	25.5046
Linnarsson_GSE103840	mm	GABA_Gal_Pnoc	GABAergic neuron	Neurons	Brain_DH	87	-15.121	-7.18731
Linnarsson_GSE103840	mm	GABA_Gal_Rspo3	GABAergic neuron	Neurons	Brain_DH	145	-8.03686	2.34083
Linnarsson_GSE103840	mm	GABA_Npy_Crabp1	GABAergic neuron	Neurons	Brain_DH	39	-8.80536	2.3391
Linnarsson_GSE103840	mm	GABA_Npy_only	GABAergic neuron	Neurons	Brain_DH	19	-15.0343	-3.1116
Linnarsson_GSE103840	mm	GABA_Npy_Qrfpr	GABAergic neuron	Neurons	Brain_DH	51	-8.72024	2.33069
Linnarsson_GSE103840	mm	GABA_Tac2	GABAergic neuron	Neurons	Brain_DH	11	-10.2473	13.3537
Linnarsson_GSE103840	mm	Glut_Cck_Cpne4	Glutamatergic neuron	Neurons	Brain_DH	34	-9.77951	21.1219
Linnarsson_GSE103840	mm	Glut_Cck_Maf	Glutamatergic neuron	Neurons	Brain_DH	32	-9.77803	21.1318
Linnarsson_GSE103840	mm	Glut_Cck_Trh	Glutamatergic neuron	Neurons	Brain_DH	34	-9.45411	21.4383
Linnarsson_GSE103840	mm	Glut_Elavl4	Glutamatergic neuron	Neurons	Brain_DH	38	-12.4961	21.8133
Linnarsson_GSE103840	mm	Glut_Elavl4_Lypd1	Glutamatergic neuron	Neurons	Brain_DH	22	-8.43877	24.929
Linnarsson_GSE103840	mm	Glut_Elavl4_Meis2	Glutamatergic neuron	Neurons	Brain_DH	34	-12.4594	21.8735
Linnarsson_GSE103840	mm	Glut_Gal	Glutamatergic neuron	Neurons	Brain_DH	18	-7.46257	25.2933
Linnarsson_GSE103840	mm	Glut_Nts	Glutamatergic neuron	Neurons	Brain_DH	34	-9.42397	21.577
Linnarsson_GSE103840	mm	Glut_Qrfpr	Glutamatergic neuron	Neurons	Brain_DH	35	-10.6592	23.4241
Linnarsson_GSE103840	mm	Glut_Reln_Nmur2	Glutamatergic neuron	Neurons	Brain_DH	77	-8.87127	10.3124
Linnarsson_GSE103840	mm	Glut_Reln_Npff	Glutamatergic neuron	Neurons	Brain_DH	34	-9.51892	9.55784
Linnarsson_GSE103840	mm	Glut_Tac1_1	Glutamatergic neuron	Neurons	Brain_DH	61	-10.4938	23.6148
Linnarsson_GSE103840	mm	Glut_Tac1_2	Glutamatergic neuron	Neurons	Brain_DH	129	-10.4721	23.5962
Linnarsson_GSE103840	mm	Glut_Tac2_1	Glutamatergic neuron	Neurons	Brain_DH	104	-8.90219	10.1506
Linnarsson_GSE103840	mm	Glut_Tac2_2	Glutamatergic neuron	Neurons	Brain_DH	75	-8.91838	10.0974
Linnarsson_GSE103840	mm	Glut_Tac2_3	Glutamatergic neuron	Neurons	Brain_DH	24	-8.93994	10.0322
Linnarsson_GSE104323	mm	Astro_adult	Astrocyte	Glial cells	Brain_DG	1232	0.663609	19.423
Linnarsson_GSE104323	mm	Astro_juv	Astrocyte	Glial cells	Brain_DG	821	0.811921	19.4251
Linnarsson_GSE104323	mm	CA3_Pyr	Hippocampus CA3 pyramidal layer	Neurons	Brain_DG	532	-12.0979	-12.7305
Linnarsson_GSE104323	mm	Cajal_Retzius		Glial cells	Brain_DG	535	-10.6801	-1.54781
Linnarsson_GSE104323	mm	Endothelial		Endothelial cells	Brain_DG	543	14.1341	17.388
Linnarsson_GSE104323	mm	Ependymal		Glial cells	Brain_DG	182	4.54934	16.3123
Linnarsson_GSE104323	mm	GABA	GABAergic neuron	Neurons	Brain_DG	209	-20.5487	1.28412
Linnarsson_GSE104323	mm	GC_adult	Granule cell	Glial cells	Brain_DG	2613	-10.2064	-11.976
Linnarsson_GSE104323	mm	GC_juv	Granule cell	Neurons	Brain_DG	3420	-10.317	-12.046
Linnarsson_GSE104323	mm	Immature_Astro	Immature astrocyte	Glial cells	Brain_DG	651	1.0703	18.3791
Linnarsson_GSE104323	mm	Immature_GABA	Immature GABAergic neuron	Neurons	Brain_DG	1024	-11.5405	-2.74697
Linnarsson_GSE104323	mm	Immature_GC	Immature granule cell	Neurons	Brain_DG	2419	-10.8943	-2.27679
Linnarsson_GSE104323	mm	Immature_Pyr	Immature pyramidal layer	Neurons	Brain_DG	4520	-11.0543	-2.60632
Linnarsson_GSE104323	mm	MiCajal_Retziusoglia		Glial cells	Brain_DG	428	10.5188	10.9346
Linnarsson_GSE104323	mm	MOL	Mature oligodendrocyte	Glial cells	Brain_DG	704	-6.05148	26.0472
Linnarsson_GSE104323	mm	Neuroblast		Neurons	Brain_DG	1381	-7.48147	6.34346
Linnarsson_GSE104323	mm	NFOL	Newly formed oligodendrocytes	Glial cells	Brain_DG	232	-3.54773	28.2942
Linnarsson_GSE104323	mm	nIPC	Neuronal intermediate progenitor cell	Neurons	Brain_DG	353	-1.59204	9.83642
Linnarsson_GSE104323	mm	nIPC_perin	Neuronal intermediate progenitor cell	Neurons	Brain_DG	468	-1.14038	10.6291
Linnarsson_GSE104323	mm	OPC	Oligodendrocyte precursor cell	Glial cells	Brain_DG	794	0.855419	28.7486
Linnarsson_GSE104323	mm	PVM	Perivascular macrophages	Glial cells	Brain_DG	79	10.5318	10.8745
Linnarsson_GSE104323	mm	RGL	Radial glia-like cell	Glial cells	Brain_DG	199	0.748948	18.4607
Linnarsson_GSE104323	mm	RGL_young	Radial glia-like cell	Neurons	Brain_DG	686	-0.703139	11.5728
Linnarsson_GSE104323	mm	VLMC	Vascular and leptomeningeal cell	Glial cells	Brain_DG	160	12.0175	20.0772
Linnarsson_GSE59739	mm	NF1	Neurofilament containing	Neurons	Brain_DRG	31	-20.8484	6.82004
Linnarsson_GSE59739	mm	NF2	Neurofilament containing	Neurons	Brain_DRG	48	-22.7408	-1.70386
Linnarsson_GSE59739	mm	NF3	Neurofilament containing	Neurons	Brain_DRG	12	-22.7205	-1.72752
Linnarsson_GSE59739	mm	NF4	Neurofilament containing	Neurons	Brain_DRG	22	-15.1016	8.00816
Linnarsson_GSE59739	mm	NF5	Neurofilament containing	Neurons	Brain_DRG	26	-22.754	-1.71743
Linnarsson_GSE59739	mm	NP1	Non-peptidergic nociceptor	Neurons	Brain_DRG	125	-6.77954	13.3024
Linnarsson_GSE59739	mm	NP2	Non-peptidergic nociceptor	Neurons	Brain_DRG	32	-6.75362	13.2882
Linnarsson_GSE59739	mm	NP3	Non-peptidergic nociceptor	Neurons	Brain_DRG	12	-6.67951	13.3094
Linnarsson_GSE59739	mm	PEP1	Peptidergic nociceptor	Neurons	Brain_DRG	64	-6.82827	13.1747
Linnarsson_GSE59739	mm	PEP2	Peptidergic nociceptor	Neurons	Brain_DRG	17	-12.3913	15.7574
Linnarsson_GSE59739	mm	TH	Tyrosine hydrozylase containing	Neurons	Brain_DRG	233	-6.81296	13.2372
Linnarsson_GSE60361	mm	astrocytes_ependymal		Glial cells	Brain_SC_HC	224	1.31726	18.952
Linnarsson_GSE60361	mm	endothelial_mural		Endothelial cells	Brain_SC_HC	235	13.3979	17.8535
Linnarsson_GSE60361	mm	interneurons		Neurons	Brain_SC_HC	290	-20.9726	2.25176
Linnarsson_GSE60361	mm	microglia		Microglia	Brain_SC_HC	98	10.9237	11.4363
Linnarsson_GSE60361	mm	oligodendrocytes		Glial cells	Brain_SC_HC	820	-6.87985	26.0486
Linnarsson_GSE60361	mm	pyramidal_CA1		Neurons	Brain_SC_HC	939	-12.2416	-14.0253
Linnarsson_GSE60361	mm	pyramidal_SS		Neurons	Brain_SC_HC	399	-16.7226	-11.8143
Linnarsson_GSE67602	mm	IB	Inner bulge	Others	Skin_Spidermis	61	21.7355	-0.704403
Linnarsson_GSE67602	mm	IFE_B	Interfollicular epidermis basal cell	Others	Skin_Spidermis	330	1.15476	-14.1991
Linnarsson_GSE67602	mm	IFE_DI	Interfollicular epidermis differentiated cell	Others	Skin_Spidermis	152	1.10358	-14.1032
Linnarsson_GSE67602	mm	IFE_DII	Interfollicular epidermis differentiated cell	Others	Skin_Spidermis	123	0.796266	-13.355
Linnarsson_GSE67602	mm	IFE_KI	Interfollicular epidermis keratinized layer	Others	Skin_Spidermis	95	0.689372	-13.3121
Linnarsson_GSE67602	mm	IFE_KII	Interfollicular epidermis keratinized layer	Others	Skin_Spidermis	20	18.7775	-2.68765
Linnarsson_GSE67602	mm	LH	Langerhans cell	Others	Skin_Spidermis	31	9.62113	3.80692
Linnarsson_GSE67602	mm	OB	Outer bulge	Others	Skin_Spidermis	211	21.7247	-0.715967
Linnarsson_GSE67602	mm	SG	Sebaceous gland	Others	Skin_Spidermis	19	0.405853	-9.29861
Linnarsson_GSE67602	mm	TC	T cell	Others	Skin_Spidermis	18	7.03425	-3.25732
Linnarsson_GSE67602	mm	uHF_I	Upper hair follicle	Others	Skin_Spidermis	176	21.6717	-0.924818
Linnarsson_GSE67602	mm	uHF_II	Upper hair follicle	Others	Skin_Spidermis	112	21.5095	-1.72449
Linnarsson_GSE67602	mm	uHF_III	Upper hair follicle	Others	Skin_Spidermis	74	21.5173	-1.76437
Linnarsson_GSE74672	mm	astrocytes		Glial cells	Brain_HT	267	0.526666	19.2492
Linnarsson_GSE74672	mm	endothelial		Endothelial cells	Brain_HT	240	14.1156	16.8933
Linnarsson_GSE74672	mm	ependymal		Glial cells	Brain_HT	356	4.45012	15.8663
Linnarsson_GSE74672	mm	microglia		Microglia	Brain_HT	48	10.6606	9.93239
Linnarsson_GSE74672	mm	neurons		Neurons	Brain_HT	898	-14.4618	-3.11137
Linnarsson_GSE74672	mm	oligos	Oligodendrocyte	Glial cells	Brain_HT	1001	-5.36429	26.1701
Linnarsson_GSE74672	mm	vsm	Vascular smooth muscle	Glial cells	Brain_HT	71	12.7348	18.9568
Linnarsson_GSE75330	mm	COP	Differentiation-committed oligodendrocyte precursor	Glial cells	Brain_HC	140	0.479002	31.0742
Linnarsson_GSE75330	mm	MFOL1	Myelin-forming oligodendrocyte	Glial cells	Brain_HC	353	-6.94575	23.4004
Linnarsson_GSE75330	mm	MFOL2	Myelin-forming oligodendrocyte	Glial cells	Brain_HC	930	-6.9964	23.0619
Linnarsson_GSE75330	mm	MOL1	Mature oligodendrocyte	Glial cells	Brain_Corpus_Callosum	401	-6.77005	20.0922
Linnarsson_GSE75330	mm	MOL2	Mature oligodendrocyte	Glial cells	Brain_Corpus_Callosum	428	-7.07747	20.7617
Linnarsson_GSE75330	mm	MOL3	Mature oligodendrocyte	Glial cells	Brain_SC	497	-6.85264	20.2013
Linnarsson_GSE75330	mm	MOL4	Mature oligodendrocyte	Glial cells	Brain_Corpus_Callosum	461	-6.77211	19.9841
Linnarsson_GSE75330	mm	MOL5	Mature oligodendrocyte	Glial cells	Brain_Corpus_Callosum	835	-6.7202	19.7733
Linnarsson_GSE75330	mm	MOL6	Mature oligodendrocyte	Glial cells	Brain_SC	126	-6.68407	19.6964
Linnarsson_GSE75330	mm	NFOL1	Newly formed oligodendrocytes	Glial cells	Brain_Corpus_Callosum	219	-15.3283	23.4917
Linnarsson_GSE75330	mm	NFOL2	Newly formed oligodendrocytes	Glial cells	Brain_Corpus_Callosum	293	-15.3162	23.4998
Linnarsson_GSE75330	mm	OPC	Oligodendrocyte precursor cell	Glial cells	Brain_HC	310	0.515189	30.999
Linnarsson_GSE75330	mm	PPR	Vascular and leptomeningeal cell	Glial cells	Brain_HC	76	12.6665	24.4911
Linnarsson_GSE76381_hs	hs	DA0	Dopaminergic cell	Neurons	Brain_VM_Embryo	47	-9.18164	-4.83075
Linnarsson_GSE76381_hs	hs	DA1	Dopaminergic cell	Neurons	Brain_VM_Embryo	38	-9.08161	-5.2671
Linnarsson_GSE76381_hs	hs	DA2	Dopaminergic cell	Neurons	Brain_VM_Embryo	37	-9.37538	-4.7478
Linnarsson_GSE76381_hs	hs	Endo	Endothelial cell	Endothelial cells	Brain_VM_Embryo	77	18.5017	18.4419
Linnarsson_GSE76381_hs	hs	Gaba	GABAergic neuron	Neurons	Brain_VM_Embryo	59	-8.96463	-5.51237
Linnarsson_GSE76381_hs	hs	Mgl	Microglia	Microglia	Brain_VM_Embryo	19	9.84113	12.2193
Linnarsson_GSE76381_hs	hs	NbGaba		Neurons	Brain_VM_Embryo	22	-8.97164	-5.67902
Linnarsson_GSE76381_hs	hs	NbM	Medial neuroblast	Neurons	Brain_VM_Embryo	91	-8.84029	-3.76563
Linnarsson_GSE76381_hs	hs	NbML1	Mediolateral neuroblast	Neurons	Brain_VM_Embryo	52	-8.90793	-3.72405
Linnarsson_GSE76381_hs	hs	NbML5	Mediolateral neuroblast	Neurons	Brain_VM_Embryo	47	-8.88158	-5.31809
Linnarsson_GSE76381_hs	hs	NProg	Neuronal progenitor	Neurons	Brain_VM_Embryo	100	0.59769	9.56984
Linnarsson_GSE76381_hs	hs	OMTN	Oculomotor and trochlear nucleus	Glial cells	Brain_VM_Embryo	106	-11.5661	-4.10012
Linnarsson_GSE76381_hs	hs	OPC	Oligodendrocyte precursor cell	Glial cells	Brain_VM_Embryo	29	-0.889952	15.9434
Linnarsson_GSE76381_hs	hs	Peric	Pericyte	Glial cells	Brain_VM_Embryo	191	18.6384	18.6209
Linnarsson_GSE76381_hs	hs	ProgBP	Basal plate progenitor	Neurons	Brain_VM_Embryo	120	0.424777	9.61773
Linnarsson_GSE76381_hs	hs	ProgFPL	Lateral floorplate progenitor	Neurons	Brain_VM_Embryo	54	0.360033	9.73903
Linnarsson_GSE76381_hs	hs	ProgFPM	Medial floorplate progenitor	Neurons	Brain_VM_Embryo	82	0.494386	9.57149
Linnarsson_GSE76381_hs	hs	ProgM	Midline progenitor	Neurons	Brain_VM_Embryo	67	0.488495	9.7734
Linnarsson_GSE76381_hs	hs	Rgl1	Radial glia-like cell	Glial cells	Brain_VM_Embryo	39	0.457911	15.1568
Linnarsson_GSE76381_hs	hs	Rgl2a	Radial glia-like cell	Glial cells	Brain_VM_Embryo	210	-0.101744	16.2349
Linnarsson_GSE76381_hs	hs	Rgl2b	Radial glia-like cell	Glial cells	Brain_VM_Embryo	77	-0.196959	16.1066
Linnarsson_GSE76381_hs	hs	Rgl2c	Radial glia-like cell	Glial cells	Brain_VM_Embryo	26	-0.567528	16.0203
Linnarsson_GSE76381_hs	hs	Rgl3	Radial glia-like cell	Glial cells	Brain_VM_Embryo	51	-0.0262581	16.3415
Linnarsson_GSE76381_hs	hs	RN	Red nucleus	Glial cells	Brain_VM_Embryo	40	-8.87252	-3.95734
Linnarsson_GSE76381_hs	hs	Sert	Serotonergic cell	Glial cells	Brain_VM_Embryo	14	-13.2181	-4.55115
Linnarsson_GSE76381_mm	mm	DA0	Dopaminergic cell	Neurons	Brain_VM_Embryo	42	-5.56024	4.3896
Linnarsson_GSE76381_mm	mm	DA1	Dopaminergic cell	Neurons	Brain_VM_Embryo	25	-12.2268	-2.94185
Linnarsson_GSE76381_mm	mm	DA2	Dopaminergic cell	Neurons	Brain_VM_Embryo	26	-12.2296	-2.98423
Linnarsson_GSE76381_mm	mm	Endo	Endothelial cell	Endothelial cells	Brain_VM_Embryo	120	14.9734	16.9585
Linnarsson_GSE76381_mm	mm	Epen	Ependymal cells	Glial cells	Brain_VM_Embryo	12	4.23888	16.0886
Linnarsson_GSE76381_mm	mm	Gaba1a	GABAergic neuron	Neurons	Brain_VM_Embryo	42	-12.5	-3.03727
Linnarsson_GSE76381_mm	mm	Gaba1b	GABAergic neuron	Neurons	Brain_VM_Embryo	59	-12.4569	-3.06284
Linnarsson_GSE76381_mm	mm	Gaba2	GABAergic neuron	Neurons	Brain_VM_Embryo	120	-13.113	-4.00447
Linnarsson_GSE76381_mm	mm	Mgl	Microglia	Microglia	Brain_VM_Embryo	27	11.591	11.7774
Linnarsson_GSE76381_mm	mm	NbDA	Neuroblast dopaminergic cell	Neurons	Brain_VM_Embryo	71	-5.77931	4.59836
Linnarsson_GSE76381_mm	mm	NbL1	Lateral neuroblast	Neurons	Brain_VM_Embryo	22	-10.2439	-3.0391
Linnarsson_GSE76381_mm	mm	NbL2	Lateral neuroblast	Neurons	Brain_VM_Embryo	68	-21.9698	-8.42605
Linnarsson_GSE76381_mm	mm	NbM	Medial neuroblast	Neurons	Brain_VM_Embryo	61	-5.89326	4.79698
Linnarsson_GSE76381_mm	mm	NbML1	Mediolateral neuroblast	Neurons	Brain_VM_Embryo	55	-5.97621	4.53185
Linnarsson_GSE76381_mm	mm	NbML2	Mediolateral neuroblast	Neurons	Brain_VM_Embryo	108	-5.84488	4.65282
Linnarsson_GSE76381_mm	mm	NbML3	Mediolateral neuroblast	Neurons	Brain_VM_Embryo	31	-10.6246	-2.56581
Linnarsson_GSE76381_mm	mm	NbML4	Mediolateral neuroblast	Neurons	Brain_VM_Embryo	24	-10.9802	-2.95671
Linnarsson_GSE76381_mm	mm	NbML5	Mediolateral neuroblast	Neurons	Brain_VM_Embryo	57	-5.60804	4.49841
Linnarsson_GSE76381_mm	mm	NProg	Neuronal progenitor	Neurons	Brain_VM_Embryo	149	-0.59924	10.681
Linnarsson_GSE76381_mm	mm	OMTN	Oculomotor and trochlear nucleus	Glial cells	Brain_VM_Embryo	66	-12.2753	-3.95826
Linnarsson_GSE76381_mm	mm	Peric	Pericyte	Glial cells	Brain_VM_Embryo	69	14.2114	19.1903
Linnarsson_GSE76381_mm	mm	Rgl1	Radial glia-like cell	Glial cells	Brain_VM_Embryo	62	-0.496343	10.9758
Linnarsson_GSE76381_mm	mm	Rgl2	Radial glia-like cell	Glial cells	Brain_VM_Embryo	81	0.747223	16.5194
Linnarsson_GSE76381_mm	mm	Rgl3	Radial glia-like cell	Glial cells	Brain_VM_Embryo	23	0.975691	16.7786
Linnarsson_GSE76381_mm	mm	RN	Red nucleus	Glial cells	Brain_VM_Embryo	39	-11.3969	-3.12453
Linnarsson_GSE76381_mm	mm	Sert	Serotonergic cell	Glial cells	Brain_VM_Embryo	59	-13.0709	-3.69476
Linnarsson_GSE78845	mm	Ach1	Cholinergic neuron	Neurons	Brain_Ganglia	8	-22.8235	-5.11699
Linnarsson_GSE78845	mm	Ach2	Cholinergic neuron	Neurons	Brain_Ganglia	8	-18.1328	11.8159
Linnarsson_GSE78845	mm	Glutamatergic		Neurons	Brain_Ganglia	4	-9.46916	17.2569
Linnarsson_GSE78845	mm	Noradrenergic1		Neurons	Brain_Ganglia	10	-9.72053	6.93109
Linnarsson_GSE78845	mm	Noradrenergic2		Neurons	Brain_Ganglia	39	-4.11982	2.1392
Linnarsson_GSE78845	mm	Noradrenergic3		Neurons	Brain_Ganglia	103	-4.12343	2.14782
Linnarsson_GSE78845	mm	Noradrenergic4		Neurons	Brain_Ganglia	18	-21.7233	-8.25696
Linnarsson_GSE78845	mm	Noradrenergic5		Neurons	Brain_Ganglia	23	-9.39739	13.9407
Linnarsson_GSE95315	mm	Astrocytes		Glial cells	Brain_DG	335	1.30604	19.0894
Linnarsson_GSE95315	mm	Cajal_Retzius		Glial cells	Brain_DG	93	-8.95849	7.59562
Linnarsson_GSE95315	mm	Cck_Tox		Neurons	Brain_DG	27	-15.3102	-13.4916
Linnarsson_GSE95315	mm	Endothelial		Endothelial cells	Brain_DG	165	14.2206	17.6801
Linnarsson_GSE95315	mm	GABA_Cnr		Neurons	Brain_DG	33	-20.6184	1.72001
Linnarsson_GSE95315	mm	GABA_Lhx		Neurons	Brain_DG	66	-20.6122	1.66722
Linnarsson_GSE95315	mm	Granule_immature		Neurons	Brain_DG	1333	-9.86391	-11.8483
Linnarsson_GSE95315	mm	Granule_mature		Neurons	Brain_DG	1712	-9.91924	-11.8204
Linnarsson_GSE95315	mm	Microglia		Microglia	Brain_DG	169	10.5143	11.1703
Linnarsson_GSE95315	mm	Mossy_Adcyap		Neurons	Brain_DG	33	-12.1828	-12.6812
Linnarsson_GSE95315	mm	Mossy_Cyp26b		Neurons	Brain_DG	75	-12.199	-12.7426
Linnarsson_GSE95315	mm	Mossy_Klk		Neurons	Brain_DG	29	-10.5254	-14.5404
Linnarsson_GSE95315	mm	Neuroblast		Neurons	Brain_DG	500	-7.64317	6.64853
Linnarsson_GSE95315	mm	Neuroblast2		Neurons	Brain_DG	374	-7.75489	6.65715
Linnarsson_GSE95315	mm	NFOL	Myelin-forming oligodendrocyte	Glial cells	Brain_DG	35	-3.67615	28.322
Linnarsson_GSE95315	mm	nIPC	Neuronal intermediate progenitor cell	Neurons	Brain_DG	88	-1.3401	10.5592
Linnarsson_GSE95315	mm	OL	Oligodendrocyte	Glial cells	Brain_DG	79	-6.46424	26.112
Linnarsson_GSE95315	mm	OPC	Oligodendrocyte precursor cell	Glial cells	Brain_DG	66	1.10957	28.0313
Linnarsson_GSE95315	mm	Pericytes		Glial cells	Brain_DG	33	13.5725	18.6098
Linnarsson_GSE95315	mm	PVM	Perivascular macrophages	Glial cells	Brain_DG	18	10.422	11.3984
Linnarsson_GSE95315	mm	Radial		Glial cells	Brain_DG	165	2.01474	17.7255
Linnarsson_GSE95315	mm	VLMC	Vascular and leptomeningeal cell	Glial cells	Brain_DG	26	11.9108	20.0786
Linnarsson_GSE95752	mm	Astrocytes		Glial cells	Brain_DG	326	1.38665	19.1077
Linnarsson_GSE95752	mm	Cajal_Retzius		Glial cells	Brain_DG	28	-10.3744	-1.11075
Linnarsson_GSE95752	mm	Endothelial		Endothelial cells	Brain_DG	58	13.6153	17.8285
Linnarsson_GSE95752	mm	GABA_Cnr1		Neurons	Brain_DG	48	-20.6554	1.76031
Linnarsson_GSE95752	mm	GABA_Lhx6		Neurons	Brain_DG	33	-20.8105	2.19256
Linnarsson_GSE95752	mm	Granule_immature		Neurons	Brain_DG	394	-9.46269	-11.837
Linnarsson_GSE95752	mm	Granule_mature		Neurons	Brain_DG	929	-9.98277	-11.9032
Linnarsson_GSE95752	mm	Microglia		Microglia	Brain_DG	29	11.0965	10.6429
Linnarsson_GSE95752	mm	Mossy_Calb2		Neurons	Brain_DG	26	-11.2187	-2.71848
Linnarsson_GSE95752	mm	Mossy_Sv2b		Neurons	Brain_DG	22	-11.8121	-12.9627
Linnarsson_GSE95752	mm	Neuroblast		Neurons	Brain_DG	113	-7.49667	6.43993
Linnarsson_GSE95752	mm	nIPC	Neuronal intermediate progenitor cell	Neurons	Brain_DG	88	-1.33835	10.6914
Linnarsson_GSE95752	mm	OL	Oligodendrocyte	Glial cells	Brain_DG	48	-5.74612	27.3759
Linnarsson_GSE95752	mm	OPC	Oligodendrocyte precursor cell	Glial cells	Brain_DG	48	0.952171	29.1444
Linnarsson_GSE95752	mm	PVM	Perivascular macrophages	Glial cells	Brain_DG	24	11.2726	10.5145
Linnarsson_GSE95752	mm	Radial_Glia_like		Glial cells	Brain_DG	72	1.70041	18.1275
Linnarsson_GSE95752	mm	VLMC	Vascular and leptomeningeal cell	Glial cells	Brain_DG	17	11.9736	20.7631
Linnarsson_MouseBrainAtlas	mm	ABC	Vascular leptomeningeal cells	Glial cells	Brain	137	12.0024	20.2662
Linnarsson_MouseBrainAtlas	mm	ACBG	Bergmann glia	Glial cells	Brain	921	2.14623	18.9237
Linnarsson_MouseBrainAtlas	mm	ACMB	Dorsal midbrain Myoc-expressing astrocyte-like	Glial cells	Brain	861	2.22217	18.8147
Linnarsson_MouseBrainAtlas	mm	ACNT1	Non-telencephalon astrocytes, protoplasmic	Glial cells	Brain	6642	1.74209	19.4754
Linnarsson_MouseBrainAtlas	mm	ACNT2	Non-telencephalon astrocytes, fibrous	Glial cells	Brain	2568	1.73639	19.1755
Linnarsson_MouseBrainAtlas	mm	ACOB	Olfactory astrocytes	Glial cells	Brain	1438	1.82688	19.1389
Linnarsson_MouseBrainAtlas	mm	ACTE1	Telencephalon astrocytes, fibrous	Glial cells	Brain	2974	1.67739	18.9551
Linnarsson_MouseBrainAtlas	mm	ACTE2	Telencephalon astrocytes, protoplasmic	Glial cells	Brain	3973	1.72637	19.284
Linnarsson_MouseBrainAtlas	mm	CBGRC	Granule neurons, cerebellum	Neurons	Brain	4193	-11.2459	6.61608
Linnarsson_MouseBrainAtlas	mm	CBINH1	Molecular layer interneurons, cerebellum	Neurons	Brain	662	-12.6119	5.80451
Linnarsson_MouseBrainAtlas	mm	CBINH2	Granular layer interneurons, cerebellum	Neurons	Brain	17	-17.3446	4.04582
Linnarsson_MouseBrainAtlas	mm	CBNBL1	Neuroblasts, cerebellum	Neurons	Brain	163	-11.8418	6.33425
Linnarsson_MouseBrainAtlas	mm	CBNBL2	Neuroblasts, cerebellum	Neurons	Brain	293	-9.08306	6.85024
Linnarsson_MouseBrainAtlas	mm	CBPC	Purkinje cells	Neurons	Brain	84	-18.7664	5.44273
Linnarsson_MouseBrainAtlas	mm	CHOR	Chorid plexus epithelial cells	Glial cells	Brain	458	6.40627	16.5405
Linnarsson_MouseBrainAtlas	mm	COP1	Committed oligodendrocytes cells (COP)	Glial cells	Brain	1532	-3.81347	28.4781
Linnarsson_MouseBrainAtlas	mm	COP2	Committed oligodendrocytes cells (COP), pons/medulla specific	Glial cells	Brain	254	-4.66076	28.0582
Linnarsson_MouseBrainAtlas	mm	CR	Cajal-Retzius cells, hippocampus	Neurons	Brain	222	-9.25174	7.40523
Linnarsson_MouseBrainAtlas	mm	DECHO1	Cholinergic neurons, septal nucleus, Meissnert and diagonal band	Neurons	Brain	114	-19.7812	-2.01038
Linnarsson_MouseBrainAtlas	mm	DECHO2	Cholinergic neurons, habenula	Neurons	Brain	207	-10.2071	7.15581
Linnarsson_MouseBrainAtlas	mm	DEGLU1	Excitatory neurons, thalamus	Neurons	Brain	1058	-24.7911	-8.77335
Linnarsson_MouseBrainAtlas	mm	DEGLU2	Excitatory neurons, hypothalamus	Neurons	Brain	257	-24.5317	-9.20946
Linnarsson_MouseBrainAtlas	mm	DEGLU3	Excitatory neurons, thalamus	Neurons	Brain	1113	-24.5131	-8.57111
Linnarsson_MouseBrainAtlas	mm	DEGLU4	Excitatory neurons, thalamus	Neurons	Brain	101	-17.5435	1.61581
Linnarsson_MouseBrainAtlas	mm	DEGLU5	Excitatory neurons, midbrain	Neurons	Brain	426	-15.9936	2.68601
Linnarsson_MouseBrainAtlas	mm	DEINH1	Inhibitory neurons, thalamus	Neurons	Brain	339	-16.6619	3.77195
Linnarsson_MouseBrainAtlas	mm	DEINH2	Inhibitory neurons, thalamus	Neurons	Brain	167	-16.7882	3.51156
Linnarsson_MouseBrainAtlas	mm	DEINH3	Inhibitory neurons, hypothalamus	Neurons	Brain	323	-16.6016	2.52166
Linnarsson_MouseBrainAtlas	mm	DEINH4	Inhibitory neurons, thalamus	Neurons	Brain	57	-12.7916	2.95834
Linnarsson_MouseBrainAtlas	mm	DEINH5	Peptidergic neurons, hypothalamus	Neurons	Brain	308	-13.0213	2.77145
Linnarsson_MouseBrainAtlas	mm	DEINH6	Peptidergic neurons, hypothalamus	Neurons	Brain	12	-12.9987	2.9637
Linnarsson_MouseBrainAtlas	mm	DEINH7	Inhibitory neurons, hypothalamus	Neurons	Brain	182	-9.59644	6.15233
Linnarsson_MouseBrainAtlas	mm	DEINH8	Inhibitory neurons, hypothalamus	Neurons	Brain	120	-9.67964	6.19843
Linnarsson_MouseBrainAtlas	mm	DETPH	Neuroblast-like, habenula	Neurons	Brain	7	-8.48718	7.88424
Linnarsson_MouseBrainAtlas	mm	DGGRC1	Granule neuroblasts, dentate gyrus	Neurons	Brain	983	-10.5267	5.38993
Linnarsson_MouseBrainAtlas	mm	DGGRC2	Granule neurons, dentate gyrus	Neurons	Brain	3385	-10.668	5.24405
Linnarsson_MouseBrainAtlas	mm	DGNBL1	Granule neuroblasts, dentate gyrus	Neurons	Brain	159	-8.12113	7.06795
Linnarsson_MouseBrainAtlas	mm	DGNBL2	Granule neuroblasts, dentate gyrus	Neurons	Brain	1445	-8.40605	6.83905
Linnarsson_MouseBrainAtlas	mm	ENMFB	Enteric mesothelial fibroblasts	Glial cells	Brain	49	10.1027	19.3996
Linnarsson_MouseBrainAtlas	mm	ENT1	Nitrergic enteric neurons	Neurons	Brain	14	8.61954	21.2626
Linnarsson_MouseBrainAtlas	mm	ENT2	Nitrergic enteric neurons	Neurons	Brain	107	8.66524	21.1427
Linnarsson_MouseBrainAtlas	mm	ENT3	Nitrergic enteric neurons	Neurons	Brain	155	8.71788	21.0195
Linnarsson_MouseBrainAtlas	mm	ENT4	Cholinergic enteric neurons	Neurons	Brain	155	8.80288	20.8248
Linnarsson_MouseBrainAtlas	mm	ENT5	Cholinergic enteric neurons	Neurons	Brain	259	8.70511	20.9537
Linnarsson_MouseBrainAtlas	mm	ENT6	Cholinergic enteric neurons	Neurons	Brain	118	8.63172	21.1627
Linnarsson_MouseBrainAtlas	mm	ENT7	Cholinergic enteric neurons, VGLUT2	Neurons	Brain	31	8.57767	21.293
Linnarsson_MouseBrainAtlas	mm	ENT8	Cholinergic enteric neurons, VGLUT2	Neurons	Brain	97	8.51059	21.3226
Linnarsson_MouseBrainAtlas	mm	ENT9	Cholinergic enteric neurons	Neurons	Brain	169	8.51052	21.3486
Linnarsson_MouseBrainAtlas	mm	ENTG1	Enteric glia, proliferating	Glial cells	Brain	163	9.56313	19.2474
Linnarsson_MouseBrainAtlas	mm	ENTG2	Enteric glia	Glial cells	Brain	2160	9.69937	19.2443
Linnarsson_MouseBrainAtlas	mm	ENTG3	Enteric glia	Glial cells	Brain	1135	9.66082	19.2083
Linnarsson_MouseBrainAtlas	mm	ENTG4	Enteric glia	Glial cells	Brain	4044	9.70339	19.2333
Linnarsson_MouseBrainAtlas	mm	ENTG5	Enteric glia	Glial cells	Brain	1132	9.65031	19.2667
Linnarsson_MouseBrainAtlas	mm	ENTG6	Enteric glia	Glial cells	Brain	811	9.64558	19.2226
Linnarsson_MouseBrainAtlas	mm	ENTG7	Enteric glia	Glial cells	Brain	1041	9.52023	19.3095
Linnarsson_MouseBrainAtlas	mm	EPEN	Ependymal cells	Glial cells	Brain	774	4.49928	16.5157
Linnarsson_MouseBrainAtlas	mm	EPMB	Ependymal cells, midbrain	Glial cells	Brain	69	3.214	17.1377
Linnarsson_MouseBrainAtlas	mm	EPSC	Ependymal cells, spinal cord	Glial cells	Brain	414	3.91114	16.8091
Linnarsson_MouseBrainAtlas	mm	HBADR	Adrenergic cell groups of the medulla	Neurons	Brain	40	-20.9775	-4.85168
Linnarsson_MouseBrainAtlas	mm	HBCHO1	Cholinergic neurons, hindbrain	Neurons	Brain	10	-22.0009	-5.31931
Linnarsson_MouseBrainAtlas	mm	HBCHO2	Cholinergic neurons, hindbrain	Neurons	Brain	22	-21.8787	-5.56456
Linnarsson_MouseBrainAtlas	mm	HBCHO3	Afferent nuclei of cranial nerves VI-XII	Neurons	Brain	72	-21.9027	-4.81484
Linnarsson_MouseBrainAtlas	mm	HBCHO4	Afferent nuclei of cranial nerves III-V	Neurons	Brain	52	-21.7346	-4.45072
Linnarsson_MouseBrainAtlas	mm	HBGLU1	Excitatory neurons, hindbrain	Neurons	Brain	52	-22.2772	-5.66097
Linnarsson_MouseBrainAtlas	mm	HBGLU10	Excitatory neurons, hindbrain	Neurons	Brain	80	-20.3636	-5.9604
Linnarsson_MouseBrainAtlas	mm	HBGLU2	Excitatory neurons, hindbrain	Neurons	Brain	200	-21.4145	-5.40949
Linnarsson_MouseBrainAtlas	mm	HBGLU3	Excitatory neurons, hindbrain	Neurons	Brain	107	-20.628	-5.70127
Linnarsson_MouseBrainAtlas	mm	HBGLU4	Excitatory neurons, hindbrain	Neurons	Brain	7	-22.0564	-5.85174
Linnarsson_MouseBrainAtlas	mm	HBGLU5	Excitatory neurons, hindbrain	Neurons	Brain	130	-17.6703	2.58479
Linnarsson_MouseBrainAtlas	mm	HBGLU6	Excitatory neurons, hindbrain	Neurons	Brain	252	-21.9335	-5.8552
Linnarsson_MouseBrainAtlas	mm	HBGLU7	Excitatory neurons, hindbrain	Neurons	Brain	275	-21.9611	-5.91161
Linnarsson_MouseBrainAtlas	mm	HBGLU8	Excitatory neurons, hindbrain	Neurons	Brain	11	-22.1846	-6.02164
Linnarsson_MouseBrainAtlas	mm	HBGLU9	Excitatory neurons, hindbrain	Neurons	Brain	97	-21.9022	-6.01414
Linnarsson_MouseBrainAtlas	mm	HBINH1	Inhibitory neurons, hindbrain	Neurons	Brain	13	-19.6998	-5.95671
Linnarsson_MouseBrainAtlas	mm	HBINH2	Inhibitory neurons, hindbrain	Neurons	Brain	22	-21.6529	-5.02462
Linnarsson_MouseBrainAtlas	mm	HBINH3	Inhibitory neurons, hindbrain	Neurons	Brain	127	-20.154	-5.77847
Linnarsson_MouseBrainAtlas	mm	HBINH4	Inhibitory neurons, hindbrain	Neurons	Brain	75	-20.8917	-5.81518
Linnarsson_MouseBrainAtlas	mm	HBINH5	Inhibitory neurons, hindbrain	Neurons	Brain	480	-21.6855	-5.60748
Linnarsson_MouseBrainAtlas	mm	HBINH6	Inhibitory neurons, hindbrain	Neurons	Brain	62	-21.6314	-5.54576
Linnarsson_MouseBrainAtlas	mm	HBINH7	Inhibitory neurons, hindbrain	Neurons	Brain	25	-21.8689	-6.25946
Linnarsson_MouseBrainAtlas	mm	HBINH8	Inhibitory neurons, hindbrain	Neurons	Brain	11	-21.6502	-6.58689
Linnarsson_MouseBrainAtlas	mm	HBINH9	Inhibitory neurons, hindbrain	Neurons	Brain	98	-20.5625	-5.88935
Linnarsson_MouseBrainAtlas	mm	HBNOR	Noradrenergic neurons of the medulla	Neurons	Brain	23	-20.1397	-5.16694
Linnarsson_MouseBrainAtlas	mm	HBSER1	Serotonergic neurons, hindbrain	Neurons	Brain	105	-21.2931	-3.83514
Linnarsson_MouseBrainAtlas	mm	HBSER2	Serotonergic neurons, hindbrain	Neurons	Brain	109	-21.6056	-4.54656
Linnarsson_MouseBrainAtlas	mm	HBSER3	Serotonergic neurons, hindbrain	Neurons	Brain	87	-21.3648	-3.99308
Linnarsson_MouseBrainAtlas	mm	HBSER4	Serotonergic neurons, hindbrain	Neurons	Brain	72	-21.5819	-4.50551
Linnarsson_MouseBrainAtlas	mm	HBSER5	Serotonergic neurons, hindbrain	Neurons	Brain	64	-21.6111	-4.49337
Linnarsson_MouseBrainAtlas	mm	HYPEN	Hypendymal cell, subcommissural organ	Glial cells	Brain	111	3.40057	16.8622
Linnarsson_MouseBrainAtlas	mm	HYPEP1	Peptidergic neurons, hypothalamus	Neurons	Brain	191	-12.5675	2.8288
Linnarsson_MouseBrainAtlas	mm	HYPEP2	Peptidergic neurons, hypothalamus	Neurons	Brain	43	-12.6492	2.97184
Linnarsson_MouseBrainAtlas	mm	HYPEP3	Peptidergic neurons, hypothalamus	Neurons	Brain	152	-13.8513	2.61582
Linnarsson_MouseBrainAtlas	mm	HYPEP4	Oxytocin-producing cells, hypothalamus	Neurons	Brain	98	-11.3481	3.37645
Linnarsson_MouseBrainAtlas	mm	HYPEP5	Vasopressin-producing cells, hypothalamus	Neurons	Brain	173	-11.2045	3.48161
Linnarsson_MouseBrainAtlas	mm	HYPEP6	Orexin-producing neurons, hypothalamus	Neurons	Brain	32	-12.4	2.25314
Linnarsson_MouseBrainAtlas	mm	HYPEP7	Pmch neurons, hypothalamus	Neurons	Brain	13	-11.7043	2.59493
Linnarsson_MouseBrainAtlas	mm	HYPEP8	Peptidergic neurons, hypothalamus	Neurons	Brain	15	-9.29641	5.91235
Linnarsson_MouseBrainAtlas	mm	MBCHO1	Cholinergic neurons, midbrain red nucleus	Neurons	Brain	62	-17.246	1.88953
Linnarsson_MouseBrainAtlas	mm	MBDOP1	Dopaminergic neurons, periaqueductal grey	Neurons	Brain	57	-12.3152	3.1665
Linnarsson_MouseBrainAtlas	mm	MBDOP2	Dopaminergic neurons, ventral midbrain (SNc, VTA)	Neurons	Brain	63	-20.9635	-3.43022
Linnarsson_MouseBrainAtlas	mm	MEGLU1	Excitatory neurons, midbrain	Neurons	Brain	263	-16.5241	2.45104
Linnarsson_MouseBrainAtlas	mm	MEGLU10	Excitatory neurons, midbrain	Neurons	Brain	419	-14.1803	3.40324
Linnarsson_MouseBrainAtlas	mm	MEGLU11	Excitatory neurons, midbrain	Neurons	Brain	249	-14.7628	3.68082
Linnarsson_MouseBrainAtlas	mm	MEGLU14	Glutamatergic projection neurons of the raphe nucleus	Neurons	Brain	47	-21.0595	-3.58714
Linnarsson_MouseBrainAtlas	mm	MEGLU2	Excitatory neurons, midbrain	Neurons	Brain	336	-14.7495	2.79195
Linnarsson_MouseBrainAtlas	mm	MEGLU3	Excitatory neurons, midbrain	Neurons	Brain	137	-14.687	3.02584
Linnarsson_MouseBrainAtlas	mm	MEGLU4	Excitatory neurons, midbrain	Neurons	Brain	136	-14.7358	4.00407
Linnarsson_MouseBrainAtlas	mm	MEGLU5	Excitatory neurons, midbrain	Neurons	Brain	281	-15.0342	4.14344
Linnarsson_MouseBrainAtlas	mm	MEGLU6	Excitatory neurons, midbrain	Neurons	Brain	143	-17.2668	1.69293
Linnarsson_MouseBrainAtlas	mm	MEGLU7	Excitatory neurons, midbrain	Neurons	Brain	138	-15.2543	3.17723
Linnarsson_MouseBrainAtlas	mm	MEGLU8	Excitatory neurons, midbrain	Neurons	Brain	305	-14.3943	3.60186
Linnarsson_MouseBrainAtlas	mm	MEGLU9	Excitatory neurons, midbrain	Neurons	Brain	243	-14.1514	3.50061
Linnarsson_MouseBrainAtlas	mm	MEINH1	Inhibitory neurons, midbrain	Neurons	Brain	43	-12.5891	5.72653
Linnarsson_MouseBrainAtlas	mm	MEINH10	Inhibitory neurons, midbrain	Neurons	Brain	792	-14.3778	5.21903
Linnarsson_MouseBrainAtlas	mm	MEINH11	Inhibitory neurons, midbrain	Neurons	Brain	101	-14.1422	5.49329
Linnarsson_MouseBrainAtlas	mm	MEINH12	Inhibitory neurons, midbrain	Neurons	Brain	49	-14.4493	4.99241
Linnarsson_MouseBrainAtlas	mm	MEINH13	Inhibitory neurons, midbrain	Neurons	Brain	70	-15.5168	2.35941
Linnarsson_MouseBrainAtlas	mm	MEINH14	Inhibitory neurons, midbrain	Neurons	Brain	21	-12.2177	3.49814
Linnarsson_MouseBrainAtlas	mm	MEINH2	Inhibitory neurons, midbrain	Neurons	Brain	461	-16.7098	2.50848
Linnarsson_MouseBrainAtlas	mm	MEINH3	Inhibitory neurons, midbrain	Neurons	Brain	258	-16.2199	2.53233
Linnarsson_MouseBrainAtlas	mm	MEINH4	Inhibitory neurons, midbrain	Neurons	Brain	162	-15.7921	3.14294
Linnarsson_MouseBrainAtlas	mm	MEINH5	Inhibitory neurons, midbrain	Neurons	Brain	154	-15.2439	4.71579
Linnarsson_MouseBrainAtlas	mm	MEINH6	Inhibitory neurons, midbrain	Neurons	Brain	47	-15.7887	4.36005
Linnarsson_MouseBrainAtlas	mm	MEINH7	Inhibitory neurons, midbrain	Neurons	Brain	69	-15.2658	4.66377
Linnarsson_MouseBrainAtlas	mm	MEINH8	Inhibitory neurons, midbrain	Neurons	Brain	71	-13.5605	5.80684
Linnarsson_MouseBrainAtlas	mm	MEINH9	Inhibitory neurons, midbrain	Neurons	Brain	400	-14.3447	5.28245
Linnarsson_MouseBrainAtlas	mm	MFOL1	Myelin forming oligodendrocytes (MFOL)	Glial cells	Brain	3684	-6.27971	26.4656
Linnarsson_MouseBrainAtlas	mm	MFOL2	Myelin forming oligodendrocytes (MFOL)	Glial cells	Brain	2415	-6.37034	26.7677
Linnarsson_MouseBrainAtlas	mm	MGL1	Microglia	Microglia	Brain	2270	10.4235	11.4296
Linnarsson_MouseBrainAtlas	mm	MGL2	Microglia, activated	Microglia	Brain	1820	10.4721	11.3765
Linnarsson_MouseBrainAtlas	mm	MGL3	Microglia, activated	Microglia	Brain	1335	10.5023	11.4052
Linnarsson_MouseBrainAtlas	mm	MOL1	Mature oligodendrocytes	Glial cells	Brain	8715	-6.81278	26.2353
Linnarsson_MouseBrainAtlas	mm	MOL2	Mature oligodendrocytes, hindbrain	Glial cells	Brain	10011	-6.68513	26.1849
Linnarsson_MouseBrainAtlas	mm	MOL3	Mature oligodendrocytes, spinal cord enriched (high Klk6)	Glial cells	Brain	1849	-7.1113	26.4922
Linnarsson_MouseBrainAtlas	mm	MSN1	D1 medium spiny neurons, striatum	Neurons	Brain	869	-13.1668	-8.80317
Linnarsson_MouseBrainAtlas	mm	MSN2	D2 medium spiny neurons, striatum	Neurons	Brain	1094	-13.1954	-8.75787
Linnarsson_MouseBrainAtlas	mm	MSN3	D2 medium spiny neurons, striatum	Neurons	Brain	1247	-13.2276	-8.71368
Linnarsson_MouseBrainAtlas	mm	MSN4	D1 medium spiny neurons, striatum	Neurons	Brain	1584	-13.226	-8.73466
Linnarsson_MouseBrainAtlas	mm	MSN5	Patch D1/D2 neurons, striatum	Neurons	Brain	372	-13.3426	-8.60073
Linnarsson_MouseBrainAtlas	mm	MSN6	Matrix D1 neurons, striatum	Neurons	Brain	525	-10.8996	5.92436
Linnarsson_MouseBrainAtlas	mm	NFOL1	Newly formed oligodendrocytes (NFOL)	Glial cells	Brain	1612	-5.4678	28.1297
Linnarsson_MouseBrainAtlas	mm	NFOL2	Newly formed oligodendrocytes (NFOL), pons/medulla specific	Glial cells	Brain	181	-5.19687	27.8777
Linnarsson_MouseBrainAtlas	mm	OBDOP1	Dopaminergic periglomerular interneuron, olfactory bulb	Neurons	Brain	371	-11.3271	6.53137
Linnarsson_MouseBrainAtlas	mm	OBDOP2	Dopaminergic neurons, olfactory nulb	Neurons	Brain	281	-10.9062	6.34149
Linnarsson_MouseBrainAtlas	mm	OBINH1	Inhibitory neurons, olfactory bulb	Neurons	Brain	353	-10.8778	6.18969
Linnarsson_MouseBrainAtlas	mm	OBINH2	Inner horizontal cell, olfactory bulb	Neurons	Brain	1800	-11.1566	5.97409
Linnarsson_MouseBrainAtlas	mm	OBINH3	Inhibitory neurons, olfactory bulb	Neurons	Brain	786	-11.0437	6.07852
Linnarsson_MouseBrainAtlas	mm	OBINH4	Inhibitory neurons, olfactory bulb	Neurons	Brain	465	-10.8724	6.43114
Linnarsson_MouseBrainAtlas	mm	OBINH5	External plexiform layer interneuron, olfactory bulb	Neurons	Brain	56	-12.5092	6.24716
Linnarsson_MouseBrainAtlas	mm	OBNBL1	Neuroblasts, olfactory	Neurons	Brain	139	-14.9792	6.09349
Linnarsson_MouseBrainAtlas	mm	OBNBL2	Neuroblasts, olfactory bulb	Neurons	Brain	225	-11.9842	6.21684
Linnarsson_MouseBrainAtlas	mm	OBNBL3	Neuroblasts, olfactory bulb	Neurons	Brain	2240	-8.56292	6.90529
Linnarsson_MouseBrainAtlas	mm	OBNBL4	Inhibitory neurons, olfactory bulb	Neurons	Brain	208	-10.6723	6.80097
Linnarsson_MouseBrainAtlas	mm	OBNBL5	Inhibitory neurons, olfactory bulb	Neurons	Brain	871	-10.7822	6.76813
Linnarsson_MouseBrainAtlas	mm	OEC	Olfactory ensheathing cells	Glial cells	Brain	2031	2.72426	17.9074
Linnarsson_MouseBrainAtlas	mm	OPC	Oligodendrocytes precursor cells	Glial cells	Brain	820	0.943892	27.8696
Linnarsson_MouseBrainAtlas	mm	PER1	Pericytes	Glial cells	Brain	4725	14.2194	18.0025
Linnarsson_MouseBrainAtlas	mm	PER2	Pericytes, possibly mixed with VENC	Glial cells	Brain	488	14.3252	17.9687
Linnarsson_MouseBrainAtlas	mm	PER3	Pericytes	Glial cells	Brain	298	13.2584	18.9997
Linnarsson_MouseBrainAtlas	mm	PSNF1	Neurofilament (NF1), DRG	Neurons	Brain	38	-11.4897	16.6976
Linnarsson_MouseBrainAtlas	mm	PSNF2	Neurofilament (NF4/5), DRG	Neurons	Brain	57	-11.542	16.765
Linnarsson_MouseBrainAtlas	mm	PSNF3	Neurofilament (NF2/3), DRG	Neurons	Brain	31	-11.4422	16.685
Linnarsson_MouseBrainAtlas	mm	PSNP1	Non-peptidergic (TH), DRG	Neurons	Brain	282	-10.7816	16.4558
Linnarsson_MouseBrainAtlas	mm	PSNP2	Non-peptidergic (NP1.1), DRG	Neurons	Brain	72	-10.6225	16.2275
Linnarsson_MouseBrainAtlas	mm	PSNP3	Non-peptidergic (NP1.2), DRG	Neurons	Brain	270	-10.5927	16.1796
Linnarsson_MouseBrainAtlas	mm	PSNP4	Non-peptidergic (NP2.1), DRG	Neurons	Brain	45	-10.6109	16.1252
Linnarsson_MouseBrainAtlas	mm	PSNP5	Non-peptidergic (NP2.2), DRG	Neurons	Brain	88	-10.6323	16.2655
Linnarsson_MouseBrainAtlas	mm	PSNP6	Non-peptidergic (NP3), DRG	Neurons	Brain	132	-10.4765	16.0724
Linnarsson_MouseBrainAtlas	mm	PSPEP1	Peptidergicv (PEP2), DRG	Neurons	Brain	78	-11.1693	16.3417
Linnarsson_MouseBrainAtlas	mm	PSPEP2	Peptidergic (PEP1.3), DRG	Neurons	Brain	102	-10.6722	16.5093
Linnarsson_MouseBrainAtlas	mm	PSPEP3	Peptidergic (PEP1..4), DRG	Neurons	Brain	92	-10.5647	16.5131
Linnarsson_MouseBrainAtlas	mm	PSPEP4	Peptidergic (PEP1.1), DRG	Neurons	Brain	117	-10.2431	16.6417
Linnarsson_MouseBrainAtlas	mm	PSPEP5	Peptidergic (PEP1.2), DRG	Neurons	Brain	30	-10.2151	16.6203
Linnarsson_MouseBrainAtlas	mm	PSPEP6	Peptidergic (TrpM8), DRG	Neurons	Brain	54	-10.0535	16.5783
Linnarsson_MouseBrainAtlas	mm	PSPEP7	Peptidergic (TrpM8), DRG	Neurons	Brain	64	-10.0129	16.6136
Linnarsson_MouseBrainAtlas	mm	PSPEP8	Peptidergic (TrpM8), DRG	Neurons	Brain	28	-10.7173	16.7237
Linnarsson_MouseBrainAtlas	mm	PVM1	Perivascular macrophages	Glial cells	Brain	1390	10.4583	11.4882
Linnarsson_MouseBrainAtlas	mm	PVM2	Perivascular macrophages, activated	Glial cells	Brain	639	10.4779	11.4546
Linnarsson_MouseBrainAtlas	mm	RGDG	Dentate gyrus radial glia-like cells	Glial cells	Brain	327	2.19238	17.7715
Linnarsson_MouseBrainAtlas	mm	RGSZ	Subventricular zone radial glia-like cells	Glial cells	Brain	756	2.19992	18.0429
Linnarsson_MouseBrainAtlas	mm	SATG1	Satellite glia, proliferating	Glial cells	Brain	30	8.32638	18.3135
Linnarsson_MouseBrainAtlas	mm	SATG2	Satellite glia	Glial cells	Brain	654	8.33548	18.3278
Linnarsson_MouseBrainAtlas	mm	SCGLU1	Excitatory neurons, spinal cord	Neurons	Brain	52	-11.7995	8.26853
Linnarsson_MouseBrainAtlas	mm	SCGLU10	Excitatory neurons, spinal cord	Neurons	Brain	68	-11.1699	7.85362
Linnarsson_MouseBrainAtlas	mm	SCGLU2	Excitatory neurons, spinal cord	Neurons	Brain	133	-11.5544	8.2093
Linnarsson_MouseBrainAtlas	mm	SCGLU3	Excitatory neurons, spinal cord	Neurons	Brain	62	-11.0882	8.39873
Linnarsson_MouseBrainAtlas	mm	SCGLU4	Excitatory neurons, spinal cord	Neurons	Brain	180	-10.9161	8.34936
Linnarsson_MouseBrainAtlas	mm	SCGLU5	Excitatory neurons, spinal cord	Neurons	Brain	252	-10.6465	8.41916
Linnarsson_MouseBrainAtlas	mm	SCGLU6	Excitatory neurons, spinal cord	Neurons	Brain	140	-10.4179	8.42849
Linnarsson_MouseBrainAtlas	mm	SCGLU7	Excitatory neurons, spinal cord	Neurons	Brain	30	-10.5415	8.14165
Linnarsson_MouseBrainAtlas	mm	SCGLU8	Excitatory neurons, spinal cord	Neurons	Brain	15	-10.2973	8.70254
Linnarsson_MouseBrainAtlas	mm	SCGLU9	Excitatory neurons, spinal cord	Neurons	Brain	154	-10.7198	8.15591
Linnarsson_MouseBrainAtlas	mm	SCHW	Schwann cells	Glial cells	Brain	47	8.33864	18.2254
Linnarsson_MouseBrainAtlas	mm	SCINH1	Inhibitory neurons, spinal cord	Neurons	Brain	18	-17.8531	3.73567
Linnarsson_MouseBrainAtlas	mm	SCINH10	Inhibitory neurons, spinal cord	Neurons	Brain	65	-11.4854	8.57367
Linnarsson_MouseBrainAtlas	mm	SCINH11	Central canal neurons, spinal cord	Neurons	Brain	50	-9.66301	7.40469
Linnarsson_MouseBrainAtlas	mm	SCINH2	Inhibitory neurons, spinal cord	Neurons	Brain	117	-15.7715	4.1503
Linnarsson_MouseBrainAtlas	mm	SCINH3	Inhibitory neurons, spinal cord	Neurons	Brain	66	-11.3009	8.32912
Linnarsson_MouseBrainAtlas	mm	SCINH4	Inhibitory neurons, spinal cord	Neurons	Brain	37	-11.1188	8.90913
Linnarsson_MouseBrainAtlas	mm	SCINH5	Inhibitory neurons, spinal cord	Neurons	Brain	44	-11.3447	9.5855
Linnarsson_MouseBrainAtlas	mm	SCINH6	Inhibitory neurons, spinal cord	Neurons	Brain	87	-11.0455	9.14059
Linnarsson_MouseBrainAtlas	mm	SCINH7	Inhibitory neurons, spinal cord	Neurons	Brain	71	-10.9062	8.88027
Linnarsson_MouseBrainAtlas	mm	SCINH8	Inhibitory neurons, spinal cord	Neurons	Brain	87	-10.6247	8.50538
Linnarsson_MouseBrainAtlas	mm	SCINH9	Inhibitory neurons, spinal cord	Neurons	Brain	84	-10.8007	8.41512
Linnarsson_MouseBrainAtlas	mm	SEPNBL	Neuroblasts, septum	Neurons	Brain	117	-11.5963	7.13037
Linnarsson_MouseBrainAtlas	mm	SYCHO1	Cholinergic neurons, sympathetic	Neurons	Brain	15	-10.1976	15.1131
Linnarsson_MouseBrainAtlas	mm	SYCHO2	Cholinergic neurons, sympathetic	Neurons	Brain	75	-10.1879	15.0976
Linnarsson_MouseBrainAtlas	mm	SYNOR1	Noradrenergic erector muscle neurons	Neurons	Brain	97	-10.1611	14.9618
Linnarsson_MouseBrainAtlas	mm	SYNOR2	Noradrenergic neurons, sympathetic	Neurons	Brain	62	-10.164	14.9995
Linnarsson_MouseBrainAtlas	mm	SYNOR3	Noradrenergic neurons, sympathetic	Neurons	Brain	409	-10.1637	14.9536
Linnarsson_MouseBrainAtlas	mm	SYNOR4	Noradrenergic erector muscle neurons	Neurons	Brain	182	-10.1282	14.9343
Linnarsson_MouseBrainAtlas	mm	SYNOR5	Noradrenergic erector muscle neurons	Neurons	Brain	46	-10.136	14.8936
Linnarsson_MouseBrainAtlas	mm	SZNBL	Neuronal intermidate progenitor cells	Neurons	Brain	971	-1.42464	10.4831
Linnarsson_MouseBrainAtlas	mm	TECHO	Cholinergic interneurons, telencephalon	Neurons	Brain	121	-19.7765	-1.96112
Linnarsson_MouseBrainAtlas	mm	TEGLU1	Excitatory neurons, cerebral cortex	Neurons	Brain	402	-14.716	-10.1052
Linnarsson_MouseBrainAtlas	mm	TEGLU10	Excitatory neurons, cerebral cortex	Neurons	Brain	866	-14.4044	-12.1398
Linnarsson_MouseBrainAtlas	mm	TEGLU11	Excitatory neurons, cerebral cortex	Neurons	Brain	1464	-14.3309	-11.1709
Linnarsson_MouseBrainAtlas	mm	TEGLU12	Excitatory neurons, cerebral cortex	Neurons	Brain	386	-14.2901	-10.967
Linnarsson_MouseBrainAtlas	mm	TEGLU13	Excitatory neurons, cerebral cortex	Neurons	Brain	127	-14.0361	-12.3154
Linnarsson_MouseBrainAtlas	mm	TEGLU14	Excitatory neurons, cerebral cortex	Neurons	Brain	35	-14.1629	-12.6846
Linnarsson_MouseBrainAtlas	mm	TEGLU15	Excitatory neurons, cerebral cortex	Neurons	Brain	186	-14.2541	-12.3873
Linnarsson_MouseBrainAtlas	mm	TEGLU16	Excitatory neurons, cerebral cortex	Neurons	Brain	61	-13.9563	-12.1533
Linnarsson_MouseBrainAtlas	mm	TEGLU17	Excitatory neurons, cerebral cortex	Neurons	Brain	784	-13.9165	-11.8795
Linnarsson_MouseBrainAtlas	mm	TEGLU18	Excitatory neurons, cerebral cortex	Neurons	Brain	657	-13.8859	-11.5947
Linnarsson_MouseBrainAtlas	mm	TEGLU19	Excitatory neurons, cerebral cortex	Neurons	Brain	89	-13.6787	-11.5725
Linnarsson_MouseBrainAtlas	mm	TEGLU2	Excitatory neurons, cerebral cortex	Neurons	Brain	274	-14.4261	-11.6313
Linnarsson_MouseBrainAtlas	mm	TEGLU20	Excitatory neurons, cerebral cortex	Neurons	Brain	55	-14.1957	-12.0742
Linnarsson_MouseBrainAtlas	mm	TEGLU21	Excitatory neurons, hippocampus CA1	Neurons	Brain	104	-14.0966	-12.2485
Linnarsson_MouseBrainAtlas	mm	TEGLU22	Excitatory neurons, amygdala	Neurons	Brain	958	-13.5684	-11.7597
Linnarsson_MouseBrainAtlas	mm	TEGLU23	Excitatory neurons, hippocampus CA3	Neurons	Brain	484	-13.1093	-12.1679
Linnarsson_MouseBrainAtlas	mm	TEGLU24	Excitatory neurons, hippocampus CA1	Neurons	Brain	2037	-13.4974	-11.1414
Linnarsson_MouseBrainAtlas	mm	TEGLU3	Excitatory neurons, cerebral cortex	Neurons	Brain	2734	-14.4431	-10.6975
Linnarsson_MouseBrainAtlas	mm	TEGLU4	Excitatory neurons, cerebral cortex	Neurons	Brain	664	-14.4226	-12.5237
Linnarsson_MouseBrainAtlas	mm	TEGLU5	Excitatory neurons, cerebral cortex	Neurons	Brain	126	-14.36	-11.9978
Linnarsson_MouseBrainAtlas	mm	TEGLU6	Excitatory neurons, cerebral cortex	Neurons	Brain	598	-14.4278	-10.4883
Linnarsson_MouseBrainAtlas	mm	TEGLU7	Excitatory neurons, cerebral cortex	Neurons	Brain	2435	-14.4867	-10.729
Linnarsson_MouseBrainAtlas	mm	TEGLU8	Excitatory neurons, cerebral cortex	Neurons	Brain	3071	-14.4979	-10.8872
Linnarsson_MouseBrainAtlas	mm	TEGLU9	Excitatory neurons, cerebral cortex	Neurons	Brain	202	-14.5835	-11.3718
Linnarsson_MouseBrainAtlas	mm	TEINH1	Inhibitory neurons, pallidum	Neurons	Brain	576	-16.4998	2.52214
Linnarsson_MouseBrainAtlas	mm	TEINH10	R-LM border Cck interneurons, cortex/hippocampus	Neurons	Brain	581	-13.4062	8.81616
Linnarsson_MouseBrainAtlas	mm	TEINH11	R-LM border Cck interneurons, cortex/hippocampus	Neurons	Brain	660	-17.2142	6.71085
Linnarsson_MouseBrainAtlas	mm	TEINH12	Non-border Cck interneurons, cortex/hippocampus	Neurons	Brain	280	-17.1683	6.72354
Linnarsson_MouseBrainAtlas	mm	TEINH13	Trilaminar cells, hippocampus	Neurons	Brain	163	-16.7756	6.77095
Linnarsson_MouseBrainAtlas	mm	TEINH14	CGE-derived neurogliaform cells Cxcl14+, cortex/hippocampus	Neurons	Brain	422	-14.1097	7.33548
Linnarsson_MouseBrainAtlas	mm	TEINH15	CGE-derived neurogliaform cells, cortex/hippocampus	Neurons	Brain	1069	-14.3516	7.33247
Linnarsson_MouseBrainAtlas	mm	TEINH16	Ivy and MGE-derived neurogliaform cells, cortex/hippocampus	Neurons	Brain	644	-14.4418	7.40469
Linnarsson_MouseBrainAtlas	mm	TEINH17	Axo-axonic, cortex/hippocampus	Neurons	Brain	675	-15.6659	6.69332
Linnarsson_MouseBrainAtlas	mm	TEINH18	Basket and bistratified cells, cortex/hippocampus	Neurons	Brain	547	-15.927	6.67062
Linnarsson_MouseBrainAtlas	mm	TEINH19	Hippocamposeptal projection, cortex/hippocampus	Neurons	Brain	1040	-15.7917	6.90756
Linnarsson_MouseBrainAtlas	mm	TEINH2	Inhibitory neurons, septal nucleus	Neurons	Brain	1339	-13.5514	3.45374
Linnarsson_MouseBrainAtlas	mm	TEINH20	Inhibitory interneurons, hippocampus	Neurons	Brain	139	-16.2112	6.9434
Linnarsson_MouseBrainAtlas	mm	TEINH21	Sleep-active, long-range projection interneurons, cortex/hippocampus	Neurons	Brain	385	-13.4285	7.54844
Linnarsson_MouseBrainAtlas	mm	TEINH3	Inhibitory neurons, telencephalon	Neurons	Brain	145	-13.042	2.46078
Linnarsson_MouseBrainAtlas	mm	TEINH4	Interneuron-selective interneurons, cortex/hippocampus	Neurons	Brain	645	-13.4454	7.43696
Linnarsson_MouseBrainAtlas	mm	TEINH5	Interneuron-selective interneurons, cortex/hippocampus	Neurons	Brain	449	-13.4433	7.35913
Linnarsson_MouseBrainAtlas	mm	TEINH6	Interneuron-selective interneurons, cortex/hippocampus	Neurons	Brain	145	-13.3378	7.4044
Linnarsson_MouseBrainAtlas	mm	TEINH7	Interneuron-selective interneurons, hippocampus	Neurons	Brain	68	-13.0899	8.79494
Linnarsson_MouseBrainAtlas	mm	TEINH8	Interneuron-selective interneurons, hippocampus	Neurons	Brain	57	-13.075	8.8065
Linnarsson_MouseBrainAtlas	mm	TEINH9	Non-border Cck interneurons, hippocampus	Neurons	Brain	162	-13.3781	8.78527
Linnarsson_MouseBrainAtlas	mm	VECA	Vascular endothelial cells, arterial	Endothelial cells	Brain	109	14.6693	18.4693
Linnarsson_MouseBrainAtlas	mm	VECC	Vascular endothelial cells, capillary	Endothelial cells	Brain	1025	13.9917	17.8854
Linnarsson_MouseBrainAtlas	mm	VECV	Vascular endothelial cells, venous	Endothelial cells	Brain	2780	14.1399	17.8252
Linnarsson_MouseBrainAtlas	mm	VLMC1	Vascular leptomeningeal cells	Glial cells	Brain	702	12.1884	20.0055
Linnarsson_MouseBrainAtlas	mm	VLMC2	Vascular leptomeningeal cells	Glial cells	Brain	662	12.0993	20.1637
Linnarsson_MouseBrainAtlas	mm	VSMCA	Vascular smooth muscle cells, arterial	Glial cells	Brain	1221	13.0468	19.049
MouseCellAtlas	mm	Bladder.Basal_epithelial_cell		Others	Bladder	195	3.55658	-8.52855
MouseCellAtlas	mm	Bladder.Dendritic_cell_Cd74_high		Immune cells	Bladder	17	15.1561	-1.21796
MouseCellAtlas	mm	Bladder.Dendritic_cell_Lyz2_high		Immune cells	Bladder	20	14.631	-0.0973801
MouseCellAtlas	mm	Bladder.Endothelial_cell_Ly6c1_high		Endothelial cells	Bladder	19	30.6618	2.48627
MouseCellAtlas	mm	Bladder.Epithelial_cell_Gm23935_high		Others	Bladder	27	3.69807	-8.34714
MouseCellAtlas	mm	Bladder.Epithelial_cell_Upk3a_high		Others	Bladder	57	3.77978	-8.36175
MouseCellAtlas	mm	Bladder.Macrophage_Pf4_high		Immune cells	Bladder	14	14.7264	2.08764
MouseCellAtlas	mm	Bladder.Mesenchymal_stromal_cell		Others	Bladder	181	27.4349	4.01713
MouseCellAtlas	mm	Bladder.NK_cell		Immune cells	Bladder	13	13.8146	-5.3452
MouseCellAtlas	mm	Bladder.Smooth_muscle_cell		Others	Bladder	69	28.4233	7.70778
MouseCellAtlas	mm	Bladder.Stromal_cell_Car3_high		Others	Bladder	117	27.4297	4.26363
MouseCellAtlas	mm	Bladder.Stromal_cell_Dpt_high		Others	Bladder	382	27.4651	4.02625
MouseCellAtlas	mm	Bladder.Umbrella_cell		Others	Bladder	45	3.40871	-8.64581
MouseCellAtlas	mm	Bladder.Urothelium		Others	Bladder	142	3.50244	-8.55482
MouseCellAtlas	mm	Bladder.Vascular_endothelial_cell		Endothelial cells	Bladder	42	30.6564	2.11843
MouseCellAtlas	mm	Bladder.Vascular_smooth_muscle_progenitor_cell		Others	Bladder	5	24.7962	-6.1757
MouseCellAtlas	mm	Bone_Marrow.B_cell		Immune cells	Bone_Marrow	108	9.36276	-13.0276
MouseCellAtlas	mm	Bone_Marrow.B_cell_Igkc_high		Immune cells	Bone_Marrow	5	17.6993	-9.54078
MouseCellAtlas	mm	Bone_Marrow.Basophil		Immune cells	Bone_Marrow	35	10.4218	-10.7486
MouseCellAtlas	mm	Bone_Marrow.Basophils		Immune cells	Bone_Marrow	58	9.94876	-13.3296
MouseCellAtlas	mm	Bone_Marrow.CXCL12.abundant_reticular_cell		Others	Bone_Marrow	11	29.3678	-8.20464
MouseCellAtlas	mm	Bone_Marrow.Dendritic_cell_Siglech_high		Immune cells	Bone_Marrow	4	18.3582	-8.87926
MouseCellAtlas	mm	Bone_Marrow.Endothelial_cells		Endothelial cells	Bone_Marrow	21	8.38239	-14.4296
MouseCellAtlas	mm	Bone_Marrow.Endothelial_cells_Ly6c1_high		Endothelial cells	Bone_Marrow	42	30.2764	-6.68687
MouseCellAtlas	mm	Bone_Marrow.Eosinophil_progenitor_cell		Immune cells	Bone_Marrow	12	11.4441	-11.5724
MouseCellAtlas	mm	Bone_Marrow.Eosinophils		Immune cells	Bone_Marrow	13	10.1033	-13.0325
MouseCellAtlas	mm	Bone_Marrow.Erythroblast		Others	Bone_Marrow	141	9.39406	-14.487
MouseCellAtlas	mm	Bone_Marrow.Erythrocyte_progenitor_Car1_high		Others	Bone_Marrow	81	9.11421	-13.4562
MouseCellAtlas	mm	Bone_Marrow.Erythrocyte_progenitor_Hba.a1_high		Others	Bone_Marrow	23	9.02383	-13.8644
MouseCellAtlas	mm	Bone_Marrow.Erythrocytes		Immune cells	Bone_Marrow	200	9.22975	-14.5295
MouseCellAtlas	mm	Bone_Marrow.Fibroblasts		Others	Bone_Marrow	70	29.5541	-7.78451
MouseCellAtlas	mm	Bone_Marrow.Granulocyte_monocyte_progenitors		Immune cells	Bone_Marrow	6	18.9212	-10.0445
MouseCellAtlas	mm	Bone_Marrow.Hematopoietic_stem_progenitor_cell		Others	Bone_Marrow	6	11.9352	-13.3354
MouseCellAtlas	mm	Bone_Marrow.Macrophage_C1qc_high		Immune cells	Bone_Marrow	14	13.2522	-9.59756
MouseCellAtlas	mm	Bone_Marrow.Macrophage_Cd74_high		Immune cells	Bone_Marrow	10	15.3396	-10.0968
MouseCellAtlas	mm	Bone_Marrow.Macrophage_Ms4a6c_high		Immune cells	Bone_Marrow	6	14.06	-10.6652
MouseCellAtlas	mm	Bone_Marrow.Macrophage_S100a4_high		Immune cells	Bone_Marrow	8	15.0897	-10.0529
MouseCellAtlas	mm	Bone_Marrow.Megakaryocyte		Others	Bone_Marrow	5	17.2464	-11.9108
MouseCellAtlas	mm	Bone_Marrow.Megakaryocyte_progenitor_cell		Others	Bone_Marrow	27	9.62108	-11.6229
MouseCellAtlas	mm	Bone_Marrow.Monocyte_progenitor		Immune cells	Bone_Marrow	239	10.6552	-11.1247
MouseCellAtlas	mm	Bone_Marrow.Monocyte_progenitor_cell_Ctsg_high		Immune cells	Bone_Marrow	240	10.7615	-11.192
MouseCellAtlas	mm	Bone_Marrow.Monocyte_progenitor_cell_Prtn3_high		Immune cells	Bone_Marrow	225	10.8705	-11.1469
MouseCellAtlas	mm	Bone_Marrow.Monocyte_Prtn3_high		Immune cells	Bone_Marrow	2	16.5072	-9.91832
MouseCellAtlas	mm	Bone_Marrow.MSC		Others	Bone_Marrow	15	29.1045	-7.71724
MouseCellAtlas	mm	Bone_Marrow.Multipotent_progenitor_Ctla2a_high		Others	Bone_Marrow	139	10.1726	-10.9647
MouseCellAtlas	mm	Bone_Marrow.Myoblast		Others	Bone_Marrow	10	8.44013	-15.2792
MouseCellAtlas	mm	Bone_Marrow.Neutrophil		Immune cells	Bone_Marrow	74	9.66344	-13.9847
MouseCellAtlas	mm	Bone_Marrow.Neutrophil_Cebpe_high		Immune cells	Bone_Marrow	3	16.6935	-9.27067
MouseCellAtlas	mm	Bone_Marrow.Neutrophil_Fcnb_high		Immune cells	Bone_Marrow	217	11.8886	-10.2308
MouseCellAtlas	mm	Bone_Marrow.Neutrophil_Ighg1_high		Immune cells	Bone_Marrow	19	11.4425	-10.9152
MouseCellAtlas	mm	Bone_Marrow.Neutrophil_Lcn2_high		Immune cells	Bone_Marrow	36	11.1109	-11.0983
MouseCellAtlas	mm	Bone_Marrow.Neutrophil_Ltf_high		Immune cells	Bone_Marrow	121	11.9946	-10.1161
MouseCellAtlas	mm	Bone_Marrow.Neutrophil_Mmp8_high		Immune cells	Bone_Marrow	10	16.6402	-8.19359
MouseCellAtlas	mm	Bone_Marrow.Neutrophil_Ngp_high		Immune cells	Bone_Marrow	23	12.6717	-9.71999
MouseCellAtlas	mm	Bone_Marrow.Neutrophil_progenitor		Immune cells	Bone_Marrow	10	16.905	-8.00266
MouseCellAtlas	mm	Bone_Marrow.Neutrophil_Retnlg_high		Immune cells	Bone_Marrow	9	16.6695	-8.52558
MouseCellAtlas	mm	Bone_Marrow.Osteoblasts		Others	Bone_Marrow	58	29.6194	-7.78071
MouseCellAtlas	mm	Bone_Marrow.Pre.pro_B_cell		Immune cells	Bone_Marrow	18	10.4102	-8.92487
MouseCellAtlas	mm	Bone_Marrow.Proerythrocytes		Others	Bone_Marrow	391	9.30256	-14.3367
MouseCellAtlas	mm	Bone_Marrow.Stromal_cell_Cnmd_high		Others	Bone_Marrow	39	29.97	-7.77681
MouseCellAtlas	mm	Bone_Marrow.Stromal_cell_Col10a1_high		Others	Bone_Marrow	22	30.0687	-7.7123
MouseCellAtlas	mm	Bone_Marrow.Stromal_cell_Col1a2_high		Others	Bone_Marrow	250	29.5693	-7.79595
MouseCellAtlas	mm	Bone_Marrow.T_cell_Ms4a4b_high		Immune cells	Bone_Marrow	13	13.1808	-5.56066
MouseCellAtlas	mm	Brain.Astrocyte_Atp1b2_high		Glial cells	Brain	24	0.895004	-0.31572
MouseCellAtlas	mm	Brain.Astrocyte_Mfe8_high		Glial cells	Brain	43	0.7133	-0.280593
MouseCellAtlas	mm	Brain.Astrocyte_Pla2g7_high		Glial cells	Brain	4	26.1429	-8.1494
MouseCellAtlas	mm	Brain.Astroglial_cell		Glial cells	Brain	18	0.780941	-0.247013
MouseCellAtlas	mm	Brain.Granulocyte_Il33_high		Neurons	Brain	3	25.4358	-7.98547
MouseCellAtlas	mm	Brain.Granulocyte_Ngp_high		Neurons	Brain	1	18.472	-7.43847
MouseCellAtlas	mm	Brain.Hypothalamic_ependymal_cell		Glial cells	Brain	6	26.2992	-8.12423
MouseCellAtlas	mm	Brain.Macrophage_Klf2_high		Microglia	Brain	46	14.0313	3.8575
MouseCellAtlas	mm	Brain.Macrophage_Lyz2_high		Microglia	Brain	18	14.5611	3.54557
MouseCellAtlas	mm	Brain.Microglia		Microglia	Brain	68	13.6804	3.79054
MouseCellAtlas	mm	Brain.Myelinating_oligodendrocyte		Glial cells	Brain	997	0.416473	-0.450082
MouseCellAtlas	mm	Brain.Neuron		Neurons	Brain	15	0.507534	-1.02222
MouseCellAtlas	mm	Brain.Oligodendrocyte_precursor_cell		Glial cells	Brain	46	0.3545	-0.44175
MouseCellAtlas	mm	Brain.Pan.GABAergic		Neurons	Brain	18	3.53196	-21.8742
MouseCellAtlas	mm	Brain.Schwann_cell		Glial cells	Brain	9	1.80068	-0.310913
MouseCellAtlas	mm	Embryonic_Mesenchyme.Dendritic_Cell		Immune cells	Embryonic_Mesenchyme	39	12.4852	-14.4337
MouseCellAtlas	mm	Embryonic_Mesenchyme.Endothelial_Cell		Endothelial cells	Embryonic_Mesenchyme	7	25.024	-7.43204
MouseCellAtlas	mm	Embryonic_Mesenchyme.Erythroblast_Hbb.bs_high		Others	Embryonic_Mesenchyme	41	9.36537	-15.3414
MouseCellAtlas	mm	Embryonic_Mesenchyme.Erythroblast_Mt2_high		Others	Embryonic_Mesenchyme	19	9.66951	-15.1715
MouseCellAtlas	mm	Embryonic_Mesenchyme.Erythroid_Cell		Others	Embryonic_Mesenchyme	9	27.1294	-9.31065
MouseCellAtlas	mm	Embryonic_Mesenchyme.Ganglion_cell_Cartpt_high		Others	Embryonic_Mesenchyme	21	4.89363	-20.0513
MouseCellAtlas	mm	Embryonic_Mesenchyme.Ganglion_cell_Gal_high		Others	Embryonic_Mesenchyme	18	3.43991	-20.259
MouseCellAtlas	mm	Embryonic_Mesenchyme.Ganglion_cell_Mapt_high		Others	Embryonic_Mesenchyme	43	3.49923	-20.6055
MouseCellAtlas	mm	Embryonic_Mesenchyme.Lymphoid_progenitor_cell		Immune cells	Embryonic_Mesenchyme	25	10.5649	-16.4859
MouseCellAtlas	mm	Embryonic_Mesenchyme.Macrophage		Immune cells	Embryonic_Mesenchyme	174	13.2195	-15.3325
MouseCellAtlas	mm	Embryonic_Mesenchyme.Muscle		Others	Embryonic_Mesenchyme	137	6.86518	-19.3035
MouseCellAtlas	mm	Embryonic_Mesenchyme.Neuron_Igfbpl1_high		Neurons	Embryonic_Mesenchyme	78	3.65226	-20.5776
MouseCellAtlas	mm	Embryonic_Mesenchyme.Neuron_Isl1_high		Neurons	Embryonic_Mesenchyme	36	3.8381	-20.1505
MouseCellAtlas	mm	Embryonic_Mesenchyme.Neuron_Npy_high		Neurons	Embryonic_Mesenchyme	27	3.47415	-20.9233
MouseCellAtlas	mm	Embryonic_Mesenchyme.Neuronal_Progenitors		Neurons	Embryonic_Mesenchyme	10	2.95327	-19.601
MouseCellAtlas	mm	Embryonic_Mesenchyme.Neutrophil		Immune cells	Embryonic_Mesenchyme	2	19.4654	-9.7005
MouseCellAtlas	mm	Embryonic_Mesenchyme.Progenitor_cell_Ptprcap_high		Others	Embryonic_Mesenchyme	8	9.9971	-16.3475
MouseCellAtlas	mm	Embryonic_Mesenchyme.Reproductive_tissues		Others	Embryonic_Mesenchyme	14	9.87591	-20.7189
MouseCellAtlas	mm	Embryonic_Mesenchyme.Skeletal_Muscle		Others	Embryonic_Mesenchyme	37	6.1643	-18.6447
MouseCellAtlas	mm	Embryonic_Mesenchyme.Stromal_Cell_Agtr2_high		Others	Embryonic_Mesenchyme	77	6.50474	-21.5307
MouseCellAtlas	mm	Embryonic_Mesenchyme.Stromal_Cell_Cldn11_high		Others	Embryonic_Mesenchyme	8	22.3016	-7.27274
MouseCellAtlas	mm	Embryonic_Mesenchyme.Stromal_Cell_Cnmd_high		Others	Embryonic_Mesenchyme	61	6.55367	-21.3207
MouseCellAtlas	mm	Embryonic_Mesenchyme.Stromal_cell_Cxcl12_high		Others	Embryonic_Mesenchyme	213	6.52964	-21.0931
MouseCellAtlas	mm	Embryonic_Mesenchyme.Stromal_Cell_Cxcl14_high		Others	Embryonic_Mesenchyme	83	6.50833	-21.1846
MouseCellAtlas	mm	Embryonic_Mesenchyme.Stromal_Cell_fabp7_high		Others	Embryonic_Mesenchyme	50	5.99697	-20.664
MouseCellAtlas	mm	Embryonic_Stem_Cell.ES_2C_like		Others	Embryonic_Stem_Cell	3	18.271	-11.6217
MouseCellAtlas	mm	Embryonic_Stem_Cell.ES_Actb_high		Others	Embryonic_Stem_Cell	1194	8.99054	-17.294
MouseCellAtlas	mm	Embryonic_Stem_Cell.ES_Nedd4_high		Others	Embryonic_Stem_Cell	62	8.90874	-17.2659
MouseCellAtlas	mm	Embryonic_Stem_Cell.ES_Rps28_high		Others	Embryonic_Stem_Cell	240	9.11637	-17.2896
MouseCellAtlas	mm	Fetal_Brain.Dopaminergic_neurons		Neurons	Fetal_Brain	69	4.01277	-20.8979
MouseCellAtlas	mm	Fetal_Brain.Ependymal_cell		Glial cells	Fetal_Brain	27	4.44286	-21.6592
MouseCellAtlas	mm	Fetal_Brain.Erythroblast_Hbb.bh1_high		Glial cells	Fetal_Brain	12	3.37054	-19.7439
MouseCellAtlas	mm	Fetal_Brain.Erythrocyte_Hbb.bt_high		Glial cells	Fetal_Brain	6	26.8462	-9.82621
MouseCellAtlas	mm	Fetal_Brain.Granule_neurons		Neurons	Fetal_Brain	234	3.82385	-20.5353
MouseCellAtlas	mm	Fetal_Brain.Hippocampus_neurons_Asic4_high		Neurons	Fetal_Brain	81	3.97995	-20.8206
MouseCellAtlas	mm	Fetal_Brain.Macrophage		Microglia	Fetal_Brain	30	13.0802	-15.656
MouseCellAtlas	mm	Fetal_Brain.Microglia		Microglia	Fetal_Brain	29	13.0423	-15.6921
MouseCellAtlas	mm	Fetal_Brain.Neural_progenitor_cell		Neurons	Fetal_Brain	76	4.14546	-20.9179
MouseCellAtlas	mm	Fetal_Brain.Neuron_Kpna2_high		Neurons	Fetal_Brain	81	4.42964	-20.9705
MouseCellAtlas	mm	Fetal_Brain.Neuron_tuba1c_high		Neurons	Fetal_Brain	143	4.659	-20.5843
MouseCellAtlas	mm	Fetal_Brain.Postmitotic_neurons_Lhx9_high		Neurons	Fetal_Brain	94	3.79691	-20.5051
MouseCellAtlas	mm	Fetal_Brain.Purkinje_cell		Glial cells	Fetal_Brain	23	3.92731	-20.9228
MouseCellAtlas	mm	Fetal_Brain.Pyramidal_neuron_cell		Neurons	Fetal_Brain	157	3.87969	-20.506
MouseCellAtlas	mm	Fetal_Brain.Radial_glia_Fabp7_high		Glial cells	Fetal_Brain	110	4.49171	-20.9422
MouseCellAtlas	mm	Fetal_Brain.Radial_glia_Vim_high		Glial cells	Fetal_Brain	123	4.50966	-20.5066
MouseCellAtlas	mm	Fetal_Brain.Schwann_cell		Glial cells	Fetal_Brain	159	3.98603	-20.8362
MouseCellAtlas	mm	Fetal_Brain.Stromal_cell		Glial cells	Fetal_Brain	41	4.96121	-21.4184
MouseCellAtlas	mm	Fetal_Intestine.Acinar_cell		Others	Fetal_Intestine	23	8.06688	-18.464
MouseCellAtlas	mm	Fetal_Intestine.Endothelial_cell		Endothelial cells	Fetal_Intestine	10	24.9815	-7.49103
MouseCellAtlas	mm	Fetal_Intestine.Enteric_muscle_cell		Others	Fetal_Intestine	97	6.81071	-20.3329
MouseCellAtlas	mm	Fetal_Intestine.Enterocyte_progenitor		Immune cells	Fetal_Intestine	198	6.98409	-20.3667
MouseCellAtlas	mm	Fetal_Intestine.Enterocyte_progenitor_late_Ccnb1_high		Others	Fetal_Intestine	35	6.62834	-20.4433
MouseCellAtlas	mm	Fetal_Intestine.Enterocyte_progenitor_late_Ube2c_high		Immune cells	Fetal_Intestine	160	7.00235	-20.3633
MouseCellAtlas	mm	Fetal_Intestine.Enteroendocrine		Others	Fetal_Intestine	10	27.1458	-10.1157
MouseCellAtlas	mm	Fetal_Intestine.Epithelial_cell_Bex1_high		Others	Fetal_Intestine	58	7.52975	-18.6241
MouseCellAtlas	mm	Fetal_Intestine.Epithelial_cell_Lgals2_high		Others	Fetal_Intestine	93	7.8226	-18.5231
MouseCellAtlas	mm	Fetal_Intestine.Erythroblast_Car2_high		Others	Fetal_Intestine	6	9.73934	-16.0045
MouseCellAtlas	mm	Fetal_Intestine.Erythroblast_Hbb.bs_high		Others	Fetal_Intestine	41	6.74851	-20.0263
MouseCellAtlas	mm	Fetal_Intestine.Erythroblast_Hbb.y_high		Others	Fetal_Intestine	19	7.98642	-21.117
MouseCellAtlas	mm	Fetal_Intestine.Macrophage_Lyz2_high		Immune cells	Fetal_Intestine	73	13.1494	-14.7405
MouseCellAtlas	mm	Fetal_Intestine.Macrophage_Pf4_high		Immune cells	Fetal_Intestine	58	13.3265	-15.3948
MouseCellAtlas	mm	Fetal_Intestine.Neuronal_cell_Fabp7_high		Others	Fetal_Intestine	112	6.90046	-19.5922
MouseCellAtlas	mm	Fetal_Intestine.Neuronal_Cells_Rtn1_high		Others	Fetal_Intestine	38	4.69142	-20.2008
MouseCellAtlas	mm	Fetal_Intestine.Stromal_cell_Adamdec1_high		Others	Fetal_Intestine	321	7.11083	-20.3735
MouseCellAtlas	mm	Fetal_Intestine.Stromal_cell_Stmn2_high		Others	Fetal_Intestine	81	7.03894	-20.9345
MouseCellAtlas	mm	Fetal_Intestine.Stromal_cell_Upk3b_high		Others	Fetal_Intestine	37	7.47773	-21.3384
MouseCellAtlas	mm	Fetal_Intestine.T_cell		Immune cells	Fetal_Intestine	26	11.0003	-16.5579
MouseCellAtlas	mm	Fetal_Kidney.Stromal_cell_Mgp_high		Others	Fetal_Kidney	1	21.2964	-7.86703
MouseCellAtlas	mm	Fetal_Liver.B_cell		Immune cells	Fetal_Liver	9	10.5401	-15.1357
MouseCellAtlas	mm	Fetal_Liver.Dendritic_cell		Immune cells	Fetal_Liver	70	11.71	-14.1203
MouseCellAtlas	mm	Fetal_Liver.Erythroblast_Hba.a2_high		Others	Fetal_Liver	22	9.40343	-15.2209
MouseCellAtlas	mm	Fetal_Liver.Erythroblast_Klf1_high		Others	Fetal_Liver	748	9.72642	-14.8839
MouseCellAtlas	mm	Fetal_Liver.Hepatocyte_Afp_high		Others	Fetal_Liver	33	14.681	-18.9493
MouseCellAtlas	mm	Fetal_Liver.Macrophage		Immune cells	Fetal_Liver	29	12.6423	-15.2763
MouseCellAtlas	mm	Fetal_Liver.Mast_cell_Mcpt8_high		Others	Fetal_Liver	17	11.1218	-14.291
MouseCellAtlas	mm	Fetal_Liver.Megakaryocyte		Others	Fetal_Liver	14	10.7257	-14.9593
MouseCellAtlas	mm	Fetal_Liver.Neutrophil_Elane_high		Immune cells	Fetal_Liver	85	11.0981	-13.8267
MouseCellAtlas	mm	Fetal_Liver.Neutrophil_Ngp_high		Immune cells	Fetal_Liver	8	11.0373	-14.4895
MouseCellAtlas	mm	Fetal_Liver.Stem_and_progenitor_cell		Others	Fetal_Liver	75	10.7602	-14.4341
MouseCellAtlas	mm	Fetal_Lung.Epithelial_cell_Aldh1a2_high		Others	Fetal_Lung	31	8.206	-20.0878
MouseCellAtlas	mm	Fetal_Lung.Epithelial_cell_Sftpc_high		Others	Fetal_Lung	244	7.7972	-19.1524
MouseCellAtlas	mm	Fetal_Lung.Erythroblast_Hba.x_high		Others	Fetal_Lung	44	7.80253	-19.7366
MouseCellAtlas	mm	Fetal_Lung.Erythroblast_Hbb.bs_high		Others	Fetal_Lung	42	7.82219	-19.7488
MouseCellAtlas	mm	Fetal_Lung.Erythroblast_Mt2_high		Others	Fetal_Lung	49	9.09776	-15.7475
MouseCellAtlas	mm	Fetal_Lung.Erythroblast_Mt2.Mt1_high		Others	Fetal_Lung	47	9.59744	-15.5078
MouseCellAtlas	mm	Fetal_Lung.Macrophage_Lyz2_high		Immune cells	Fetal_Lung	46	13.2162	-14.6814
MouseCellAtlas	mm	Fetal_Lung.Macrophage_Pf4high		Immune cells	Fetal_Lung	40	13.406	-15.1814
MouseCellAtlas	mm	Fetal_Lung.Neutrophil_Gm5483_high		Immune cells	Fetal_Lung	24	8.17946	-19.9558
MouseCellAtlas	mm	Fetal_Lung.Neutrophil_S100a8_high		Immune cells	Fetal_Lung	36	10.5644	-15.9861
MouseCellAtlas	mm	Fetal_Lung.Smooth_muscle_cell		Others	Fetal_Lung	80	7.67627	-20.1705
MouseCellAtlas	mm	Fetal_Lung.Stromal_cell_Ankfy1_high		Others	Fetal_Lung	522	7.58139	-19.9138
MouseCellAtlas	mm	Fetal_Lung.Stromal_cell_Ptn_high		Others	Fetal_Lung	295	7.4995	-20.094
MouseCellAtlas	mm	Fetal_Stomache.Acinar_cell_Ctrb1_high		Others	Fetal_Stomache	99	8.10064	-18.5782
MouseCellAtlas	mm	Fetal_Stomache.Acinar_cell_Spp1_high		Others	Fetal_Stomache	144	8.01991	-18.6965
MouseCellAtlas	mm	Fetal_Stomache.Endocrine_cell		Others	Fetal_Stomache	72	5.60094	-19.2786
MouseCellAtlas	mm	Fetal_Stomache.Endocrine_progenitor_cell		Others	Fetal_Stomache	14	9.06413	-19.9192
MouseCellAtlas	mm	Fetal_Stomache.Epithelial_cell		Others	Fetal_Stomache	159	7.73276	-18.9186
MouseCellAtlas	mm	Fetal_Stomache.Erythroblast_Car2_high		Others	Fetal_Stomache	53	9.38548	-15.7061
MouseCellAtlas	mm	Fetal_Stomache.Erythroblast_Hba.x_HIGH		Others	Fetal_Stomache	18	8.52122	-20.4928
MouseCellAtlas	mm	Fetal_Stomache.Erythroblast_Hbb.bs_high		Others	Fetal_Stomache	74	7.25232	-19.822
MouseCellAtlas	mm	Fetal_Stomache.Erythroblast_Klf1_high		Others	Fetal_Stomache	115	9.72792	-15.5996
MouseCellAtlas	mm	Fetal_Stomache.Erythroblast_Snca_high		Others	Fetal_Stomache	9	25.5024	-15.682
MouseCellAtlas	mm	Fetal_Stomache.Hepatocyte.Like_Cell		Others	Fetal_Stomache	3	20.1612	-10.7367
MouseCellAtlas	mm	Fetal_Stomache.Immunocyte_Lyz2_high		Immune cells	Fetal_Stomache	54	13.1546	-14.6678
MouseCellAtlas	mm	Fetal_Stomache.Macrophage		Immune cells	Fetal_Stomache	58	13.5044	-15.5227
MouseCellAtlas	mm	Fetal_Stomache.Mast_cell		Others	Fetal_Stomache	60	10.578	-16.4722
MouseCellAtlas	mm	Fetal_Stomache.Muscle_cell		Others	Fetal_Stomache	55	7.50862	-20.7342
MouseCellAtlas	mm	Fetal_Stomache.Neuron		Others	Fetal_Stomache	19	6.20962	-19.6519
MouseCellAtlas	mm	Fetal_Stomache.Neutrophil		Immune cells	Fetal_Stomache	11	18.2978	-10.491
MouseCellAtlas	mm	Fetal_Stomache.Progenitor_cell		Others	Fetal_Stomache	95	7.37248	-20.5498
MouseCellAtlas	mm	Fetal_Stomache.Stomach_cell_Kazald1_high		Others	Fetal_Stomache	64	7.19307	-20.6185
MouseCellAtlas	mm	Fetal_Stomache.Stromal_cell_Cdkn1c_high		Others	Fetal_Stomache	131	7.14266	-20.6334
MouseCellAtlas	mm	Fetal_Stomache.Stromal_cell_Dcn_high		Others	Fetal_Stomache	188	7.19402	-20.4505
MouseCellAtlas	mm	Kidney.B_cell		Immune cells	Kidney	3	20.4912	-11.7269
MouseCellAtlas	mm	Kidney.Dendritic_cell_Ccr7_high		Immune cells	Kidney	7	19.8132	-4.7994
MouseCellAtlas	mm	Kidney.Dendritic_cell_Cst3_high		Others	Kidney	9	19.9579	-6.6328
MouseCellAtlas	mm	Kidney.Distal_collecting_duct_principal_cell_Cldn4_high		Others	Kidney	22	21.0217	-16.817
MouseCellAtlas	mm	Kidney.Distal_collecting_duct_principal_cell_Hsd11b2_high		Others	Kidney	32	21.0627	-17.0866
MouseCellAtlas	mm	Kidney.Distal_convoluted_tubule_Pvalb_high		Others	Kidney	76	21.398	-17.5896
MouseCellAtlas	mm	Kidney.Distal_convoluted_tubule_S100g_high		Others	Kidney	34	21.2817	-17.5486
MouseCellAtlas	mm	Kidney.Endothelial_cell		Endothelial cells	Kidney	19	21.6156	-17.0938
MouseCellAtlas	mm	Kidney.Epithelial_cell_Cryab_high		Others	Kidney	16	21.0283	-16.3238
MouseCellAtlas	mm	Kidney.Fenestrated_endothelial_cell_Plvap_high		Endothelial cells	Kidney	20	22.5854	-17.2201
MouseCellAtlas	mm	Kidney.Fenestrated_endothelial_cell_Tm4sf1_high		Endothelial cells	Kidney	12	21.0205	-7.82426
MouseCellAtlas	mm	Kidney.Intercalated_cells_of_collecting_duct_Aqp6_high		Others	Kidney	64	21.2431	-17.436
MouseCellAtlas	mm	Kidney.Intercalated_cells_of_collecting_duct_Slc26a4_high		Others	Kidney	72	21.2053	-17.4655
MouseCellAtlas	mm	Kidney.Macrophage_Ccl4_high		Immune cells	Kidney	20	22.8403	-17.1133
MouseCellAtlas	mm	Kidney.Macrophage_Lyz2_high		Immune cells	Kidney	4	19.6857	-11.59
MouseCellAtlas	mm	Kidney.Neutrophil_progenitor_S100a8_high		Immune cells	Kidney	1	20.382	-6.58938
MouseCellAtlas	mm	Kidney.Proximal_tubule_brush_border_cell		Others	Kidney	231	22.3187	-17.3294
MouseCellAtlas	mm	Kidney.Proximal_tubule_cell_Cyp4a14_high		Others	Kidney	40	22.1808	-17.4993
MouseCellAtlas	mm	Kidney.Proximal_tubule_cell_Osgin1_high		Others	Kidney	91	22.0611	-17.5675
MouseCellAtlas	mm	Kidney.S1_proximal_tubule_cells		Others	Kidney	65	22.0076	-17.6623
MouseCellAtlas	mm	Kidney.S3_proximal_tubule_cells		Others	Kidney	87	22.0924	-17.478
MouseCellAtlas	mm	Kidney.Stromal_cell_Ankrd1_high		Others	Kidney	8	21.4542	-7.33968
MouseCellAtlas	mm	Kidney.Stromal_cell_Cxcl10_high		Others	Kidney	7	20.4406	-12.4465
MouseCellAtlas	mm	Kidney.Stromal_cell_Dcn_high		Others	Kidney	13	26.2526	-6.26587
MouseCellAtlas	mm	Kidney.Stromal_cell_Mgp_high		Others	Kidney	5	26.0698	-6.12837
MouseCellAtlas	mm	Kidney.Stromal_cell_Ptgds_high		Others	Kidney	26	22.2179	-17.0021
MouseCellAtlas	mm	Kidney.T_cell		Immune cells	Kidney	19	23.4673	-17.1959
MouseCellAtlas	mm	Kidney.Thick_ascending_limb_of_the_loop_of_Henle		Others	Kidney	84	21.4345	-17.5834
MouseCellAtlas	mm	Kidney.Ureteric_epithelium		Others	Kidney	13	20.6948	-8.61846
MouseCellAtlas	mm	Liver.B_cell_Fcmr_high		Immune cells	Liver	22	16.0779	3.24779
MouseCellAtlas	mm	Liver.B_cell_Jchain_high		Immune cells	Liver	11	15.9733	-6.00462
MouseCellAtlas	mm	Liver.Dendritic_cell_Cst3_high		Immune cells	Liver	127	15.8427	2.89163
MouseCellAtlas	mm	Liver.Dendritic_cell_Siglech_high		Immune cells	Liver	23	16.0152	3.16609
MouseCellAtlas	mm	Liver.Endothelial_cell		Endothelial cells	Liver	236	15.7903	3.11054
MouseCellAtlas	mm	Liver.Epithelia_cell_Spp1_high		Others	Liver	24	24.2167	-14.9065
MouseCellAtlas	mm	Liver.Epithelial_cell		Others	Liver	6	25.2927	-8.76357
MouseCellAtlas	mm	Liver.Erythroblast_Hbb.bs_high		Others	Liver	69	15.7823	3.05238
MouseCellAtlas	mm	Liver.Erythroblast_Hbb.bt_high		Others	Liver	5	20.5808	-5.21893
MouseCellAtlas	mm	Liver.Granulocyte		Immune cells	Liver	32	15.8484	3.07714
MouseCellAtlas	mm	Liver.Hepatocyte_Fabp1_high		Others	Liver	29	23.5076	-15.5333
MouseCellAtlas	mm	Liver.Hepatocyte_mt.Nd4_high		Others	Liver	1	20.8091	-7.01885
MouseCellAtlas	mm	Liver.Kuppfer_cell		Immune cells	Liver	356	15.5525	2.78711
MouseCellAtlas	mm	Liver.Macrophage_Chil3_high		Immune cells	Liver	52	15.7519	2.80073
MouseCellAtlas	mm	Liver.Neutrophil_Ngp_high		Immune cells	Liver	5	18.9693	-6.97196
MouseCellAtlas	mm	Liver.Pericentral		Others	Liver	29	23.4959	-15.6239
MouseCellAtlas	mm	Liver.Periportal		Others	Liver	9	23.5558	-15.4317
MouseCellAtlas	mm	Liver.Stromal_cell		Others	Liver	6	20.5359	-5.1015
MouseCellAtlas	mm	Liver.T_cell_Gzma_high		Immune cells	Liver	18	16.311	3.3283
MouseCellAtlas	mm	Liver.T_cell_Trbc2_high		Immune cells	Liver	59	16.049	3.19593
MouseCellAtlas	mm	Lung.Alveolar_bipotent_progenitor		Others	Lung	8	23.3756	-7.47483
MouseCellAtlas	mm	Lung.Alveolar_macrophage_Ear2_high		Immune cells	Lung	117	16.0224	0.468777
MouseCellAtlas	mm	Lung.Alveolar_macrophage_Pclaf_high		Immune cells	Lung	14	16.5769	0.191882
MouseCellAtlas	mm	Lung.AT1_Cell		Others	Lung	31	3.1192	-5.07074
MouseCellAtlas	mm	Lung.AT2_Cell		Others	Lung	583	3.00747	-5.27119
MouseCellAtlas	mm	Lung.B_Cell		Immune cells	Lung	31	12.7814	-2.90413
MouseCellAtlas	mm	Lung.Ciliated_cell		Others	Lung	33	1.5831	-5.24908
MouseCellAtlas	mm	Lung.Clara_Cell		Others	Lung	42	3.22648	-5.16415
MouseCellAtlas	mm	Lung.Conventional_dendritic_cell_Gngt2_high		Immune cells	Lung	25	14.6304	-0.58368
MouseCellAtlas	mm	Lung.Conventional_dendritic_cell_H2.M2_high		Immune cells	Lung	5	18.0773	-4.4775
MouseCellAtlas	mm	Lung.Conventional_dendritic_cell_Mgl2_high		Immune cells	Lung	21	15.6574	-1.14527
MouseCellAtlas	mm	Lung.Conventional_dendritic_cell_Tubb5_high		Immune cells	Lung	10	17.2102	-2.99611
MouseCellAtlas	mm	Lung.Dendritic_cell_Naaa_high		Immune cells	Lung	37	15.4804	-1.89874
[truncated: 681 more rows]
