# Supplementary material for: Genetic mapping of cell type specificity for complex traits
Source: Nat Commun. 2019 Jul 19;10:3222. doi: 10.1038/s41467-019-11181-1 (PMC6642112; doi:10.1038/s41467-019-11181-1)
Supplement: Supplementary file 8 — Supplementary Data 4 [file 41467_2019_11181_MOESM8_ESM.xlsx]

## Sheet: Data 4. GTEx
Supplementary Data 4. Tissue specificity analysis with GTEx v7 53 tissue types.
Trait	Tissue type	General tissue type	NGENES	BETA	BETA_STD	SE	P
CAD	Artery_Coronary	Blood Vessel	17570	0.04834	0.096677	0.012528	5.7241e-05
CAD	Artery_Aorta	Blood Vessel	17570	0.03674	0.07511	0.010901	0.00037643
CAD	Artery_Tibial	Blood Vessel	17570	0.034652	0.071407	0.010775	0.00065113
CAD	Uterus	Uterus	17570	0.035175	0.071808	0.011572	0.0011857
CAD	Esophagus_Gastroesophageal_Junction	Esophagus	17570	0.038939	0.077148	0.013552	0.002034
CAD	Lung	Lung	17570	0.027506	0.053425	0.0096312	0.002148
CAD	Spleen	Spleen	17570	0.01972	0.039511	0.0076661	0.005054
CAD	Colon_Sigmoid	Colon	17570	0.031473	0.062044	0.013034	0.0078824
CAD	Esophagus_Muscularis	Esophagus	17570	0.031301	0.062075	0.01313	0.0085708
CAD	Ovary	Ovary	17570	0.023715	0.048291	0.010226	0.010199
CAD	Nerve_Tibial	Nerve	17570	0.025062	0.050563	0.01083	0.010334
CAD	Cervix_Ectocervix	Cervix Uteri	17570	0.029312	0.057235	0.013348	0.014057
CAD	Adipose_Subcutaneous	Adipose Tissue	17570	0.022387	0.044855	0.011383	0.024614
CAD	Bladder	Bladder	17570	0.022257	0.04384	0.012195	0.034005
CAD	Fallopian_Tube	Fallopian Tube	17570	0.021499	0.041637	0.012286	0.040078
CAD	Cervix_Endocervix	Cervix Uteri	17570	0.01955	0.03877	0.011947	0.050893
CAD	Heart_Atrial_Appendage	Heart	17570	0.016078	0.02906	0.010015	0.054216
CAD	Adipose_Visceral_Omentum	Adipose Tissue	17570	0.018159	0.03541	0.011752	0.061163
CAD	Small_Intestine_Terminal_Ileum	Small Intestine	17570	0.012599	0.023287	0.0096205	0.095169
CAD	Heart_Left_Ventricle	Heart	17570	0.010656	0.017962	0.0095106	0.13127
CAD	Cells_Transformed_fibroblasts	Skin	17570	0.0059774	0.012791	0.0071657	0.2021
CAD	Liver	Liver	17570	0.005031	0.0091257	0.0066996	0.22635
CAD	Muscle_Skeletal	Muscle	17570	0.0049639	0.009398	0.0073812	0.25063
CAD	Breast_Mammary_Tissue	Breast	17570	0.0080069	0.015485	0.013287	0.27339
CAD	Vagina	Vagina	17570	0.0030512	0.0058628	0.011612	0.39637
CAD	Whole_Blood	Blood	17570	0.0013034	0.0023829	0.0059986	0.41399
CAD	Thyroid	Thyroid	17570	0.0018761	0.0037354	0.010139	0.4266
CAD	Colon_Transverse	Colon	17570	0.0019441	0.0036003	0.011653	0.43375
CAD	Skin_Sun_Exposed_Lower_leg	Skin	17570	-0.0007983	-0.0015551	0.0082083	0.53874
CAD	Cells_EBV-transformed_lymphocytes	Blood	17570	-0.00057322	-0.0012534	0.0052198	0.54372
CAD	Stomach	Stomach	17570	-0.0013699	-0.002506	0.01226	0.54448
CAD	Adrenal_Gland	Adrenal Gland	17570	-0.0027499	-0.005357	0.010596	0.60238
CAD	Kidney_Cortex	Kidney	17570	-0.0043481	-0.0077207	0.0096834	0.67329
CAD	Testis	Testis	17570	-0.0027644	-0.0047868	0.0060143	0.67711
CAD	Prostate	Prostate	17570	-0.0058842	-0.011234	0.012656	0.67901
CAD	Skin_Not_Sun_Exposed_Suprapubic	Skin	17570	-0.0048102	-0.0092966	0.0082709	0.71957
CAD	Esophagus_Mucosa	Esophagus	17570	-0.0073442	-0.014279	0.0080676	0.81867
CAD	Pancreas	Pancreas	17570	-0.011794	-0.020007	0.0088206	0.9094
CAD	Brain_Cerebellum	Brain	17570	-0.011375	-0.022711	0.0066974	0.95528
CAD	Brain_Cortex	Brain	17570	-0.012859	-0.023703	0.0075486	0.95575
CAD	Brain_Putamen_basal_ganglia	Brain	17570	-0.015287	-0.026213	0.0084171	0.96532
CAD	Brain_Cerebellar_Hemisphere	Brain	17570	-0.012368	-0.024961	0.0064789	0.97186
CAD	Brain_Caudate_basal_ganglia	Brain	17570	-0.016239	-0.028217	0.0084598	0.97253
CAD	Brain_Nucleus_accumbens_basal_ganglia	Brain	17570	-0.015766	-0.027738	0.0080284	0.97521
CAD	Brain_Frontal_Cortex_BA9	Brain	17570	-0.015005	-0.027984	0.007258	0.98064
CAD	Brain_Anterior_cingulate_cortex_BA24	Brain	17570	-0.016682	-0.029631	0.0078258	0.98348
CAD	Brain_Amygdala	Brain	17570	-0.018345	-0.031556	0.0083165	0.9863
CAD	Pituitary	Pituitary	17570	-0.022428	-0.042076	0.0094805	0.991
CAD	Minor_Salivary_Gland	Salivary Gland	17570	-0.02506	-0.046912	0.010158	0.99318
CAD	Brain_Spinal_cord_cervical_c-1	Brain	17570	-0.024104	-0.043897	0.009267	0.99535
CAD	Brain_Hippocampus	Brain	17570	-0.022953	-0.039294	0.0085041	0.99652
CAD	Brain_Substantia_nigra	Brain	17570	-0.025488	-0.044549	0.0091263	0.99738
CAD	Brain_Hypothalamus	Brain	17570	-0.02597	-0.045465	0.0085311	0.99883
DBP	Cervix_Endocervix	Cervix Uteri	17577	0.079112	0.15681	0.014694	3.693e-08
DBP	Uterus	Uterus	17577	0.075525	0.15414	0.014127	4.5488e-08
DBP	Cervix_Ectocervix	Cervix Uteri	17577	0.077715	0.1517	0.016406	1.0942e-06
DBP	Artery_Coronary	Blood Vessel	17577	0.072395	0.14475	0.015473	1.4553e-06
DBP	Prostate	Prostate	17577	0.067947	0.12969	0.015555	6.3063e-06
DBP	Fallopian_Tube	Fallopian Tube	17577	0.063114	0.12218	0.015076	1.4252e-05
DBP	Artery_Tibial	Blood Vessel	17577	0.052538	0.10825	0.013249	3.6806e-05
DBP	Nerve_Tibial	Nerve	17577	0.049313	0.099445	0.013312	0.00010623
DBP	Breast_Mammary_Tissue	Breast	17577	0.059642	0.1153	0.016303	0.00012736
DBP	Artery_Aorta	Blood Vessel	17577	0.045187	0.092368	0.013409	0.00037689
DBP	Esophagus_Gastroesophageal_Junction	Esophagus	17577	0.055464	0.10987	0.016663	0.00043733
DBP	Adipose_Subcutaneous	Adipose Tissue	17577	0.043002	0.086128	0.013964	0.0010384
DBP	Colon_Sigmoid	Colon	17577	0.047942	0.094494	0.015991	0.0013601
DBP	Heart_Atrial_Appendage	Heart	17577	0.037154	0.067157	0.012411	0.0013801
DBP	Adipose_Visceral_Omentum	Adipose Tissue	17577	0.039584	0.07717	0.014545	0.0032534
DBP	Esophagus_Muscularis	Esophagus	17577	0.040237	0.079786	0.016112	0.0062607
DBP	Thyroid	Thyroid	17577	0.026595	0.052933	0.012456	0.016381
DBP	Vagina	Vagina	17577	0.030156	0.05793	0.01421	0.016919
DBP	Ovary	Ovary	17577	0.026045	0.053031	0.012403	0.017875
DBP	Lung	Lung	17577	0.022868	0.044398	0.01186	0.02693
DBP	Bladder	Bladder	17577	0.028322	0.055766	0.014977	0.029321
DBP	Heart_Left_Ventricle	Heart	17577	0.018486	0.031169	0.011614	0.055729
DBP	Testis	Testis	17577	0.0075668	0.013096	0.0073997	0.15326
DBP	Colon_Transverse	Colon	17577	0.0067395	0.012477	0.014395	0.31983
DBP	Pituitary	Pituitary	17577	0.0037141	0.0069652	0.011698	0.37543
DBP	Kidney_Cortex	Kidney	17577	0.0025208	0.0044747	0.011908	0.41618
DBP	Small_Intestine_Terminal_Ileum	Small Intestine	17577	0.0013981	0.0025828	0.011869	0.45311
DBP	Adrenal_Gland	Adrenal Gland	17577	0.00041971	0.00081744	0.012764	0.48688
DBP	Brain_Cerebellum	Brain	17577	-0.00036513	-0.00072892	0.0082068	0.51774
DBP	Skin_Sun_Exposed_Lower_leg	Skin	17577	-0.0010354	-0.0020166	0.010009	0.54119
DBP	Spleen	Spleen	17577	-0.0016135	-0.003232	0.0093811	0.56828
DBP	Cells_Transformed_fibroblasts	Skin	17577	-0.0023059	-0.0049331	0.0088377	0.60292
DBP	Skin_Not_Sun_Exposed_Suprapubic	Skin	17577	-0.0031232	-0.0060357	0.010091	0.62153
DBP	Stomach	Stomach	17577	-0.0055423	-0.010136	0.015149	0.64276
DBP	Brain_Cerebellar_Hemisphere	Brain	17577	-0.0029991	-0.0060523	0.0079406	0.64717
DBP	Muscle_Skeletal	Muscle	17577	-0.0071252	-0.013493	0.009021	0.78518
DBP	Brain_Cortex	Brain	17577	-0.015575	-0.028708	0.0092618	0.95367
DBP	Minor_Salivary_Gland	Salivary Gland	17577	-0.021353	-0.03996	0.012556	0.95548
DBP	Esophagus_Mucosa	Esophagus	17577	-0.018161	-0.035311	0.009855	0.96731
DBP	Cells_EBV-transformed_lymphocytes	Blood	17577	-0.013275	-0.029027	0.0064699	0.9799
DBP	Brain_Frontal_Cortex_BA9	Brain	17577	-0.020269	-0.037797	0.0088933	0.98866
DBP	Brain_Anterior_cingulate_cortex_BA24	Brain	17577	-0.028056	-0.049835	0.0095633	0.99832
DBP	Liver	Liver	17577	-0.024332	-0.04414	0.0082181	0.99846
DBP	Pancreas	Pancreas	17577	-0.03237	-0.054912	0.010891	0.99852
DBP	Brain_Hippocampus	Brain	17577	-0.030964	-0.053008	0.010394	0.99855
DBP	Brain_Putamen_basal_ganglia	Brain	17577	-0.032303	-0.055392	0.010261	0.99918
DBP	Brain_Spinal_cord_cervical_c-1	Brain	17577	-0.035811	-0.065201	0.011316	0.99922
DBP	Brain_Caudate_basal_ganglia	Brain	17577	-0.032626	-0.056685	0.010306	0.99923
DBP	Brain_Amygdala	Brain	17577	-0.032326	-0.05561	0.010146	0.99928
DBP	Brain_Nucleus_accumbens_basal_ganglia	Brain	17577	-0.032153	-0.056564	0.00981	0.99948
DBP	Whole_Blood	Blood	17577	-0.026138	-0.047808	0.0072947	0.99983
DBP	Brain_Hypothalamus	Brain	17577	-0.038164	-0.066796	0.010432	0.99987
DBP	Brain_Substantia_nigra	Brain	17577	-0.042456	-0.074199	0.011173	0.99993
HBP	Uterus	Uterus	17577	0.066116	0.13494	0.014433	2.3322e-06
HBP	Cervix_Endocervix	Cervix Uteri	17577	0.060215	0.11935	0.014992	2.9674e-05
HBP	Fallopian_Tube	Fallopian Tube	17577	0.058009	0.11229	0.015365	8.0145e-05
HBP	Adipose_Subcutaneous	Adipose Tissue	17577	0.046023	0.092178	0.01424	0.00061587
HBP	Colon_Sigmoid	Colon	17577	0.052326	0.10314	0.016293	0.00066112
HBP	Breast_Mammary_Tissue	Breast	17577	0.052566	0.10162	0.016632	0.00078902
HBP	Heart_Atrial_Appendage	Heart	17577	0.037473	0.067732	0.012625	0.0014999
HBP	Artery_Coronary	Blood Vessel	17577	0.046651	0.093275	0.015722	0.0015042
HBP	Prostate	Prostate	17577	0.046553	0.088855	0.015816	0.0016256
HBP	Heart_Left_Ventricle	Heart	17577	0.034429	0.058049	0.011824	0.0017988
HBP	Adipose_Visceral_Omentum	Adipose Tissue	17577	0.042914	0.08366	0.014835	0.001912
HBP	Artery_Tibial	Blood Vessel	17577	0.037727	0.077733	0.013439	0.0025005
HBP	Esophagus_Gastroesophageal_Junction	Esophagus	17577	0.040913	0.081045	0.016875	0.0076725
HBP	Cervix_Ectocervix	Cervix Uteri	17577	0.039577	0.077255	0.016725	0.0089899
HBP	Nerve_Tibial	Nerve	17577	0.029887	0.060269	0.013556	0.013744
HBP	Esophagus_Muscularis	Esophagus	17577	0.028643	0.056797	0.016352	0.039925
HBP	Kidney_Cortex	Kidney	17577	0.018066	0.032069	0.012075	0.067317
HBP	Colon_Transverse	Colon	17577	0.021056	0.038983	0.014698	0.075993
HBP	Bladder	Bladder	17577	0.021695	0.042717	0.015245	0.077364
HBP	Ovary	Ovary	17577	0.016085	0.032751	0.012664	0.10202
HBP	Lung	Lung	17577	0.014852	0.028835	0.01206	0.10907
HBP	Small_Intestine_Terminal_Ileum	Small Intestine	17577	0.014656	0.027076	0.012084	0.11261
HBP	Thyroid	Thyroid	17577	0.013666	0.0272	0.012622	0.13946
HBP	Artery_Aorta	Blood Vessel	17577	0.01356	0.027718	0.013642	0.16012
HBP	Adrenal_Gland	Adrenal Gland	17577	0.012417	0.024183	0.013092	0.17146
HBP	Brain_Cerebellum	Brain	17577	0.0037058	0.007398	0.0083789	0.32915
HBP	Testis	Testis	17577	0.0030437	0.0052677	0.0075228	0.34289
HBP	Vagina	Vagina	17577	0.0055128	0.01059	0.014479	0.3517
HBP	Spleen	Spleen	17577	0.0036301	0.0072715	0.0096228	0.353
HBP	Muscle_Skeletal	Muscle	17577	0.0029796	0.0056425	0.00919	0.37289
HBP	Stomach	Stomach	17577	0.0027856	0.0050946	0.015362	0.42806
HBP	Brain_Cerebellar_Hemisphere	Brain	17577	-0.00010727	-0.00021648	0.0081057	0.50528
HBP	Pituitary	Pituitary	17577	-0.0044379	-0.0083226	0.011903	0.64537
HBP	Brain_Cortex	Brain	17577	-0.0092515	-0.017053	0.0094426	0.83639
HBP	Cells_Transformed_fibroblasts	Skin	17577	-0.0098674	-0.02111	0.0090025	0.86347
HBP	Skin_Sun_Exposed_Lower_leg	Skin	17577	-0.012917	-0.025158	0.010197	0.89735
HBP	Pancreas	Pancreas	17577	-0.016025	-0.027184	0.011004	0.92733
HBP	Skin_Not_Sun_Exposed_Suprapubic	Skin	17577	-0.015099	-0.029179	0.010283	0.92899
HBP	Brain_Frontal_Cortex_BA9	Brain	17577	-0.013566	-0.025297	0.0090586	0.93286
HBP	Minor_Salivary_Gland	Salivary Gland	17577	-0.021198	-0.039671	0.012746	0.95184
HBP	Brain_Anterior_cingulate_cortex_BA24	Brain	17577	-0.019535	-0.0347	0.009744	0.9775
HBP	Brain_Putamen_basal_ganglia	Brain	17577	-0.021669	-0.037156	0.010424	0.98117
HBP	Brain_Amygdala	Brain	17577	-0.022492	-0.038692	0.01033	0.98527
HBP	Brain_Hippocampus	Brain	17577	-0.023428	-0.040106	0.010567	0.98668
HBP	Brain_Caudate_basal_ganglia	Brain	17577	-0.023557	-0.040928	0.010481	0.98769
HBP	Cells_EBV-transformed_lymphocytes	Blood	17577	-0.015166	-0.033161	0.0065955	0.98925
HBP	Brain_Nucleus_accumbens_basal_ganglia	Brain	17577	-0.0235	-0.041343	0.0099811	0.99072
HBP	Liver	Liver	17577	-0.019876	-0.036056	0.0083566	0.9913
HBP	Esophagus_Mucosa	Esophagus	17577	-0.026379	-0.05129	0.010014	0.99578
HBP	Brain_Hypothalamus	Brain	17577	-0.028364	-0.049645	0.010617	0.99622
HBP	Brain_Spinal_cord_cervical_c-1	Brain	17577	-0.031061	-0.056553	0.01148	0.99659
HBP	Brain_Substantia_nigra	Brain	17577	-0.033934	-0.059305	0.011342	0.99861
HBP	Whole_Blood	Blood	17577	-0.024931	-0.045599	0.0074429	0.99959
PR	Heart_Atrial_Appendage	Heart	17577	0.11217	0.20274	0.012877	1.655e-18
PR	Heart_Left_Ventricle	Heart	17577	0.08321	0.1403	0.012058	2.6836e-12
PR	Muscle_Skeletal	Muscle	17577	0.039949	0.075653	0.0093742	1.0203e-05
PR	Esophagus_Muscularis	Esophagus	17577	0.066981	0.13282	0.016747	3.1856e-05
PR	Uterus	Uterus	17577	0.057864	0.1181	0.014693	4.1238e-05
PR	Colon_Sigmoid	Colon	17577	0.062133	0.12246	0.016623	9.3139e-05
PR	Esophagus_Gastroesophageal_Junction	Esophagus	17577	0.064433	0.12764	0.017323	0.00010012
PR	Brain_Cerebellum	Brain	17577	0.020707	0.041339	0.0085312	0.0076125
PR	Artery_Aorta	Blood Vessel	17577	0.032154	0.065728	0.013944	0.010563
PR	Ovary	Ovary	17577	0.029458	0.059979	0.012895	0.01118
PR	Artery_Coronary	Blood Vessel	17577	0.036516	0.073011	0.016096	0.011652
PR	Cervix_Endocervix	Cervix Uteri	17577	0.033711	0.066818	0.015289	0.013735
PR	Fallopian_Tube	Fallopian Tube	17577	0.031277	0.060546	0.015682	0.023056
PR	Brain_Cerebellar_Hemisphere	Brain	17577	0.015776	0.031837	0.0082551	0.028005
PR	Artery_Tibial	Blood Vessel	17577	0.026194	0.05397	0.013781	0.028673
PR	Pituitary	Pituitary	17577	0.022837	0.042826	0.012161	0.030213
PR	Nerve_Tibial	Nerve	17577	0.022652	0.045679	0.013845	0.050919
PR	Brain_Cortex	Brain	17577	0.0070368	0.012971	0.0096303	0.23249
PR	Cervix_Ectocervix	Cervix Uteri	17577	0.01181	0.023054	0.017069	0.2445
PR	Testis	Testis	17577	0.0022995	0.0039797	0.0076938	0.38252
PR	Brain_Frontal_Cortex_BA9	Brain	17577	0.0016693	0.0031129	0.0092479	0.42838
PR	Prostate	Prostate	17577	5.1058e-05	9.7454e-05	0.016182	0.49874
PR	Brain_Hippocampus	Brain	17577	-0.00037746	-0.00064618	0.01081	0.51393
PR	Brain_Putamen_basal_ganglia	Brain	17577	-0.00040254	-0.00069026	0.010672	0.51504
PR	Brain_Nucleus_accumbens_basal_ganglia	Brain	17577	-0.0014322	-0.0025196	0.010203	0.55582
PR	Brain_Caudate_basal_ganglia	Brain	17577	-0.0015702	-0.002728	0.010719	0.55823
PR	Brain_Anterior_cingulate_cortex_BA24	Brain	17577	-0.0018791	-0.0033378	0.0099457	0.57493
PR	Cells_Transformed_fibroblasts	Skin	17577	-0.0021545	-0.0046093	0.0091886	0.59269
PR	Brain_Amygdala	Brain	17577	-0.0030629	-0.0052691	0.010553	0.61419
PR	Thyroid	Thyroid	17577	-0.0041731	-0.0083056	0.012952	0.62634
PR	Brain_Spinal_cord_cervical_c-1	Brain	17577	-0.0064979	-0.011831	0.011768	0.70957
PR	Bladder	Bladder	17577	-0.0093694	-0.018448	0.015573	0.72628
PR	Colon_Transverse	Colon	17577	-0.011224	-0.02078	0.014967	0.77335
PR	Brain_Hypothalamus	Brain	17577	-0.0083505	-0.014616	0.01085	0.77923
PR	Adrenal_Gland	Adrenal Gland	17577	-0.010719	-0.020876	0.013271	0.79036
PR	Brain_Substantia_nigra	Brain	17577	-0.010128	-0.0177	0.011621	0.80825
PR	Adipose_Subcutaneous	Adipose Tissue	17577	-0.019465	-0.038986	0.014522	0.90993
PR	Vagina	Vagina	17577	-0.020184	-0.038773	0.014775	0.91403
PR	Small_Intestine_Terminal_Ileum	Small Intestine	17577	-0.020111	-0.037152	0.012339	0.94843
PR	Adipose_Visceral_Omentum	Adipose Tissue	17577	-0.026201	-0.051078	0.015125	0.95838
PR	Pancreas	Pancreas	17577	-0.021322	-0.036171	0.011325	0.97013
PR	Breast_Mammary_Tissue	Breast	17577	-0.032787	-0.063383	0.016956	0.97341
PR	Stomach	Stomach	17577	-0.031321	-0.057284	0.015749	0.97663
PR	Liver	Liver	17577	-0.018908	-0.0343	0.0085454	0.98653
PR	Lung	Lung	17577	-0.029742	-0.057745	0.01233	0.99206
PR	Spleen	Spleen	17577	-0.026847	-0.053777	0.0097514	0.99705
PR	Kidney_Cortex	Kidney	17577	-0.035088	-0.062286	0.012378	0.9977
PR	Skin_Sun_Exposed_Lower_leg	Skin	17577	-0.029619	-0.057688	0.010404	0.99779
PR	Minor_Salivary_Gland	Salivary Gland	17577	-0.038771	-0.072555	0.013052	0.99851
PR	Skin_Not_Sun_Exposed_Suprapubic	Skin	17577	-0.032561	-0.062925	0.010488	0.99905
PR	Cells_EBV-transformed_lymphocytes	Blood	17577	-0.021719	-0.04749	0.0067256	0.99938
PR	Esophagus_Mucosa	Esophagus	17577	-0.038794	-0.075428	0.010243	0.99992
PR	Whole_Blood	Blood	17577	-0.033197	-0.060718	0.007583	0.99999
SBP	Artery_Tibial	Blood Vessel	17577	0.060961	0.1256	0.013344	2.4766e-06
SBP	Uterus	Uterus	17577	0.063005	0.12859	0.014234	4.8226e-06
SBP	Esophagus_Gastroesophageal_Junction	Esophagus	17577	0.074105	0.1468	0.01678	5.0549e-06
SBP	Artery_Coronary	Blood Vessel	17577	0.068246	0.13645	0.015588	6.0245e-06
SBP	Cervix_Endocervix	Cervix Uteri	17577	0.063885	0.12663	0.014806	8.0369e-06
SBP	Esophagus_Muscularis	Esophagus	17577	0.063701	0.12631	0.016225	4.3359e-05
SBP	Cervix_Ectocervix	Cervix Uteri	17577	0.061996	0.12102	0.016531	8.859e-05
SBP	Nerve_Tibial	Nerve	17577	0.049695	0.10021	0.013409	0.00010561
SBP	Colon_Sigmoid	Colon	17577	0.0579	0.11412	0.016106	0.00016268
SBP	Artery_Aorta	Blood Vessel	17577	0.042066	0.085989	0.013508	0.00092396
SBP	Prostate	Prostate	17577	0.048025	0.091665	0.015674	0.0010937
SBP	Ovary	Ovary	17577	0.03786	0.077087	0.012492	0.0012217
SBP	Fallopian_Tube	Fallopian Tube	17577	0.044292	0.08574	0.015191	0.0017772
SBP	Adipose_Visceral_Omentum	Adipose Tissue	17577	0.041113	0.080151	0.014652	0.0025107
SBP	Heart_Atrial_Appendage	Heart	17577	0.034437	0.062245	0.012502	0.0029428
SBP	Bladder	Bladder	17577	0.038364	0.075539	0.015086	0.0054979
SBP	Adipose_Subcutaneous	Adipose Tissue	17577	0.035693	0.071488	0.014068	0.0055915
SBP	Breast_Mammary_Tissue	Breast	17577	0.039433	0.076232	0.016427	0.0081908
SBP	Vagina	Vagina	17577	0.03006	0.057747	0.014314	0.017869
SBP	Lung	Lung	17577	0.024532	0.047628	0.011947	0.020025
SBP	Thyroid	Thyroid	17577	0.024492	0.048746	0.012547	0.025482
SBP	Heart_Left_Ventricle	Heart	17577	0.016821	0.028362	0.011699	0.07525
SBP	Colon_Transverse	Colon	17577	0.012402	0.022962	0.0145	0.19619
SBP	Adrenal_Gland	Adrenal Gland	17577	0.0087295	0.017002	0.012858	0.2486
SBP	Kidney_Cortex	Kidney	17577	0.0066318	0.011772	0.011996	0.29019
SBP	Testis	Testis	17577	0.0027812	0.0048134	0.0074541	0.35453
SBP	Small_Intestine_Terminal_Ileum	Small Intestine	17577	0.00035413	0.00065422	0.011956	0.48818
SBP	Brain_Cerebellum	Brain	17577	0.00018286	0.00036505	0.008267	0.49118
SBP	Pituitary	Pituitary	17577	0.00012963	0.0002431	0.011784	0.49561
SBP	Brain_Cerebellar_Hemisphere	Brain	17577	-0.0024081	-0.0048595	0.0079988	0.61831
SBP	Cells_Transformed_fibroblasts	Skin	17577	-0.0035463	-0.0075868	0.0089024	0.65481
SBP	Skin_Sun_Exposed_Lower_leg	Skin	17577	-0.0041916	-0.008164	0.010082	0.66119
SBP	Skin_Not_Sun_Exposed_Suprapubic	Skin	17577	-0.006084	-0.011757	0.010164	0.72526
SBP	Stomach	Stomach	17577	-0.010408	-0.019035	0.01526	0.75238
SBP	Muscle_Skeletal	Muscle	17577	-0.0091533	-0.017334	0.009087	0.8431
SBP	Brain_Cortex	Brain	17577	-0.01082	-0.019945	0.0093301	0.87691
SBP	Spleen	Spleen	17577	-0.011994	-0.024026	0.0094494	0.89783
SBP	Esophagus_Mucosa	Esophagus	17577	-0.013777	-0.026788	0.0099277	0.91739
SBP	Brain_Frontal_Cortex_BA9	Brain	17577	-0.016367	-0.03052	0.0089589	0.96613
SBP	Minor_Salivary_Gland	Salivary Gland	17577	-0.026345	-0.049302	0.012647	0.98137
SBP	Brain_Putamen_basal_ganglia	Brain	17577	-0.021821	-0.037418	0.010338	0.98259
SBP	Brain_Caudate_basal_ganglia	Brain	17577	-0.024063	-0.041808	0.010383	0.98976
SBP	Liver	Liver	17577	-0.019795	-0.035909	0.0082791	0.99159
SBP	Brain_Anterior_cingulate_cortex_BA24	Brain	17577	-0.02332	-0.041423	0.0096342	0.99224
SBP	Brain_Nucleus_accumbens_basal_ganglia	Brain	17577	-0.025646	-0.045117	0.0098831	0.99527
SBP	Pancreas	Pancreas	17577	-0.029785	-0.050527	0.010971	0.99668
SBP	Brain_Amygdala	Brain	17577	-0.028117	-0.048369	0.010222	0.99702
SBP	Brain_Hippocampus	Brain	17577	-0.029921	-0.051222	0.01047	0.99786
SBP	Brain_Spinal_cord_cervical_c-1	Brain	17577	-0.033617	-0.061207	0.011399	0.9984
SBP	Cells_EBV-transformed_lymphocytes	Blood	17577	-0.019665	-0.042999	0.0065164	0.99873
SBP	Brain_Substantia_nigra	Brain	17577	-0.036529	-0.06384	0.011256	0.99941
SBP	Brain_Hypothalamus	Brain	17577	-0.039446	-0.069041	0.010508	0.99991
SBP	Whole_Blood	Blood	17577	-0.029289	-0.05357	0.0073475	0.99997
IBD	Whole_Blood	Blood	17593	0.060759	0.11112	0.0069666	1.5023e-18
IBD	Spleen	Spleen	17593	0.077567	0.15545	0.0089421	2.2723e-18
IBD	Small_Intestine_Terminal_Ileum	Small Intestine	17593	0.092759	0.17148	0.011246	8.6382e-17
IBD	Lung	Lung	17593	0.079395	0.15424	0.011324	1.2269e-12
IBD	Colon_Transverse	Colon	17593	0.074636	0.13826	0.013638	2.2505e-08
IBD	Cells_EBV-transformed_lymphocytes	Blood	17593	0.032324	0.070688	0.0061176	6.4102e-08
IBD	Adipose_Visceral_Omentum	Adipose Tissue	17593	0.061917	0.12077	0.013755	3.3987e-06
IBD	Skin_Not_Sun_Exposed_Suprapubic	Skin	17593	0.0296	0.057226	0.0096159	0.0010427
IBD	Breast_Mammary_Tissue	Breast	17593	0.047528	0.091936	0.01547	0.0010639
IBD	Adipose_Subcutaneous	Adipose Tissue	17593	0.03785	0.075851	0.013255	0.0021503
IBD	Skin_Sun_Exposed_Lower_leg	Skin	17593	0.02563	0.04994	0.0095487	0.0036393
IBD	Minor_Salivary_Gland	Salivary Gland	17593	0.030492	0.057095	0.01185	0.0050418
IBD	Thyroid	Thyroid	17593	0.02943	0.058601	0.01187	0.0065846
IBD	Vagina	Vagina	17593	0.031308	0.06017	0.01352	0.010297
IBD	Esophagus_Mucosa	Esophagus	17593	0.021581	0.041973	0.0093884	0.010769
IBD	Stomach	Stomach	17593	0.030632	0.056056	0.014322	0.016232
IBD	Artery_Coronary	Blood Vessel	17593	0.025537	0.051088	0.014608	0.040233
IBD	Artery_Aorta	Blood Vessel	17593	0.019553	0.039987	0.012701	0.061851
IBD	Kidney_Cortex	Kidney	17593	0.017343	0.030803	0.011353	0.063305
IBD	Liver	Liver	17593	0.010159	0.018432	0.0077733	0.095629
IBD	Bladder	Bladder	17593	0.016254	0.032024	0.014226	0.12663
IBD	Cervix_Ectocervix	Cervix Uteri	17593	0.017697	0.034563	0.015616	0.12856
IBD	Fallopian_Tube	Fallopian Tube	17593	0.012137	0.02351	0.014377	0.1993
IBD	Prostate	Prostate	17593	0.011435	0.021838	0.014807	0.21998
IBD	Nerve_Tibial	Nerve	17593	0.0096681	0.019509	0.012689	0.22307
IBD	Pancreas	Pancreas	17593	0.0072502	0.012303	0.010238	0.23942
IBD	Cervix_Endocervix	Cervix Uteri	17593	0.0050507	0.010018	0.014037	0.35949
IBD	Colon_Sigmoid	Colon	17593	0.0049251	0.0097125	0.015182	0.37282
IBD	Artery_Tibial	Blood Vessel	17593	-0.00058198	-0.0011997	0.01255	0.51849
IBD	Adrenal_Gland	Adrenal Gland	17593	-0.0011274	-0.0021967	0.012204	0.5368
IBD	Uterus	Uterus	17593	-0.0014341	-0.0029284	0.013541	0.54217
IBD	Muscle_Skeletal	Muscle	17593	-0.0078276	-0.014827	0.0085261	0.8207
IBD	Esophagus_Gastroesophageal_Junction	Esophagus	17593	-0.01838	-0.036428	0.015796	0.8777
IBD	Esophagus_Muscularis	Esophagus	17593	-0.02056	-0.040788	0.01527	0.91091
IBD	Heart_Atrial_Appendage	Heart	17593	-0.017122	-0.030963	0.011713	0.92809
IBD	Ovary	Ovary	17593	-0.018799	-0.03829	0.01187	0.94337
IBD	Cells_Transformed_fibroblasts	Skin	17593	-0.017495	-0.037444	0.008373	0.98166
IBD	Pituitary	Pituitary	17593	-0.023307	-0.043733	0.011003	0.98292
IBD	Heart_Left_Ventricle	Heart	17593	-0.024485	-0.041297	0.011008	0.98693
IBD	Brain_Spinal_cord_cervical_c-1	Brain	17593	-0.025215	-0.04593	0.010789	0.99027
IBD	Brain_Cerebellum	Brain	17593	-0.022126	-0.044187	0.0077857	0.99775
IBD	Testis	Testis	17593	-0.020141	-0.034872	0.0070642	0.99782
IBD	Brain_Cerebellar_Hemisphere	Brain	17593	-0.022374	-0.045168	0.0075378	0.9985
IBD	Brain_Amygdala	Brain	17593	-0.049032	-0.084385	0.0096495	1
IBD	Brain_Anterior_cingulate_cortex_BA24	Brain	17593	-0.050143	-0.089108	0.0090905	1
IBD	Brain_Caudate_basal_ganglia	Brain	17593	-0.052335	-0.090971	0.0098121	1
IBD	Brain_Cortex	Brain	17593	-0.044491	-0.082045	0.0087765	1
IBD	Brain_Frontal_Cortex_BA9	Brain	17593	-0.045236	-0.084397	0.0084402	1
IBD	Brain_Hippocampus	Brain	17593	-0.049949	-0.085545	0.009863	1
IBD	Brain_Hypothalamus	Brain	17593	-0.053729	-0.094097	0.0099261	1
IBD	Brain_Nucleus_accumbens_basal_ganglia	Brain	17593	-0.050981	-0.089731	0.009328	1
IBD	Brain_Putamen_basal_ganglia	Brain	17593	-0.055144	-0.094595	0.0097531	1
IBD	Brain_Substantia_nigra	Brain	17593	-0.052133	-0.091153	0.010589	1
MS	Whole_Blood	Blood	13687	0.041782	0.074789	0.0072871	5.0203e-09
MS	Spleen	Spleen	13687	0.047725	0.093753	0.0093424	1.6464e-07
MS	Cells_EBV-transformed_lymphocytes	Blood	13687	0.024542	0.053293	0.0062878	4.7725e-05
MS	Small_Intestine_Terminal_Ileum	Small Intestine	13687	0.044544	0.080183	0.011892	9.0306e-05
MS	Lung	Lung	13687	0.043931	0.083507	0.011776	9.5883e-05
MS	Colon_Transverse	Colon	13687	0.028439	0.05123	0.01439	0.024074
MS	Skin_Sun_Exposed_Lower_leg	Skin	13687	0.019025	0.036253	0.010123	0.030106
MS	Adipose_Subcutaneous	Adipose Tissue	13687	0.024568	0.048284	0.01373	0.036787
MS	Skin_Not_Sun_Exposed_Suprapubic	Skin	13687	0.018204	0.034419	0.010198	0.037137
MS	Bladder	Bladder	13687	0.021588	0.041606	0.014757	0.071765
MS	Cervix_Ectocervix	Cervix Uteri	13687	0.023243	0.044354	0.016462	0.078994
MS	Cervix_Endocervix	Cervix Uteri	13687	0.020213	0.039217	0.014812	0.086207
MS	Adipose_Visceral_Omentum	Adipose Tissue	13687	0.019442	0.037081	0.014248	0.086211
MS	Thyroid	Thyroid	13687	0.01581	0.030812	0.012505	0.10307
MS	Breast_Mammary_Tissue	Breast	13687	0.019494	0.036829	0.016115	0.11321
MS	Uterus	Uterus	13687	0.015379	0.030807	0.0141	0.1377
MS	Esophagus_Mucosa	Esophagus	13687	0.010179	0.019327	0.0099704	0.15365
MS	Stomach	Stomach	13687	0.0081691	0.014505	0.0153	0.29669
MS	Minor_Salivary_Gland	Salivary Gland	13687	0.0065537	0.01196	0.012561	0.30092
MS	Fallopian_Tube	Fallopian Tube	13687	0.0078452	0.014834	0.015154	0.30235
MS	Kidney_Cortex	Kidney	13687	0.0059422	0.010186	0.012008	0.31036
MS	Vagina	Vagina	13687	0.0069343	0.013	0.014364	0.31464
MS	Artery_Aorta	Blood Vessel	13687	0.0042261	0.0084787	0.013019	0.37274
MS	Artery_Coronary	Blood Vessel	13687	0.0046977	0.0091937	0.015026	0.37728
MS	Testis	Testis	13687	0.0014771	0.0024924	0.0074335	0.42125
MS	Nerve_Tibial	Nerve	13687	-0.0016712	-0.0033028	0.013175	0.55047
MS	Heart_Left_Ventricle	Heart	13687	-0.0028145	-0.0045872	0.011762	0.59456
MS	Liver	Liver	13687	-0.0027451	-0.0048316	0.0083755	0.62845
MS	Ovary	Ovary	13687	-0.0042982	-0.008589	0.012235	0.63732
MS	Esophagus_Muscularis	Esophagus	13687	-0.005743	-0.011141	0.015625	0.64339
MS	Colon_Sigmoid	Colon	13687	-0.0075618	-0.014583	0.015591	0.68616
MS	Prostate	Prostate	13687	-0.0076755	-0.014278	0.015638	0.68822
MS	Pancreas	Pancreas	13687	-0.0062972	-0.010309	0.011191	0.71317
MS	Esophagus_Gastroesophageal_Junction	Esophagus	13687	-0.010365	-0.020078	0.016239	0.73836
MS	Artery_Tibial	Blood Vessel	13687	-0.0085998	-0.017412	0.01281	0.74899
MS	Cells_Transformed_fibroblasts	Skin	13687	-0.0078749	-0.016625	0.0087511	0.8159
MS	Muscle_Skeletal	Muscle	13687	-0.0096774	-0.017922	0.0091639	0.85452
MS	Heart_Atrial_Appendage	Heart	13687	-0.013459	-0.023616	0.012364	0.86183
MS	Pituitary	Pituitary	13687	-0.013803	-0.025106	0.011709	0.88076
MS	Adrenal_Gland	Adrenal Gland	13687	-0.018517	-0.03519	0.012652	0.92832
MS	Brain_Cerebellar_Hemisphere	Brain	13687	-0.01522	-0.030275	0.0077079	0.97583
MS	Brain_Cerebellum	Brain	13687	-0.016025	-0.031473	0.0080007	0.9774
MS	Brain_Hypothalamus	Brain	13687	-0.021309	-0.03603	0.010472	0.97905
MS	Brain_Spinal_cord_cervical_c-1	Brain	13687	-0.023711	-0.042013	0.011159	0.98319
MS	Brain_Amygdala	Brain	13687	-0.025222	-0.041925	0.01027	0.99297
MS	Brain_Nucleus_accumbens_basal_ganglia	Brain	13687	-0.024418	-0.041574	0.0098621	0.99335
MS	Brain_Substantia_nigra	Brain	13687	-0.02896	-0.048975	0.011138	0.99534
MS	Brain_Cortex	Brain	13687	-0.024029	-0.042984	0.0092283	0.99539
MS	Brain_Anterior_cingulate_cortex_BA24	Brain	13687	-0.026203	-0.045064	0.0096083	0.9968
MS	Brain_Caudate_basal_ganglia	Brain	13687	-0.029128	-0.048948	0.010396	0.99746
MS	Brain_Putamen_basal_ganglia	Brain	13687	-0.030172	-0.05001	0.010377	0.99818
MS	Brain_Frontal_Cortex_BA9	Brain	13687	-0.025982	-0.047112	0.0088372	0.99836
MS	Brain_Hippocampus	Brain	13687	-0.031552	-0.052187	0.010492	0.99868
RA	Spleen	Spleen	18145	0.055661	0.11178	0.0082654	8.5101e-12
RA	Whole_Blood	Blood	18145	0.039275	0.071891	0.0064666	6.3954e-10
RA	Lung	Lung	18145	0.061768	0.12035	0.010334	1.1573e-09
RA	Cells_EBV-transformed_lymphocytes	Blood	18145	0.033485	0.073341	0.0056443	1.5221e-09
RA	Small_Intestine_Terminal_Ileum	Small Intestine	18145	0.055716	0.10325	0.010447	4.8918e-08
RA	Adipose_Visceral_Omentum	Adipose Tissue	18145	0.048326	0.09442	0.012629	6.5219e-05
RA	Breast_Mammary_Tissue	Breast	18145	0.045811	0.088756	0.0142	0.00062877
RA	Colon_Transverse	Colon	18145	0.036053	0.066921	0.012583	0.0020868
RA	Adipose_Subcutaneous	Adipose Tissue	18145	0.030577	0.061357	0.012082	0.0056933
RA	Minor_Salivary_Gland	Salivary Gland	18145	0.021092	0.039568	0.011	0.027602
RA	Vagina	Vagina	18145	0.020744	0.039955	0.012627	0.050216
RA	Fallopian_Tube	Fallopian Tube	18145	0.021447	0.041621	0.013271	0.053057
RA	Cervix_Ectocervix	Cervix Uteri	18145	0.02281	0.044628	0.014362	0.056133
RA	Esophagus_Mucosa	Esophagus	18145	0.012994	0.025318	0.0088047	0.070007
RA	Cervix_Endocervix	Cervix Uteri	18145	0.018154	0.036074	0.012881	0.079372
RA	Thyroid	Thyroid	18145	0.014958	0.029846	0.010935	0.085674
RA	Skin_Not_Sun_Exposed_Suprapubic	Skin	18145	0.010276	0.019901	0.0089748	0.12611
RA	Nerve_Tibial	Nerve	18145	0.011349	0.022938	0.011664	0.16528
RA	Bladder	Bladder	18145	0.011955	0.023601	0.013086	0.18047
RA	Adrenal_Gland	Adrenal Gland	18145	0.010309	0.020127	0.01133	0.18146
RA	Skin_Sun_Exposed_Lower_leg	Skin	18145	0.0079651	0.015545	0.0089039	0.18552
RA	Uterus	Uterus	18145	0.010485	0.021432	0.012374	0.1984
RA	Artery_Coronary	Blood Vessel	18145	0.011324	0.022677	0.013507	0.2009
RA	Stomach	Stomach	18145	0.0092902	0.017024	0.013245	0.24152
RA	Esophagus_Muscularis	Esophagus	18145	0.0082675	0.016419	0.013986	0.27722
RA	Prostate	Prostate	18145	0.0078302	0.014984	0.013625	0.28275
RA	Esophagus_Gastroesophageal_Junction	Esophagus	18145	0.0061227	0.012147	0.014477	0.33618
RA	Liver	Liver	18145	0.00037757	0.00068522	0.0072519	0.47924
RA	Colon_Sigmoid	Colon	18145	-0.0015643	-0.0030901	0.013974	0.54456
RA	Artery_Aorta	Blood Vessel	18145	-0.0035602	-0.0072858	0.011729	0.61926
RA	Pancreas	Pancreas	18145	-0.0041639	-0.0070722	0.0095623	0.66838
RA	Kidney_Cortex	Kidney	18145	-0.0070299	-0.01251	0.010476	0.7489
RA	Cells_Transformed_fibroblasts	Skin	18145	-0.0070384	-0.015076	0.0077389	0.81845
RA	Pituitary	Pituitary	18145	-0.0095376	-0.01795	0.010159	0.82608
RA	Ovary	Ovary	18145	-0.014185	-0.028925	0.010975	0.90189
RA	Artery_Tibial	Blood Vessel	18145	-0.015339	-0.031637	0.011538	0.90814
RA	Brain_Spinal_cord_cervical_c-1	Brain	18145	-0.014556	-0.026567	0.0099982	0.92727
RA	Muscle_Skeletal	Muscle	18145	-0.012673	-0.024006	0.0078642	0.94646
RA	Heart_Left_Ventricle	Heart	18145	-0.01829	-0.03086	0.010098	0.96495
RA	Heart_Atrial_Appendage	Heart	18145	-0.01989	-0.036005	0.010772	0.96758
RA	Testis	Testis	18145	-0.014142	-0.024495	0.0064357	0.986
RA	Brain_Cerebellar_Hemisphere	Brain	18145	-0.017209	-0.034817	0.0069601	0.99329
RA	Brain_Cerebellum	Brain	18145	-0.018682	-0.037392	0.0071859	0.99533
RA	Brain_Substantia_nigra	Brain	18145	-0.028805	-0.050459	0.0098225	0.99832
RA	Brain_Hypothalamus	Brain	18145	-0.028856	-0.050649	0.009102	0.99924
RA	Brain_Hippocampus	Brain	18145	-0.030281	-0.051962	0.0091272	0.99955
RA	Brain_Amygdala	Brain	18145	-0.030941	-0.053347	0.008921	0.99974
RA	Brain_Caudate_basal_ganglia	Brain	18145	-0.034172	-0.059511	0.0090769	0.99992
RA	Brain_Putamen_basal_ganglia	Brain	18145	-0.034476	-0.059244	0.0090482	0.99993
RA	Brain_Cortex	Brain	18145	-0.032523	-0.060094	0.0080811	0.99997
RA	Brain_Nucleus_accumbens_basal_ganglia	Brain	18145	-0.034511	-0.060861	0.0085916	0.99997
RA	Brain_Anterior_cingulate_cortex_BA24	Brain	18145	-0.034302	-0.061076	0.0083831	0.99998
RA	Brain_Frontal_Cortex_BA9	Brain	18145	-0.031785	-0.059426	0.0077743	0.99998
SLE	Spleen	Spleen	18206	0.036679	0.073631	0.007601	7.0448e-07
SLE	Cells_EBV-transformed_lymphocytes	Blood	18206	0.023996	0.052542	0.005221	2.1683e-06
SLE	Whole_Blood	Blood	18206	0.02019	0.036958	0.0059602	0.00035353
SLE	Small_Intestine_Terminal_Ileum	Small Intestine	18206	0.031751	0.05883	0.0096827	0.00052164
SLE	Lung	Lung	18206	0.028884	0.056256	0.009576	0.0012816
SLE	Colon_Transverse	Colon	18206	0.019244	0.035715	0.011681	0.049737
SLE	Adipose_Visceral_Omentum	Adipose Tissue	18206	0.015081	0.029456	0.011646	0.097678
SLE	Adipose_Subcutaneous	Adipose Tissue	18206	0.011115	0.022298	0.01121	0.16071
SLE	Bladder	Bladder	18206	0.011979	0.023642	0.012113	0.16134
SLE	Artery_Coronary	Blood Vessel	18206	0.011997	0.024017	0.012464	0.1679
SLE	Artery_Aorta	Blood Vessel	18206	0.010208	0.020882	0.010831	0.17299
SLE	Breast_Mammary_Tissue	Breast	18206	0.011799	0.022854	0.013166	0.18508
SLE	Fallopian_Tube	Fallopian Tube	18206	0.0096641	0.018749	0.012346	0.21688
SLE	Testis	Testis	18206	0.0030178	0.0052296	0.0059529	0.3061
SLE	Nerve_Tibial	Nerve	18206	0.0050431	0.010191	0.010743	0.31938
SLE	Esophagus_Mucosa	Esophagus	18206	0.0035153	0.0068471	0.0080328	0.33083
SLE	Prostate	Prostate	18206	0.004828	0.0092339	0.012603	0.35083
SLE	Thyroid	Thyroid	18206	0.0024511	0.0048884	0.010191	0.40496
SLE	Cervix_Endocervix	Cervix Uteri	18206	0.0027454	0.0054531	0.011878	0.40861
SLE	Cells_Transformed_fibroblasts	Skin	18206	0.00032924	0.00070518	0.007166	0.48168
SLE	Vagina	Vagina	18206	-0.00022569	-0.0004345	0.011583	0.50777
SLE	Cervix_Ectocervix	Cervix Uteri	18206	-0.00048135	-0.00094145	0.013285	0.51445
SLE	Brain_Spinal_cord_cervical_c-1	Brain	18206	-0.00070232	-0.0012817	0.0092769	0.53017
SLE	Colon_Sigmoid	Colon	18206	-0.0013914	-0.0027477	0.012878	0.54302
SLE	Pituitary	Pituitary	18206	-0.0015908	-0.0029928	0.0093454	0.56758
SLE	Liver	Liver	18206	-0.0016342	-0.0029642	0.0067254	0.59599
SLE	Uterus	Uterus	18206	-0.0038873	-0.007944	0.011467	0.63269
SLE	Minor_Salivary_Gland	Salivary Gland	18206	-0.0043298	-0.0081202	0.010125	0.66554
SLE	Skin_Not_Sun_Exposed_Suprapubic	Skin	18206	-0.0045423	-0.0087948	0.0081785	0.71068
SLE	Stomach	Stomach	18206	-0.0068878	-0.012619	0.012257	0.71292
SLE	Artery_Tibial	Blood Vessel	18206	-0.0075814	-0.015633	0.010711	0.76046
SLE	Brain_Cortex	Brain	18206	-0.0056094	-0.010365	0.0074798	0.77335
SLE	Skin_Sun_Exposed_Lower_leg	Skin	18206	-0.0063726	-0.012434	0.0081209	0.78368
SLE	Heart_Atrial_Appendage	Heart	18206	-0.008926	-0.016159	0.010047	0.81284
SLE	Brain_Cerebellum	Brain	18206	-0.0061526	-0.012312	0.0066412	0.82288
SLE	Kidney_Cortex	Kidney	18206	-0.0090687	-0.016133	0.0096433	0.82649
SLE	Esophagus_Muscularis	Esophagus	18206	-0.013588	-0.026981	0.012976	0.85248
SLE	Brain_Cerebellar_Hemisphere	Brain	18206	-0.0071128	-0.014386	0.0064272	0.86577
SLE	Adrenal_Gland	Adrenal Gland	18206	-0.011834	-0.023098	0.010466	0.87091
SLE	Brain_Hippocampus	Brain	18206	-0.0097238	-0.016687	0.00844	0.87535
SLE	Brain_Frontal_Cortex_BA9	Brain	18206	-0.0084728	-0.01584	0.0071906	0.88066
SLE	Brain_Substantia_nigra	Brain	18206	-0.010843	-0.018995	0.0091084	0.88305
SLE	Brain_Anterior_cingulate_cortex_BA24	Brain	18206	-0.0093602	-0.016667	0.0077522	0.88636
SLE	Esophagus_Gastroesophageal_Junction	Esophagus	18206	-0.016532	-0.032792	0.013413	0.8911
SLE	Brain_Hypothalamus	Brain	18206	-0.010775	-0.018914	0.0084203	0.89966
SLE	Brain_Amygdala	Brain	18206	-0.011287	-0.019463	0.0082465	0.91444
SLE	Brain_Caudate_basal_ganglia	Brain	18206	-0.012388	-0.021573	0.008396	0.92995
SLE	Brain_Putamen_basal_ganglia	Brain	18206	-0.012348	-0.021217	0.0083619	0.9301
SLE	Brain_Nucleus_accumbens_basal_ganglia	Brain	18206	-0.012014	-0.021186	0.0079458	0.93472
SLE	Heart_Left_Ventricle	Heart	18206	-0.014443	-0.024373	0.0094186	0.93741
SLE	Pancreas	Pancreas	18206	-0.016918	-0.028732	0.0088473	0.97207
SLE	Ovary	Ovary	18206	-0.019918	-0.040601	0.010117	0.9755
SLE	Muscle_Skeletal	Muscle	18206	-0.020999	-0.039775	0.0073091	0.99796
T1D	Small_Intestine_Terminal_Ileum	Small Intestine	16573	0.038103	0.069885	0.01021	9.5343e-05
T1D	Lung	Lung	16573	0.037717	0.072781	0.010233	0.00011436
T1D	Cells_EBV-transformed_lymphocytes	Blood	16573	0.01958	0.042734	0.0055515	0.00021075
T1D	Spleen	Spleen	16573	0.028486	0.056737	0.0082263	0.00026805
T1D	Thyroid	Thyroid	16573	0.031839	0.062937	0.010787	0.0015837
T1D	Breast_Mammary_Tissue	Breast	16573	0.040876	0.078481	0.013993	0.0017465
T1D	Whole_Blood	Blood	16573	0.014929	0.027164	0.0063982	0.0098223
T1D	Adipose_Visceral_Omentum	Adipose Tissue	16573	0.025396	0.049203	0.012404	0.02032
T1D	Nerve_Tibial	Nerve	16573	0.021806	0.0437	0.011309	0.026918
T1D	Adipose_Subcutaneous	Adipose Tissue	16573	0.0194	0.038632	0.011926	0.051907
T1D	Cervix_Endocervix	Cervix Uteri	16573	0.020482	0.040309	0.012672	0.05302
T1D	Cervix_Ectocervix	Cervix Uteri	16573	0.016222	0.031452	0.014231	0.12716
T1D	Prostate	Prostate	16573	0.014406	0.027299	0.013407	0.1413
T1D	Minor_Salivary_Gland	Salivary Gland	16573	0.011291	0.020979	0.010896	0.15006
T1D	Skin_Not_Sun_Exposed_Suprapubic	Skin	16573	0.0086453	0.016612	0.0087219	0.1608
T1D	Uterus	Uterus	16573	0.011825	0.023981	0.012178	0.16578
T1D	Colon_Transverse	Colon	16573	0.011939	0.021947	0.012375	0.16734
T1D	Skin_Sun_Exposed_Lower_leg	Skin	16573	0.0078925	0.015281	0.0086625	0.18112
T1D	Stomach	Stomach	16573	0.010613	0.019272	0.012904	0.20541
T1D	Kidney_Cortex	Kidney	16573	0.0074355	0.013089	0.010205	0.23314
T1D	Fallopian_Tube	Fallopian Tube	16573	0.0086358	0.0166	0.013042	0.25395
T1D	Pancreas	Pancreas	16573	0.0060552	0.010193	0.0094024	0.25979
T1D	Artery_Coronary	Blood Vessel	16573	0.006878	0.013668	0.013058	0.2992
T1D	Vagina	Vagina	16573	0.0059256	0.011303	0.012422	0.31668
T1D	Pituitary	Pituitary	16573	0.0022394	0.0041645	0.010047	0.41181
T1D	Liver	Liver	16573	0.0015386	0.0027735	0.0070354	0.41345
T1D	Artery_Aorta	Blood Vessel	16573	0.00021884	0.00044491	0.011328	0.49229
T1D	Bladder	Bladder	16573	-0.0015646	-0.0030611	0.012829	0.54853
T1D	Artery_Tibial	Blood Vessel	16573	-0.0047656	-0.0097704	0.011152	0.66542
T1D	Esophagus_Mucosa	Esophagus	16573	-0.0048459	-0.0093657	0.0086263	0.71286
T1D	Ovary	Ovary	16573	-0.0062337	-0.012616	0.010735	0.71926
T1D	Testis	Testis	16573	-0.0042391	-0.0072717	0.0063947	0.7463
T1D	Brain_Cerebellar_Hemisphere	Brain	16573	-0.0051544	-0.010351	0.0068283	0.77482
T1D	Brain_Cerebellum	Brain	16573	-0.0053808	-0.010683	0.0070666	0.7768
T1D	Cells_Transformed_fibroblasts	Skin	16573	-0.0067903	-0.014471	0.0076169	0.81365
T1D	Brain_Spinal_cord_cervical_c-1	Brain	16573	-0.0089304	-0.016154	0.0097502	0.82014
T1D	Adrenal_Gland	Adrenal Gland	16573	-0.010325	-0.019982	0.011271	0.82017
T1D	Heart_Atrial_Appendage	Heart	16573	-0.011898	-0.021347	0.010691	0.86711
T1D	Esophagus_Gastroesophageal_Junction	Esophagus	16573	-0.016033	-0.031554	0.014123	0.87185
T1D	Esophagus_Muscularis	Esophagus	16573	-0.017358	-0.034203	0.013671	0.89789
T1D	Heart_Left_Ventricle	Heart	16573	-0.013105	-0.021929	0.01004	0.9041
T1D	Muscle_Skeletal	Muscle	16573	-0.011231	-0.021174	0.007795	0.92517
T1D	Brain_Substantia_nigra	Brain	16573	-0.017106	-0.029675	0.009686	0.96129
T1D	Colon_Sigmoid	Colon	16573	-0.026573	-0.052036	0.01358	0.9748
T1D	Brain_Hippocampus	Brain	16573	-0.017837	-0.030283	0.0090334	0.97583
T1D	Brain_Caudate_basal_ganglia	Brain	16573	-0.019142	-0.033002	0.0089334	0.98392
T1D	Brain_Putamen_basal_ganglia	Brain	16573	-0.019486	-0.033158	0.0089116	0.98561
T1D	Brain_Amygdala	Brain	16573	-0.020109	-0.034319	0.0088249	0.98865
T1D	Brain_Hypothalamus	Brain	16573	-0.021047	-0.036545	0.0090658	0.98986
T1D	Brain_Cortex	Brain	16573	-0.020745	-0.037945	0.0080097	0.9952
T1D	Brain_Anterior_cingulate_cortex_BA24	Brain	16573	-0.022227	-0.039184	0.0082838	0.99635
T1D	Brain_Nucleus_accumbens_basal_ganglia	Brain	16573	-0.023106	-0.040335	0.0084806	0.99678
T1D	Brain_Frontal_Cortex_BA9	Brain	16573	-0.021304	-0.039449	0.0076808	0.99723
BF	Uterus	Uterus	17389	0.016117	0.03284	0.0097839	0.049759
BF	Adipose_Subcutaneous	Adipose Tissue	17389	0.015512	0.031024	0.0096759	0.054464
BF	Spleen	Spleen	17389	0.0096582	0.01932	0.0065668	0.070687
BF	Nerve_Tibial	Nerve	17389	0.01191	0.023979	0.009189	0.097481
BF	Adipose_Visceral_Omentum	Adipose Tissue	17389	0.012445	0.024224	0.010085	0.10862
BF	Cervix_Endocervix	Cervix Uteri	17389	0.012457	0.024641	0.010241	0.11193
BF	Brain_Cerebellum	Brain	17389	0.0067533	0.013467	0.0057486	0.12005
BF	Whole_Blood	Blood	17389	0.0053787	0.0098317	0.0051045	0.14602
BF	Ovary	Ovary	17389	0.0081565	0.016583	0.0085882	0.17113
BF	Cells_EBV-transformed_lymphocytes	Blood	17389	0.004183	0.0091434	0.0044645	0.1744
BF	Testis	Testis	17389	0.0048102	0.0083134	0.0051568	0.17547
BF	Brain_Cerebellar_Hemisphere	Brain	17389	0.0050743	0.010231	0.0055554	0.18052
BF	Fallopian_Tube	Fallopian Tube	17389	0.0094402	0.018236	0.010512	0.1846
BF	Artery_Coronary	Blood Vessel	17389	0.0092494	0.018467	0.010651	0.1926
BF	Breast_Mammary_Tissue	Breast	17389	0.0083465	0.016107	0.011294	0.22995
BF	Colon_Sigmoid	Colon	17389	0.0080932	0.015927	0.011052	0.23199
BF	Artery_Tibial	Blood Vessel	17389	0.0057125	0.011757	0.0090788	0.26461
BF	Brain_Spinal_cord_cervical_c-1	Brain	17389	0.004422	0.0080385	0.0078931	0.28766
BF	Muscle_Skeletal	Muscle	17389	0.0032838	0.0062134	0.0063011	0.30114
BF	Lung	Lung	17389	0.0036935	0.0071562	0.0082505	0.3272
BF	Esophagus_Gastroesophageal_Junction	Esophagus	17389	0.0040084	0.007928	0.01145	0.36314
BF	Cervix_Ectocervix	Cervix Uteri	17389	0.0039456	0.007688	0.011428	0.36495
BF	Adrenal_Gland	Adrenal Gland	17389	0.0016076	0.0031272	0.0089613	0.42882
BF	Bladder	Bladder	17389	0.0013703	0.0026933	0.010342	0.4473
BF	Liver	Liver	17389	0.0005264	0.00095362	0.0057182	0.46333
BF	Brain_Substantia_nigra	Brain	17389	-0.00023081	-0.00040275	0.0078001	0.5118
BF	Esophagus_Muscularis	Esophagus	17389	-0.00058095	-0.0011502	0.011071	0.52093
BF	Heart_Left_Ventricle	Heart	17389	-0.00067736	-0.0011405	0.0080405	0.53357
BF	Heart_Atrial_Appendage	Heart	17389	-0.00082454	-0.0014883	0.0085373	0.53847
BF	Artery_Aorta	Blood Vessel	17389	-0.0013519	-0.0027599	0.0092129	0.55833
BF	Cells_Transformed_fibroblasts	Skin	17389	-0.00094333	-0.0020165	0.0061185	0.56126
BF	Brain_Hypothalamus	Brain	17389	-0.0021416	-0.0037423	0.0072886	0.61555
BF	Thyroid	Thyroid	17389	-0.003192	-0.006341	0.0086686	0.64365
BF	Pituitary	Pituitary	17389	-0.0037576	-0.0070325	0.0081385	0.67785
BF	Brain_Hippocampus	Brain	17389	-0.0037336	-0.0063821	0.0072662	0.69631
BF	Skin_Sun_Exposed_Lower_leg	Skin	17389	-0.0035833	-0.0069662	0.00696	0.69666
BF	Vagina	Vagina	17389	-0.005214	-0.0099943	0.0099329	0.70018
BF	Brain_Putamen_basal_ganglia	Brain	17389	-0.0042095	-0.0072086	0.0071814	0.72111
BF	Skin_Not_Sun_Exposed_Suprapubic	Skin	17389	-0.0049038	-0.0094589	0.0070131	0.75779
BF	Brain_Nucleus_accumbens_basal_ganglia	Brain	17389	-0.0047906	-0.0084159	0.0068456	0.75797
BF	Brain_Caudate_basal_ganglia	Brain	17389	-0.0051972	-0.0090173	0.0072046	0.76465
BF	Small_Intestine_Terminal_Ileum	Small Intestine	17389	-0.0063244	-0.011661	0.0082543	0.77821
BF	Brain_Amygdala	Brain	17389	-0.0056389	-0.0096875	0.0070895	0.7868
BF	Colon_Transverse	Colon	17389	-0.0085782	-0.015853	0.0099986	0.80453
BF	Brain_Cortex	Brain	17389	-0.0062107	-0.011432	0.0064907	0.83067
BF	Brain_Anterior_cingulate_cortex_BA24	Brain	17389	-0.0064521	-0.011446	0.0066982	0.83228
BF	Brain_Frontal_Cortex_BA9	Brain	17389	-0.0062273	-0.011597	0.0062313	0.84118
BF	Minor_Salivary_Gland	Salivary Gland	17389	-0.0097154	-0.018146	0.0086879	0.86827
BF	Prostate	Prostate	17389	-0.012268	-0.023371	0.010782	0.87238
BF	Stomach	Stomach	17389	-0.012791	-0.023353	0.0104	0.89064
BF	Kidney_Cortex	Kidney	17389	-0.01085	-0.019224	0.0082492	0.90579
BF	Esophagus_Mucosa	Esophagus	17389	-0.01315	-0.025522	0.0068944	0.97175
BF	Pancreas	Pancreas	17389	-0.021295	-0.036079	0.0074932	0.99775
BMI	Brain_Cerebellum	Brain	17576	0.097242	0.1941	0.01034	2.9538e-21
BMI	Brain_Cerebellar_Hemisphere	Brain	17576	0.093191	0.18804	0.010009	7.1269e-21
BMI	Brain_Frontal_Cortex_BA9	Brain	17576	0.085738	0.15986	0.011183	9.2843e-15
BMI	Brain_Cortex	Brain	17576	0.087866	0.16194	0.011632	2.225e-14
BMI	Brain_Anterior_cingulate_cortex_BA24	Brain	17576	0.082164	0.14593	0.012	3.9036e-12
BMI	Brain_Nucleus_accumbens_basal_ganglia	Brain	17576	0.075348	0.13253	0.012374	5.8064e-10
BMI	Brain_Hypothalamus	Brain	17576	0.079446	0.13903	0.013108	6.9168e-10
BMI	Brain_Hippocampus	Brain	17576	0.072812	0.12463	0.013015	1.1242e-08
BMI	Brain_Amygdala	Brain	17576	0.070165	0.12069	0.012732	1.8135e-08
BMI	Brain_Caudate_basal_ganglia	Brain	17576	0.069791	0.12124	0.012998	4.0043e-08
BMI	Brain_Putamen_basal_ganglia	Brain	17576	0.062938	0.10791	0.012936	5.7708e-07
BMI	Pituitary	Pituitary	17576	0.054567	0.10231	0.014595	9.2751e-05
BMI	Brain_Substantia_nigra	Brain	17576	0.048653	0.085018	0.014007	0.00025768
BMI	Brain_Spinal_cord_cervical_c-1	Brain	17576	0.042262	0.076938	0.014151	0.0014131
BMI	Testis	Testis	17576	0.0049267	0.008526	0.0092348	0.29685
BMI	Nerve_Tibial	Nerve	17576	0.0011802	0.0023796	0.016779	0.47196
BMI	Muscle_Skeletal	Muscle	17576	-0.0001605	-0.00030393	0.01138	0.50563
BMI	Cells_Transformed_fibroblasts	Skin	17576	-0.0038148	-0.0081605	0.011098	0.63448
BMI	Ovary	Ovary	17576	-0.012381	-0.025206	0.015642	0.78567
BMI	Colon_Sigmoid	Colon	17576	-0.018404	-0.036271	0.02018	0.81911
BMI	Cells_EBV-transformed_lymphocytes	Blood	17576	-0.0079536	-0.01739	0.0081187	0.83636
BMI	Heart_Atrial_Appendage	Heart	17576	-0.020886	-0.037748	0.015832	0.90644
BMI	Uterus	Uterus	17576	-0.030145	-0.061515	0.017904	0.95387
BMI	Esophagus_Gastroesophageal_Junction	Esophagus	17576	-0.035988	-0.071281	0.021008	0.95664
BMI	Cervix_Endocervix	Cervix Uteri	17576	-0.033971	-0.067323	0.018557	0.96641
BMI	Artery_Tibial	Blood Vessel	17576	-0.032707	-0.067382	0.016589	0.97566
BMI	Heart_Left_Ventricle	Heart	17576	-0.029341	-0.049467	0.014729	0.97681
BMI	Esophagus_Muscularis	Esophagus	17576	-0.043363	-0.085974	0.02032	0.98357
BMI	Adrenal_Gland	Adrenal Gland	17576	-0.034886	-0.067938	0.01623	0.98419
BMI	Whole_Blood	Blood	17576	-0.020221	-0.036984	0.00921	0.98593
BMI	Pancreas	Pancreas	17576	-0.034117	-0.057871	0.013657	0.99375
BMI	Fallopian_Tube	Fallopian Tube	17576	-0.053142	-0.10286	0.019092	0.99731
BMI	Liver	Liver	17576	-0.029263	-0.053081	0.010367	0.99762
BMI	Skin_Sun_Exposed_Lower_leg	Skin	17576	-0.036943	-0.071945	0.012634	0.99827
BMI	Skin_Not_Sun_Exposed_Suprapubic	Skin	17576	-0.038318	-0.074041	0.012738	0.99868
BMI	Cervix_Ectocervix	Cervix Uteri	17576	-0.063555	-0.12404	0.02071	0.99892
BMI	Spleen	Spleen	17576	-0.036626	-0.073359	0.011894	0.99896
BMI	Prostate	Prostate	17576	-0.061373	-0.11712	0.01959	0.99913
BMI	Adipose_Subcutaneous	Adipose Tissue	17576	-0.061009	-0.12218	0.017607	0.99973
BMI	Artery_Aorta	Blood Vessel	17576	-0.059088	-0.12077	0.016838	0.99977
BMI	Thyroid	Thyroid	17576	-0.057425	-0.11427	0.015719	0.99987
BMI	Artery_Coronary	Blood Vessel	17576	-0.074562	-0.14906	0.019493	0.99993
BMI	Stomach	Stomach	17576	-0.074312	-0.13589	0.018984	0.99995
BMI	Lung	Lung	17576	-0.065008	-0.12619	0.014942	0.99999
BMI	Small_Intestine_Terminal_Ileum	Small Intestine	17576	-0.065227	-0.12049	0.014989	0.99999
BMI	Adipose_Visceral_Omentum	Adipose Tissue	17576	-0.097121	-0.18931	0.018362	1
BMI	Bladder	Bladder	17576	-0.095694	-0.18839	0.018863	1
BMI	Breast_Mammary_Tissue	Breast	17576	-0.1007	-0.19465	0.020542	1
BMI	Colon_Transverse	Colon	17576	-0.092293	-0.17085	0.018081	1
BMI	Esophagus_Mucosa	Esophagus	17576	-0.072121	-0.14021	0.012494	1
BMI	Kidney_Cortex	Kidney	17576	-0.075885	-0.13469	0.014893	1
BMI	Minor_Salivary_Gland	Salivary Gland	17576	-0.096842	-0.1812	0.015796	1
BMI	Vagina	Vagina	17576	-0.080847	-0.15528	0.017961	1
CKD	Kidney_Cortex	Kidney	16986	0.018736	0.033093	0.0089282	0.01794
CKD	Breast_Mammary_Tissue	Breast	16986	0.016608	0.031962	0.012254	0.087664
CKD	Bladder	Bladder	16986	0.014129	0.027705	0.011127	0.10209
CKD	Pancreas	Pancreas	16986	0.0093458	0.015785	0.0081939	0.12703
CKD	Skin_Sun_Exposed_Lower_leg	Skin	16986	0.0082543	0.016019	0.0075302	0.13651
CKD	Thyroid	Thyroid	16986	0.0095175	0.018862	0.0093721	0.15494
CKD	Adrenal_Gland	Adrenal Gland	16986	0.0089942	0.017452	0.0098019	0.17942
CKD	Ovary	Ovary	16986	0.008206	0.016648	0.0093288	0.18954
CKD	Adipose_Visceral_Omentum	Adipose Tissue	16986	0.0091623	0.017791	0.01088	0.19987
CKD	Skin_Not_Sun_Exposed_Suprapubic	Skin	16986	0.0063729	0.012273	0.0075779	0.20018
CKD	Minor_Salivary_Gland	Salivary Gland	16986	0.0075243	0.014016	0.0094946	0.21405
CKD	Colon_Transverse	Colon	16986	0.0077237	0.014234	0.010798	0.23721
CKD	Whole_Blood	Blood	16986	0.0036121	0.0065955	0.0055483	0.25752
CKD	Prostate	Prostate	16986	0.0073214	0.013908	0.011707	0.26587
CKD	Stomach	Stomach	16986	0.006934	0.012626	0.011252	0.26887
CKD	Colon_Sigmoid	Colon	16986	0.0069371	0.013622	0.011864	0.27938
CKD	Adipose_Subcutaneous	Adipose Tissue	16986	0.0056459	0.011267	0.010474	0.29493
CKD	Heart_Atrial_Appendage	Heart	16986	0.0044321	0.0079778	0.0092907	0.31667
CKD	Nerve_Tibial	Nerve	16986	0.0044606	0.0089596	0.0098702	0.32566
CKD	Liver	Liver	16986	0.0024598	0.0044464	0.006129	0.34409
CKD	Brain_Putamen_basal_ganglia	Brain	16986	0.0021353	0.003645	0.0077893	0.39199
CKD	Esophagus_Mucosa	Esophagus	16986	0.00097497	0.0018883	0.0074882	0.4482
CKD	Pituitary	Pituitary	16986	0.00093762	0.001749	0.0087408	0.45729
CKD	Brain_Spinal_cord_cervical_c-1	Brain	16986	0.00089238	0.0016174	0.0085284	0.45833
CKD	Lung	Lung	16986	0.00065311	0.0012626	0.0088858	0.4707
CKD	Small_Intestine_Terminal_Ileum	Small Intestine	16986	-0.00058396	-0.0010738	0.0089209	0.5261
CKD	Artery_Tibial	Blood Vessel	16986	-0.0015788	-0.0032441	0.0097768	0.56414
CKD	Brain_Substantia_nigra	Brain	16986	-0.0013962	-0.0024282	0.0084464	0.56564
CKD	Cells_EBV-transformed_lymphocytes	Blood	16986	-0.00080151	-0.001751	0.0048151	0.5661
CKD	Vagina	Vagina	16986	-0.0018845	-0.0036028	0.010775	0.56941
CKD	Artery_Aorta	Blood Vessel	16986	-0.0021274	-0.004335	0.0098899	0.58516
CKD	Brain_Cortex	Brain	16986	-0.001556	-0.0028562	0.0069888	0.58809
CKD	Cervix_Endocervix	Cervix Uteri	16986	-0.0025726	-0.0050763	0.011088	0.59174
CKD	Heart_Left_Ventricle	Heart	16986	-0.002534	-0.004255	0.0087777	0.61359
CKD	Brain_Caudate_basal_ganglia	Brain	16986	-0.0024782	-0.0042859	0.0078185	0.62436
CKD	Brain_Nucleus_accumbens_basal_ganglia	Brain	16986	-0.0029854	-0.0052272	0.007433	0.65602
CKD	Brain_Frontal_Cortex_BA9	Brain	16986	-0.0033273	-0.0061802	0.0067088	0.69003
CKD	Artery_Coronary	Blood Vessel	16986	-0.005758	-0.011471	0.011415	0.69301
CKD	Cells_Transformed_fibroblasts	Skin	16986	-0.0035203	-0.0075137	0.0066584	0.70149
CKD	Muscle_Skeletal	Muscle	16986	-0.0039006	-0.0073705	0.0068648	0.71505
CKD	Esophagus_Muscularis	Esophagus	16986	-0.0071271	-0.014083	0.011972	0.72418
CKD	Cervix_Ectocervix	Cervix Uteri	16986	-0.0077773	-0.015116	0.012413	0.73451
CKD	Uterus	Uterus	16986	-0.0070063	-0.014244	0.010648	0.74473
CKD	Esophagus_Gastroesophageal_Junction	Esophagus	16986	-0.0082268	-0.016237	0.012357	0.74721
CKD	Brain_Hippocampus	Brain	16986	-0.0052548	-0.0089518	0.0078817	0.74751
CKD	Brain_Anterior_cingulate_cortex_BA24	Brain	16986	-0.0049738	-0.0087961	0.0072427	0.75387
CKD	Spleen	Spleen	16986	-0.0053992	-0.010779	0.0071229	0.77577
CKD	Brain_Amygdala	Brain	16986	-0.0061686	-0.010561	0.007702	0.7884
CKD	Brain_Cerebellum	Brain	16986	-0.0060944	-0.012126	0.0061898	0.83758
CKD	Brain_Cerebellar_Hemisphere	Brain	16986	-0.0062784	-0.012633	0.0059834	0.85297
CKD	Brain_Hypothalamus	Brain	16986	-0.0084812	-0.014769	0.0079119	0.85812
CKD	Testis	Testis	16986	-0.0060973	-0.01049	0.0055291	0.86493
CKD	Fallopian_Tube	Fallopian Tube	16986	-0.013224	-0.025478	0.011413	0.8767
OB	Brain_Cerebellar_Hemisphere	Brain	17021	0.026474	0.053269	0.006276	1.2378e-05
OB	Brain_Cerebellum	Brain	17021	0.025786	0.051309	0.0064938	3.5965e-05
OB	Brain_Frontal_Cortex_BA9	Brain	17021	0.022883	0.042504	0.0070073	0.00054747
OB	Brain_Cortex	Brain	17021	0.021668	0.039775	0.0072989	0.0014975
OB	Brain_Anterior_cingulate_cortex_BA24	Brain	17021	0.018881	0.033401	0.0075541	0.0062239
OB	Brain_Hypothalamus	Brain	17021	0.017425	0.030358	0.0082592	0.017445
OB	Brain_Nucleus_accumbens_basal_ganglia	Brain	17021	0.014834	0.02598	0.007746	0.027752
OB	Colon_Sigmoid	Colon	17021	0.019036	0.037376	0.012439	0.062973
OB	Brain_Amygdala	Brain	17021	0.011612	0.019891	0.0080359	0.074234
OB	Brain_Hippocampus	Brain	17021	0.011635	0.019831	0.0082288	0.078694
OB	Brain_Caudate_basal_ganglia	Brain	17021	0.010852	0.018773	0.0081587	0.09176
OB	Brain_Putamen_basal_ganglia	Brain	17021	0.0095169	0.016253	0.0081333	0.12099
OB	Muscle_Skeletal	Muscle	17021	0.0080509	0.015215	0.0071631	0.13053
OB	Brain_Substantia_nigra	Brain	17021	0.0091884	0.015991	0.0088289	0.14901
OB	Esophagus_Muscularis	Esophagus	17021	0.012688	0.02507	0.012556	0.15615
OB	Pituitary	Pituitary	17021	0.0089009	0.016606	0.0091458	0.16523
OB	Cervix_Endocervix	Cervix Uteri	17021	0.011275	0.022246	0.011646	0.16649
OB	Esophagus_Gastroesophageal_Junction	Esophagus	17021	0.010069	0.019873	0.012968	0.21875
OB	Cells_Transformed_fibroblasts	Skin	17021	0.0043518	0.0092876	0.0069379	0.26525
OB	Brain_Spinal_cord_cervical_c-1	Brain	17021	0.0054581	0.0098963	0.0089157	0.27021
OB	Uterus	Uterus	17021	0.006538	0.01329	0.011135	0.27855
OB	Fallopian_Tube	Fallopian Tube	17021	0.002918	0.0056227	0.011958	0.4036
OB	Testis	Testis	17021	-0.00011238	-0.0001933	0.0058076	0.50772
OB	Artery_Aorta	Blood Vessel	17021	-0.0012764	-0.0026009	0.010368	0.54899
OB	Nerve_Tibial	Nerve	17021	-0.001661	-0.003336	0.010365	0.56366
OB	Artery_Tibial	Blood Vessel	17021	-0.0021157	-0.0043467	0.010236	0.58187
OB	Prostate	Prostate	17021	-0.0058509	-0.011117	0.012283	0.68309
OB	Skin_Sun_Exposed_Lower_leg	Skin	17021	-0.0038147	-0.0074033	0.0079337	0.68468
OB	Heart_Atrial_Appendage	Heart	17021	-0.0047347	-0.008525	0.0096817	0.68759
OB	Heart_Left_Ventricle	Heart	17021	-0.0048235	-0.0081028	0.0091325	0.70131
OB	Cervix_Ectocervix	Cervix Uteri	17021	-0.0083802	-0.016291	0.013028	0.73997
OB	Bladder	Bladder	17021	-0.0077158	-0.015133	0.011741	0.74446
OB	Artery_Coronary	Blood Vessel	17021	-0.0091129	-0.018156	0.011942	0.7773
OB	Skin_Not_Sun_Exposed_Suprapubic	Skin	17021	-0.0066047	-0.012721	0.0079915	0.79572
OB	Adrenal_Gland	Adrenal Gland	17021	-0.010067	-0.019537	0.010274	0.83642
OB	Ovary	Ovary	17021	-0.0096395	-0.019556	0.0097687	0.83812
OB	Stomach	Stomach	17021	-0.011757	-0.021417	0.011792	0.8406
OB	Liver	Liver	17021	-0.0070182	-0.012698	0.006421	0.8628
OB	Pancreas	Pancreas	17021	-0.010652	-0.018014	0.0084841	0.89535
OB	Cells_EBV-transformed_lymphocytes	Blood	17021	-0.0068661	-0.015004	0.0050418	0.91336
OB	Vagina	Vagina	17021	-0.015862	-0.030332	0.011363	0.91863
OB	Colon_Transverse	Colon	17021	-0.016535	-0.03048	0.011384	0.9268
OB	Adipose_Visceral_Omentum	Adipose Tissue	17021	-0.020008	-0.038857	0.011398	0.96039
OB	Adipose_Subcutaneous	Adipose Tissue	17021	-0.022037	-0.043981	0.010936	0.97804
OB	Breast_Mammary_Tissue	Breast	17021	-0.025879	-0.049814	0.012778	0.97857
OB	Minor_Salivary_Gland	Salivary Gland	17021	-0.023523	-0.04384	0.0099782	0.99079
OB	Lung	Lung	17021	-0.022079	-0.04269	0.009331	0.99101
OB	Spleen	Spleen	17021	-0.019089	-0.038114	0.0074948	0.99456
OB	Whole_Blood	Blood	17021	-0.014949	-0.027309	0.0058255	0.99485
OB	Kidney_Cortex	Kidney	17021	-0.024133	-0.042646	0.0093328	0.99514
OB	Esophagus_Mucosa	Esophagus	17021	-0.02082	-0.040334	0.0078903	0.99583
OB	Thyroid	Thyroid	17021	-0.026547	-0.052615	0.0098318	0.99653
OB	Small_Intestine_Terminal_Ileum	Small Intestine	17021	-0.026575	-0.048882	0.0093598	0.99774
WHR	Adipose_Subcutaneous	Adipose Tissue	17576	0.14915	0.2987	0.016252	2.4667e-20
WHR	Breast_Mammary_Tissue	Breast	17576	0.15371	0.29711	0.018978	2.9543e-16
WHR	Uterus	Uterus	17576	0.12678	0.25871	0.016534	9.2479e-15
WHR	Adipose_Visceral_Omentum	Adipose Tissue	17576	0.12866	0.25078	0.016971	1.8053e-14
WHR	Nerve_Tibial	Nerve	17576	0.11165	0.22512	0.015498	3.0453e-13
WHR	Cervix_Ectocervix	Cervix Uteri	17576	0.13302	0.25962	0.019135	1.8729e-12
WHR	Cervix_Endocervix	Cervix Uteri	17576	0.11327	0.22447	0.017145	2.0272e-11
WHR	Artery_Tibial	Blood Vessel	17576	0.096968	0.19977	0.015329	1.2927e-10
WHR	Artery_Coronary	Blood Vessel	17576	0.10562	0.21114	0.018021	2.35e-09
WHR	Cells_Transformed_fibroblasts	Skin	17576	0.050931	0.10895	0.010258	3.4724e-07
WHR	Ovary	Ovary	17576	0.068866	0.1402	0.01446	9.6479e-07
WHR	Esophagus_Gastroesophageal_Junction	Esophagus	17576	0.091773	0.18177	0.019423	1.1599e-06
WHR	Artery_Aorta	Blood Vessel	17576	0.069909	0.14289	0.015573	3.5989e-06
WHR	Colon_Sigmoid	Colon	17576	0.083114	0.1638	0.018657	4.2263e-06
WHR	Bladder	Bladder	17576	0.07708	0.15175	0.017452	5.0459e-06
WHR	Fallopian_Tube	Fallopian Tube	17576	0.077915	0.1508	0.017655	5.1249e-06
WHR	Vagina	Vagina	17576	0.072053	0.13839	0.016616	7.2849e-06
WHR	Esophagus_Muscularis	Esophagus	17576	0.077349	0.15336	0.01879	1.9326e-05
WHR	Thyroid	Thyroid	17576	0.046069	0.091677	0.014542	0.00076864
WHR	Muscle_Skeletal	Muscle	17576	0.033136	0.062746	0.010524	0.00082198
WHR	Heart_Atrial_Appendage	Heart	17576	0.045497	0.082227	0.014643	0.00094627
WHR	Lung	Lung	17576	0.042264	0.082043	0.013826	0.0011205
WHR	Skin_Sun_Exposed_Lower_leg	Skin	17576	0.035031	0.068221	0.011688	0.0013639
WHR	Prostate	Prostate	17576	0.05012	0.095648	0.018123	0.0028443
WHR	Skin_Not_Sun_Exposed_Suprapubic	Skin	17576	0.029554	0.057106	0.011784	0.0060766
WHR	Heart_Left_Ventricle	Heart	17576	0.022635	0.038161	0.013626	0.048348
WHR	Colon_Transverse	Colon	17576	0.015539	0.028765	0.016738	0.17663
WHR	Adrenal_Gland	Adrenal Gland	17576	0.010626	0.020694	0.015016	0.23958
WHR	Minor_Salivary_Gland	Salivary Gland	17576	0.0085968	0.016086	0.014629	0.27838
WHR	Stomach	Stomach	17576	0.0030793	0.005631	0.017569	0.43044
WHR	Spleen	Spleen	17576	-0.0036768	-0.0073643	0.011006	0.63084
WHR	Small_Intestine_Terminal_Ileum	Small Intestine	17576	-0.0088532	-0.016354	0.013873	0.73831
WHR	Esophagus_Mucosa	Esophagus	17576	-0.0083183	-0.016171	0.011569	0.76392
WHR	Kidney_Cortex	Kidney	17576	-0.014722	-0.02613	0.013788	0.85718
WHR	Testis	Testis	17576	-0.0098539	-0.017053	0.0085427	0.87564
WHR	Liver	Liver	17576	-0.013626	-0.024716	0.0095916	0.92227
WHR	Pancreas	Pancreas	17576	-0.02714	-0.046037	0.012634	0.98414
WHR	Cells_EBV-transformed_lymphocytes	Blood	17576	-0.0186	-0.040666	0.0075091	0.99337
WHR	Pituitary	Pituitary	17576	-0.034029	-0.063805	0.013504	0.99413
WHR	Whole_Blood	Blood	17576	-0.024648	-0.04508	0.008519	0.99809
WHR	Brain_Cerebellum	Brain	17576	-0.029482	-0.058848	0.0095877	0.99895
WHR	Brain_Cerebellar_Hemisphere	Brain	17576	-0.032865	-0.066314	0.0092795	0.9998
WHR	Brain_Amygdala	Brain	17576	-0.078363	-0.13479	0.011773	1
WHR	Brain_Anterior_cingulate_cortex_BA24	Brain	17576	-0.073257	-0.13011	0.011102	1
WHR	Brain_Caudate_basal_ganglia	Brain	17576	-0.07401	-0.12857	0.012021	1
WHR	Brain_Cortex	Brain	17576	-0.06174	-0.11379	0.010768	1
WHR	Brain_Frontal_Cortex_BA9	Brain	17576	-0.067442	-0.12575	0.01035	1
WHR	Brain_Hippocampus	Brain	17576	-0.081763	-0.13995	0.012034	1
WHR	Brain_Hypothalamus	Brain	17576	-0.087404	-0.15296	0.01212	1
WHR	Brain_Nucleus_accumbens_basal_ganglia	Brain	17576	-0.072752	-0.12797	0.011446	1
WHR	Brain_Putamen_basal_ganglia	Brain	17576	-0.07026	-0.12046	0.011963	1
WHR	Brain_Spinal_cord_cervical_c-1	Brain	17576	-0.077997	-0.14199	0.01308	1
WHR	Brain_Substantia_nigra	Brain	17576	-0.090938	-0.15891	0.012943	1
EA	Brain_Cerebellar_Hemisphere	Brain	17554	0.081308	0.16407	0.008531	8.8931e-22
EA	Brain_Cerebellum	Brain	17554	0.082858	0.1654	0.008828	3.5309e-21
EA	Brain_Frontal_Cortex_BA9	Brain	17554	0.088314	0.16467	0.0095392	1.1708e-20
EA	Brain_Cortex	Brain	17554	0.088134	0.16243	0.009932	3.9024e-19
EA	Brain_Anterior_cingulate_cortex_BA24	Brain	17554	0.083815	0.14887	0.010273	1.8125e-16
EA	Brain_Nucleus_accumbens_basal_ganglia	Brain	17554	0.08354	0.14696	0.010529	1.1254e-15
EA	Brain_Hippocampus	Brain	17554	0.080408	0.13764	0.011134	2.6782e-13
EA	Brain_Caudate_basal_ganglia	Brain	17554	0.078763	0.13684	0.011072	5.9009e-13
EA	Brain_Hypothalamus	Brain	17554	0.077679	0.13596	0.011174	1.8744e-12
EA	Brain_Amygdala	Brain	17554	0.074467	0.1281	0.010893	4.2114e-12
EA	Brain_Putamen_basal_ganglia	Brain	17554	0.074031	0.12694	0.011013	9.2412e-12
EA	Brain_Substantia_nigra	Brain	17554	0.054601	0.095423	0.011973	2.5706e-06
EA	Brain_Spinal_cord_cervical_c-1	Brain	17554	0.045135	0.082172	0.012176	0.00010521
EA	Pituitary	Pituitary	17554	0.045563	0.085432	0.012551	0.00014199
EA	Testis	Testis	17554	0.021404	0.037033	0.0079306	0.0034815
EA	Cells_EBV-transformed_lymphocytes	Blood	17554	0.0044379	0.009703	0.0069248	0.26081
EA	Adrenal_Gland	Adrenal Gland	17554	-0.0054253	-0.010565	0.013886	0.65199
EA	Cells_Transformed_fibroblasts	Skin	17554	-0.0067793	-0.014502	0.0094844	0.76262
EA	Muscle_Skeletal	Muscle	17554	-0.010352	-0.019605	0.0096621	0.85799
EA	Ovary	Ovary	17554	-0.021972	-0.04473	0.013314	0.95055
EA	Heart_Atrial_Appendage	Heart	17554	-0.025846	-0.046717	0.013239	0.97454
EA	Nerve_Tibial	Nerve	17554	-0.028123	-0.056709	0.014314	0.97527
EA	Heart_Left_Ventricle	Heart	17554	-0.024712	-0.041668	0.012439	0.97651
EA	Whole_Blood	Blood	17554	-0.016165	-0.029566	0.0078782	0.9799
EA	Uterus	Uterus	17554	-0.037366	-0.076248	0.015184	0.99306
EA	Liver	Liver	17554	-0.023654	-0.042907	0.0088386	0.99627
EA	Pancreas	Pancreas	17554	-0.032196	-0.054624	0.011639	0.99716
EA	Artery_Tibial	Blood Vessel	17554	-0.041931	-0.08639	0.014099	0.99853
EA	Colon_Sigmoid	Colon	17554	-0.055055	-0.1085	0.017209	0.99931
EA	Spleen	Spleen	17554	-0.033982	-0.068055	0.010158	0.99959
EA	Esophagus_Gastroesophageal_Junction	Esophagus	17554	-0.060817	-0.12046	0.017822	0.99968
EA	Esophagus_Muscularis	Esophagus	17554	-0.060722	-0.1204	0.017286	0.99978
EA	Skin_Not_Sun_Exposed_Suprapubic	Skin	17554	-0.039896	-0.07708	0.01096	0.99986
EA	Skin_Sun_Exposed_Lower_leg	Skin	17554	-0.040429	-0.078722	0.010886	0.9999
EA	Artery_Aorta	Blood Vessel	17554	-0.05312	-0.10858	0.014213	0.99991
EA	Thyroid	Thyroid	17554	-0.053516	-0.10649	0.013522	0.99996
EA	Artery_Coronary	Blood Vessel	17554	-0.06668	-0.13331	0.016332	0.99998
EA	Cervix_Ectocervix	Cervix Uteri	17554	-0.074246	-0.1449	0.017676	0.99999
EA	Cervix_Endocervix	Cervix Uteri	17554	-0.066072	-0.13094	0.015731	0.99999
EA	Esophagus_Mucosa	Esophagus	17554	-0.044614	-0.086728	0.010676	0.99999
EA	Kidney_Cortex	Kidney	17554	-0.054742	-0.097167	0.012714	0.99999
EA	Adipose_Subcutaneous	Adipose Tissue	17554	-0.076744	-0.15369	0.014923	1
EA	Adipose_Visceral_Omentum	Adipose Tissue	17554	-0.10046	-0.19584	0.015493	1
EA	Bladder	Bladder	17554	-0.084934	-0.16721	0.016061	1
EA	Breast_Mammary_Tissue	Breast	17554	-0.11344	-0.21926	0.017486	1
EA	Colon_Transverse	Colon	17554	-0.094198	-0.17438	0.015484	1
EA	Fallopian_Tube	Fallopian Tube	17554	-0.072485	-0.14029	0.016234	1
EA	Lung	Lung	17554	-0.087139	-0.16915	0.012796	1
EA	Minor_Salivary_Gland	Salivary Gland	17554	-0.084642	-0.15837	0.013436	1
EA	Prostate	Prostate	17554	-0.090336	-0.17239	0.016733	1
EA	Small_Intestine_Terminal_Ileum	Small Intestine	17554	-0.067939	-0.12549	0.012751	1
EA	Stomach	Stomach	17554	-0.091367	-0.1671	0.016191	1
EA	Vagina	Vagina	17554	-0.076616	-0.14715	0.01537	1
IQ	Brain_Cerebellar_Hemisphere	Brain	17565	0.062521	0.12616	0.0074957	3.9779e-17
IQ	Brain_Cerebellum	Brain	17565	0.063784	0.12732	0.0077518	1.0212e-16
IQ	Brain_Frontal_Cortex_BA9	Brain	17565	0.06762	0.12609	0.0083696	3.4867e-16
IQ	Brain_Cortex	Brain	17565	0.068357	0.12599	0.0087152	2.3285e-15
IQ	Brain_Anterior_cingulate_cortex_BA24	Brain	17565	0.063431	0.11267	0.0090256	1.0901e-12
IQ	Brain_Nucleus_accumbens_basal_ganglia	Brain	17565	0.064059	0.11269	0.0092683	2.4859e-12
IQ	Brain_Hypothalamus	Brain	17565	0.062736	0.1098	0.0098218	8.6649e-11
IQ	Brain_Hippocampus	Brain	17565	0.06176	0.10572	0.0097739	1.3514e-10
IQ	Brain_Amygdala	Brain	17565	0.05955	0.10244	0.0095612	2.4167e-10
IQ	Brain_Caudate_basal_ganglia	Brain	17565	0.058963	0.10244	0.0097354	7.1069e-10
IQ	Brain_Putamen_basal_ganglia	Brain	17565	0.054811	0.093985	0.0096728	7.4107e-09
IQ	Pituitary	Pituitary	17565	0.049463	0.092752	0.010982	3.3577e-06
IQ	Brain_Substantia_nigra	Brain	17565	0.046939	0.082031	0.010466	3.6746e-06
IQ	Brain_Spinal_cord_cervical_c-1	Brain	17565	0.042654	0.077659	0.010627	3.0033e-05
IQ	Cells_EBV-transformed_lymphocytes	Blood	17565	0.0047323	0.010348	0.0060911	0.21861
IQ	Testis	Testis	17565	0.0045751	0.0079171	0.0069132	0.25406
IQ	Ovary	Ovary	17565	-0.0014235	-0.0028982	0.011786	0.54807
IQ	Muscle_Skeletal	Muscle	17565	-0.0079406	-0.015038	0.0084754	0.82559
IQ	Uterus	Uterus	17565	-0.013729	-0.028018	0.013436	0.84656
IQ	Adrenal_Gland	Adrenal Gland	17565	-0.012668	-0.024672	0.012202	0.85038
IQ	Cells_Transformed_fibroblasts	Skin	17565	-0.0097191	-0.020792	0.0083758	0.87704
IQ	Whole_Blood	Blood	17565	-0.0095698	-0.017503	0.0069492	0.91575
IQ	Colon_Sigmoid	Colon	17565	-0.022656	-0.044653	0.015102	0.93321
IQ	Nerve_Tibial	Nerve	17565	-0.021679	-0.043717	0.012659	0.95659
IQ	Artery_Tibial	Blood Vessel	17565	-0.022126	-0.045587	0.012533	0.96124
IQ	Artery_Aorta	Blood Vessel	17565	-0.026634	-0.054443	0.012656	0.98232
IQ	Esophagus_Muscularis	Esophagus	17565	-0.034173	-0.067759	0.015228	0.98758
IQ	Esophagus_Gastroesophageal_Junction	Esophagus	17565	-0.040732	-0.080684	0.01571	0.99524
IQ	Cervix_Endocervix	Cervix Uteri	17565	-0.036805	-0.072944	0.013894	0.99596
IQ	Liver	Liver	17565	-0.022268	-0.040398	0.0077924	0.99786
IQ	Fallopian_Tube	Fallopian Tube	17565	-0.043683	-0.084551	0.014252	0.99891
IQ	Spleen	Spleen	17565	-0.027897	-0.055877	0.0089373	0.9991
IQ	Pancreas	Pancreas	17565	-0.032376	-0.054924	0.010287	0.99917
IQ	Artery_Coronary	Blood Vessel	17565	-0.051068	-0.1021	0.014598	0.99977
IQ	Cervix_Ectocervix	Cervix Uteri	17565	-0.054827	-0.10702	0.015607	0.99978
IQ	Bladder	Bladder	17565	-0.050829	-0.10007	0.014095	0.99984
IQ	Small_Intestine_Terminal_Ileum	Small Intestine	17565	-0.040417	-0.074669	0.011224	0.99984
IQ	Heart_Left_Ventricle	Heart	17565	-0.041149	-0.069384	0.010934	0.99992
IQ	Prostate	Prostate	17565	-0.055108	-0.10518	0.014652	0.99992
IQ	Skin_Not_Sun_Exposed_Suprapubic	Skin	17565	-0.037009	-0.071516	0.0096043	0.99994
IQ	Colon_Transverse	Colon	17565	-0.053414	-0.098892	0.013563	0.99996
IQ	Skin_Sun_Exposed_Lower_leg	Skin	17565	-0.038584	-0.075143	0.0095281	0.99997
IQ	Esophagus_Mucosa	Esophagus	17565	-0.038818	-0.075471	0.0093811	0.99998
IQ	Heart_Atrial_Appendage	Heart	17565	-0.051458	-0.093013	0.011688	0.99999
IQ	Minor_Salivary_Gland	Salivary Gland	17565	-0.049323	-0.092296	0.011796	0.99999
IQ	Adipose_Subcutaneous	Adipose Tissue	17565	-0.065725	-0.13164	0.013215	1
IQ	Adipose_Visceral_Omentum	Adipose Tissue	17565	-0.090979	-0.17736	0.013764	1
IQ	Breast_Mammary_Tissue	Breast	17565	-0.096188	-0.18594	0.015511	1
IQ	Kidney_Cortex	Kidney	17565	-0.058252	-0.10341	0.011301	1
IQ	Lung	Lung	17565	-0.067331	-0.13072	0.011224	1
IQ	Stomach	Stomach	17565	-0.063646	-0.1164	0.014203	1
IQ	Thyroid	Thyroid	17565	-0.056009	-0.11146	0.011772	1
IQ	Vagina	Vagina	17565	-0.06237	-0.1198	0.013492	1
AD	Artery_Aorta	Blood Vessel	17460	0.03747	0.076581	0.010313	0.0001403
AD	Artery_Coronary	Blood Vessel	17460	0.034571	0.069111	0.011887	0.0018199
AD	Lung	Lung	17460	0.024755	0.04806	0.0091747	0.0034897
AD	Spleen	Spleen	17460	0.019141	0.038333	0.0073118	0.0044295
AD	Adipose_Subcutaneous	Adipose Tissue	17460	0.022943	0.045952	0.010878	0.017477
AD	Thyroid	Thyroid	17460	0.019797	0.039391	0.0096652	0.020273
AD	Whole_Blood	Blood	17460	0.010739	0.019638	0.0056911	0.029592
AD	Breast_Mammary_Tissue	Breast	17460	0.022545	0.043575	0.012693	0.037863
AD	Artery_Tibial	Blood Vessel	17460	0.017595	0.036249	0.01017	0.04181
AD	Adipose_Visceral_Omentum	Adipose Tissue	17460	0.017832	0.034763	0.011267	0.056761
AD	Fallopian_Tube	Fallopian Tube	17460	0.016226	0.031401	0.011768	0.083979
AD	Nerve_Tibial	Nerve	17460	0.013544	0.027308	0.010305	0.094392
AD	Pituitary	Pituitary	17460	0.011461	0.021484	0.0090539	0.10278
AD	Uterus	Uterus	17460	0.011995	0.024472	0.011047	0.13878
AD	Cells_Transformed_fibroblasts	Skin	17460	0.0071852	0.015372	0.0068589	0.14742
AD	Bladder	Bladder	17460	0.011885	0.023402	0.011572	0.15221
AD	Liver	Liver	17460	0.0065197	0.011827	0.0064192	0.1549
AD	Cells_EBV-transformed_lymphocytes	Blood	17460	0.0035238	0.0077049	0.0050043	0.24068
AD	Cervix_Endocervix	Cervix Uteri	17460	0.0044409	0.0087982	0.011356	0.34788
AD	Small_Intestine_Terminal_Ileum	Small Intestine	17460	0.0034282	0.0063321	0.0092551	0.35554
AD	Minor_Salivary_Gland	Salivary Gland	17460	0.0026869	0.0050268	0.0096472	0.39031
AD	Testis	Testis	17460	0.0015025	0.0025981	0.0057486	0.39691
AD	Ovary	Ovary	17460	0.00094128	0.0019159	0.0097299	0.46147
AD	Pancreas	Pancreas	17460	0.00021465	0.00036411	0.0084945	0.48992
AD	Cervix_Ectocervix	Cervix Uteri	17460	0.00011099	0.00021659	0.01267	0.49651
AD	Kidney_Cortex	Kidney	17460	-0.0020799	-0.0036913	0.0092869	0.5886
AD	Vagina	Vagina	17460	-0.0049771	-0.0095571	0.010971	0.67496
AD	Skin_Sun_Exposed_Lower_leg	Skin	17460	-0.0036262	-0.0070591	0.0077641	0.67976
AD	Adrenal_Gland	Adrenal Gland	17460	-0.0055787	-0.010865	0.010077	0.71008
AD	Prostate	Prostate	17460	-0.0069788	-0.013315	0.012054	0.71869
AD	Skin_Not_Sun_Exposed_Suprapubic	Skin	17460	-0.005062	-0.0097766	0.007821	0.74125
AD	Esophagus_Mucosa	Esophagus	17460	-0.0054122	-0.010518	0.0076288	0.76097
AD	Brain_Spinal_cord_cervical_c-1	Brain	17460	-0.0065014	-0.011833	0.0088311	0.76919
AD	Muscle_Skeletal	Muscle	17460	-0.0054336	-0.010288	0.0070878	0.77834
AD	Brain_Cerebellar_Hemisphere	Brain	17460	-0.0050431	-0.010174	0.0061903	0.79237
AD	Brain_Cerebellum	Brain	17460	-0.0058325	-0.011639	0.0064005	0.81891
AD	Brain_Frontal_Cortex_BA9	Brain	17460	-0.0064354	-0.011996	0.0069118	0.82409
AD	Brain_Cortex	Brain	17460	-0.0070342	-0.01296	0.0072005	0.83568
AD	Esophagus_Gastroesophageal_Junction	Esophagus	17460	-0.014744	-0.029198	0.012878	0.87386
AD	Esophagus_Muscularis	Esophagus	17460	-0.014832	-0.029403	0.012461	0.88301
AD	Heart_Atrial_Appendage	Heart	17460	-0.01211	-0.021883	0.0095946	0.89655
AD	Stomach	Stomach	17460	-0.015036	-0.027495	0.011743	0.8998
AD	Brain_Nucleus_accumbens_basal_ganglia	Brain	17460	-0.01023	-0.01799	0.0076546	0.90928
AD	Brain_Anterior_cingulate_cortex_BA24	Brain	17460	-0.01021	-0.018129	0.0074453	0.91486
AD	Brain_Caudate_basal_ganglia	Brain	17460	-0.01127	-0.019574	0.0080629	0.9189
AD	Colon_Transverse	Colon	17460	-0.017554	-0.03249	0.011146	0.94235
AD	Brain_Hippocampus	Brain	17460	-0.012771	-0.021854	0.008098	0.9426
AD	Brain_Hypothalamus	Brain	17460	-0.013218	-0.023127	0.0081143	0.94834
AD	Brain_Putamen_basal_ganglia	Brain	17460	-0.013153	-0.022546	0.0080238	0.94941
AD	Brain_Substantia_nigra	Brain	17460	-0.014416	-0.025186	0.0086851	0.95152
AD	Colon_Sigmoid	Colon	17460	-0.020523	-0.04044	0.012364	0.95152
AD	Brain_Amygdala	Brain	17460	-0.013284	-0.022842	0.0079102	0.95345
AD	Heart_Left_Ventricle	Heart	17460	-0.020387	-0.03436	0.0091065	0.9874
EPL	Spleen	Spleen	17579	0.0079543	0.015899	0.0065822	0.11344
EPL	Adipose_Subcutaneous	Adipose Tissue	17579	0.011697	0.023368	0.0097287	0.11463
EPL	Fallopian_Tube	Fallopian Tube	17579	0.01115	0.021521	0.010545	0.14517
EPL	Brain_Cerebellum	Brain	17579	0.0058762	0.011712	0.0057048	0.1515
EPL	Bladder	Bladder	17579	0.01016	0.019958	0.010448	0.16541
EPL	Brain_Cortex	Brain	17579	0.0060963	0.011204	0.0064343	0.17171
EPL	Esophagus_Muscularis	Esophagus	17579	0.010442	0.02064	0.011116	0.17379
EPL	Esophagus_Gastroesophageal_Junction	Esophagus	17579	0.010609	0.020947	0.011494	0.17801
EPL	Brain_Cerebellar_Hemisphere	Brain	17579	0.0049935	0.010064	0.0055103	0.18242
EPL	Cervix_Endocervix	Cervix Uteri	17579	0.0092211	0.018223	0.010232	0.18376
EPL	Adipose_Visceral_Omentum	Adipose Tissue	17579	0.0082211	0.015988	0.010103	0.20791
EPL	Brain_Hippocampus	Brain	17579	0.005907	0.010077	0.0072878	0.20883
EPL	Cervix_Ectocervix	Cervix Uteri	17579	0.0091323	0.017775	0.011412	0.21179
EPL	Brain_Frontal_Cortex_BA9	Brain	17579	0.0049373	0.009184	0.0061731	0.21192
EPL	Breast_Mammary_Tissue	Breast	17579	0.0082336	0.015873	0.011384	0.23476
EPL	Colon_Sigmoid	Colon	17579	0.007066	0.01389	0.011021	0.26072
EPL	Brain_Spinal_cord_cervical_c-1	Brain	17579	0.0043758	0.0079443	0.0079069	0.28999
EPL	Brain_Anterior_cingulate_cortex_BA24	Brain	17579	0.0031714	0.0056164	0.0066725	0.31729
EPL	Uterus	Uterus	17579	0.0040549	0.0082481	0.0098438	0.3402
EPL	Skin_Sun_Exposed_Lower_leg	Skin	17579	0.0026836	0.0052122	0.0069876	0.35047
EPL	Brain_Amygdala	Brain	17579	0.0026082	0.004472	0.0071245	0.35715
EPL	Pituitary	Pituitary	17579	0.0026393	0.0049371	0.0080579	0.37163
EPL	Small_Intestine_Terminal_Ileum	Small Intestine	17579	0.0022374	0.0041245	0.0082829	0.39353
EPL	Brain_Hypothalamus	Brain	17579	0.0019475	0.0033989	0.0072437	0.39402
EPL	Prostate	Prostate	17579	0.0022257	0.0042357	0.010837	0.41864
EPL	Skin_Not_Sun_Exposed_Suprapubic	Skin	17579	0.0012426	0.0023951	0.0070159	0.42971
EPL	Minor_Salivary_Gland	Salivary Gland	17579	0.0011624	0.0021688	0.0087705	0.44728
EPL	Vagina	Vagina	17579	0.00092128	0.0017647	0.010018	0.46337
EPL	Brain_Caudate_basal_ganglia	Brain	17579	0.00056221	0.00097354	0.0072361	0.46904
EPL	Brain_Nucleus_accumbens_basal_ganglia	Brain	17579	0.00030928	0.00054237	0.0068333	0.48195
EPL	Brain_Substantia_nigra	Brain	17579	7.362e-05	0.00012827	0.0078242	0.49625
EPL	Liver	Liver	17579	-0.00012072	-0.00021814	0.005832	0.50826
EPL	Nerve_Tibial	Nerve	17579	-0.00087928	-0.0017679	0.0091984	0.53808
EPL	Brain_Putamen_basal_ganglia	Brain	17579	-0.0012108	-0.002069	0.0072216	0.56657
EPL	Esophagus_Mucosa	Esophagus	17579	-0.0016024	-0.0031085	0.0069274	0.59146
EPL	Colon_Transverse	Colon	17579	-0.0026711	-0.0049322	0.0099689	0.60563
EPL	Kidney_Cortex	Kidney	17579	-0.0024398	-0.0043165	0.0083219	0.61531
EPL	Artery_Tibial	Blood Vessel	17579	-0.0037244	-0.0076503	0.0091354	0.65824
EPL	Whole_Blood	Blood	17579	-0.0026221	-0.0047847	0.0051497	0.69468
EPL	Cells_EBV-transformed_lymphocytes	Blood	17579	-0.0024078	-0.005265	0.004517	0.70299
EPL	Muscle_Skeletal	Muscle	17579	-0.0034594	-0.0065354	0.0063274	0.70771
EPL	Adrenal_Gland	Adrenal Gland	17579	-0.0056723	-0.011018	0.0089925	0.7359
EPL	Artery_Aorta	Blood Vessel	17579	-0.007093	-0.01445	0.0092664	0.77799
EPL	Lung	Lung	17579	-0.0065152	-0.012626	0.0082439	0.78532
EPL	Ovary	Ovary	17579	-0.0082264	-0.016693	0.0087074	0.8276
EPL	Artery_Coronary	Blood Vessel	17579	-0.010314	-0.020555	0.010647	0.83364
EPL	Thyroid	Thyroid	17579	-0.0089822	-0.017825	0.0087523	0.84761
EPL	Stomach	Stomach	17579	-0.010782	-0.019658	0.010492	0.84791
EPL	Pancreas	Pancreas	17579	-0.0083267	-0.014075	0.0076555	0.86162
EPL	Heart_Atrial_Appendage	Heart	17579	-0.011703	-0.021086	0.0086957	0.91081
EPL	Heart_Left_Ventricle	Heart	17579	-0.012998	-0.021833	0.0081887	0.94377
EPL	Testis	Testis	17579	-0.0084196	-0.014493	0.0051795	0.94797
EPL	Cells_Transformed_fibroblasts	Skin	17579	-0.011325	-0.024179	0.0061709	0.96675
ISM	Brain_Cerebellum	Brain	17579	0.029502	0.058897	0.006534	3.1847e-06
ISM	Brain_Cerebellar_Hemisphere	Brain	17579	0.027199	0.054889	0.0063221	8.5032e-06
ISM	Brain_Frontal_Cortex_BA9	Brain	17579	0.025828	0.048163	0.0070734	0.00013083
ISM	Brain_Cortex	Brain	17579	0.026565	0.048966	0.0073707	0.00015707
ISM	Brain_Anterior_cingulate_cortex_BA24	Brain	17579	0.025648	0.045559	0.0076093	0.00037585
ISM	Brain_Hypothalamus	Brain	17579	0.027329	0.047832	0.0083056	0.00050131
ISM	Brain_Nucleus_accumbens_basal_ganglia	Brain	17579	0.022686	0.039909	0.0078031	0.0018254
ISM	Brain_Amygdala	Brain	17579	0.023231	0.039964	0.0080759	0.0020125
ISM	Brain_Caudate_basal_ganglia	Brain	17579	0.02293	0.03984	0.0081923	0.0025659
ISM	Brain_Putamen_basal_ganglia	Brain	17579	0.022552	0.038671	0.008153	0.0028399
ISM	Brain_Hippocampus	Brain	17579	0.022058	0.037761	0.0082578	0.0037835
ISM	Pituitary	Pituitary	17579	0.021358	0.040055	0.0092866	0.010733
ISM	Brain_Substantia_nigra	Brain	17579	0.019448	0.033988	0.0088863	0.014324
ISM	Brain_Spinal_cord_cervical_c-1	Brain	17579	0.015502	0.028224	0.0090258	0.042956
ISM	Testis	Testis	17579	0.009105	0.015759	0.0058858	0.06095
ISM	Nerve_Tibial	Nerve	17579	0.011351	0.022891	0.010648	0.14321
ISM	Cervix_Endocervix	Cervix Uteri	17579	0.0030872	0.0061189	0.011681	0.39578
ISM	Adrenal_Gland	Adrenal Gland	17579	-0.00074209	-0.0014453	0.010265	0.52882
ISM	Fallopian_Tube	Fallopian Tube	17579	-0.0023717	-0.0045912	0.012015	0.57824
ISM	Ovary	Ovary	17579	-0.0020649	-0.0042043	0.0099066	0.58255
ISM	Uterus	Uterus	17579	-0.0044454	-0.0090727	0.011313	0.65282
ISM	Muscle_Skeletal	Muscle	17579	-0.0033211	-0.0062892	0.0071881	0.67797
ISM	Colon_Sigmoid	Colon	17579	-0.0088249	-0.017393	0.012711	0.75624
ISM	Esophagus_Gastroesophageal_Junction	Esophagus	17579	-0.0094963	-0.018812	0.013216	0.76378
ISM	Cells_EBV-transformed_lymphocytes	Blood	17579	-0.0041796	-0.0091387	0.0051465	0.79163
ISM	Cervix_Ectocervix	Cervix Uteri	17579	-0.011216	-0.021895	0.013067	0.80464
ISM	Esophagus_Muscularis	Esophagus	17579	-0.011047	-0.021904	0.012798	0.80597
ISM	Prostate	Prostate	17579	-0.015471	-0.029531	0.012408	0.89377
ISM	Whole_Blood	Blood	17579	-0.0079557	-0.014551	0.0058394	0.91346
ISM	Breast_Mammary_Tissue	Breast	17579	-0.01955	-0.037794	0.013029	0.93325
ISM	Cells_Transformed_fibroblasts	Skin	17579	-0.010652	-0.022789	0.0070414	0.93482
ISM	Pancreas	Pancreas	17579	-0.013529	-0.022949	0.0086073	0.94199
ISM	Thyroid	Thyroid	17579	-0.016184	-0.032212	0.0099958	0.94728
ISM	Bladder	Bladder	17579	-0.019888	-0.03916	0.011935	0.95217
ISM	Lung	Lung	17579	-0.01593	-0.030928	0.0093798	0.95527
ISM	Minor_Salivary_Gland	Salivary Gland	17579	-0.017481	-0.032713	0.0099645	0.9603
ISM	Artery_Aorta	Blood Vessel	17579	-0.0192	-0.039248	0.010598	0.96497
ISM	Heart_Left_Ventricle	Heart	17579	-0.017241	-0.029068	0.0092786	0.96841
ISM	Adipose_Subcutaneous	Adipose Tissue	17579	-0.02109	-0.042241	0.011123	0.97101
ISM	Vagina	Vagina	17579	-0.022013	-0.042288	0.011363	0.97364
ISM	Esophagus_Mucosa	Esophagus	17579	-0.015765	-0.030652	0.0079144	0.9768
ISM	Heart_Atrial_Appendage	Heart	17579	-0.019995	-0.036141	0.0099395	0.97787
ISM	Spleen	Spleen	17579	-0.015222	-0.03049	0.0075099	0.97865
ISM	Artery_Tibial	Blood Vessel	17579	-0.022197	-0.045735	0.010491	0.98281
ISM	Liver	Liver	17579	-0.014064	-0.025511	0.0065743	0.98378
ISM	Skin_Not_Sun_Exposed_Suprapubic	Skin	17579	-0.01797	-0.034727	0.0080885	0.98684
ISM	Stomach	Stomach	17579	-0.027032	-0.049439	0.011997	0.98787
ISM	Skin_Sun_Exposed_Lower_leg	Skin	17579	-0.018115	-0.035282	0.0080283	0.98797
ISM	Artery_Coronary	Blood Vessel	17579	-0.028364	-0.056711	0.012263	0.98963
ISM	Adipose_Visceral_Omentum	Adipose Tissue	17579	-0.027953	-0.054495	0.011554	0.99222
ISM	Small_Intestine_Terminal_Ileum	Small Intestine	17579	-0.023942	-0.044228	0.0094301	0.99443
ISM	Colon_Transverse	Colon	17579	-0.02985	-0.055262	0.011386	0.99562
ISM	Kidney_Cortex	Kidney	17579	-0.032796	-0.058217	0.0094982	0.99972
IV	Brain_Cerebellum	Brain	17483	0.014776	0.029489	0.0063729	0.010214
IV	Brain_Cerebellar_Hemisphere	Brain	17483	0.013583	0.027403	0.0061675	0.013829
IV	Uterus	Uterus	17483	0.018116	0.036947	0.010956	0.049116
IV	Brain_Cortex	Brain	17483	0.010479	0.019304	0.0071889	0.072475
IV	Ovary	Ovary	17483	0.013664	0.027809	0.0096631	0.07868
IV	Brain_Frontal_Cortex_BA9	Brain	17483	0.00921	0.017165	0.0069148	0.091453
IV	Cervix_Ectocervix	Cervix Uteri	17483	0.016272	0.03174	0.012708	0.1002
IV	Artery_Tibial	Blood Vessel	17483	0.012621	0.025997	0.010174	0.1074
IV	Brain_Anterior_cingulate_cortex_BA24	Brain	17483	0.0074872	0.013293	0.0074418	0.15719
IV	Spleen	Spleen	17483	0.0059043	0.011823	0.007283	0.20877
IV	Cells_EBV-transformed_lymphocytes	Blood	17483	0.0038036	0.0083168	0.0049517	0.22121
IV	Pituitary	Pituitary	17483	0.0065763	0.012321	0.0089625	0.23155
IV	Cervix_Endocervix	Cervix Uteri	17483	0.0082553	0.016349	0.011357	0.23365
IV	Brain_Nucleus_accumbens_basal_ganglia	Brain	17483	0.005351	0.0094089	0.0076186	0.24123
IV	Esophagus_Gastroesophageal_Junction	Esophagus	17483	0.0086435	0.017113	0.01281	0.24993
IV	Cells_Transformed_fibroblasts	Skin	17483	0.0044905	0.0096055	0.0068127	0.25491
IV	Brain_Hippocampus	Brain	17483	0.0050779	0.0086883	0.0080806	0.26487
IV	Esophagus_Muscularis	Esophagus	17483	0.0075731	0.01501	0.012387	0.27049
IV	Brain_Amygdala	Brain	17483	0.0042064	0.0072329	0.0078952	0.29709
IV	Muscle_Skeletal	Muscle	17483	0.0028189	0.005339	0.0069858	0.34328
IV	Brain_Caudate_basal_ganglia	Brain	17483	0.0021471	0.0037285	0.0080346	0.39465
IV	Artery_Aorta	Blood Vessel	17483	0.0027434	0.0056057	0.010292	0.39491
IV	Liver	Liver	17483	0.0013312	0.0024147	0.006355	0.41704
IV	Colon_Sigmoid	Colon	17483	0.0019782	0.0038972	0.012298	0.4361
IV	Nerve_Tibial	Nerve	17483	0.0015207	0.0030649	0.010265	0.44111
IV	Brain_Hypothalamus	Brain	17483	0.001089	0.0019047	0.0081045	0.44656
IV	Whole_Blood	Blood	17483	0.00036013	0.00065875	0.0057008	0.47482
IV	Brain_Putamen_basal_ganglia	Brain	17483	0.00044837	0.00076855	0.0080051	0.47767
IV	Artery_Coronary	Blood Vessel	17483	0.00027187	0.00054333	0.011909	0.49089
IV	Adipose_Subcutaneous	Adipose Tissue	17483	-0.0019298	-0.0038637	0.01079	0.57097
IV	Thyroid	Thyroid	17483	-0.0020788	-0.0041343	0.0095954	0.58576
IV	Vagina	Vagina	17483	-0.0047229	-0.009066	0.011043	0.66556
IV	Brain_Substantia_nigra	Brain	17483	-0.0038466	-0.0067191	0.008683	0.67112
IV	Breast_Mammary_Tissue	Breast	17483	-0.0065732	-0.012699	0.012611	0.6989
IV	Skin_Sun_Exposed_Lower_leg	Skin	17483	-0.0040975	-0.0079751	0.0077437	0.70164
IV	Brain_Spinal_cord_cervical_c-1	Brain	17483	-0.004887	-0.0088923	0.0088217	0.7102
IV	Prostate	Prostate	17483	-0.007035	-0.013418	0.011984	0.72141
IV	Skin_Not_Sun_Exposed_Suprapubic	Skin	17483	-0.005192	-0.010027	0.0078081	0.74695
IV	Lung	Lung	17483	-0.0061365	-0.011907	0.0091508	0.74876
IV	Fallopian_Tube	Fallopian Tube	17483	-0.011358	-0.021969	0.011763	0.83285
IV	Testis	Testis	17483	-0.0057872	-0.010006	0.0057251	0.84395
IV	Adipose_Visceral_Omentum	Adipose Tissue	17483	-0.013188	-0.025699	0.011213	0.88021
IV	Pancreas	Pancreas	17483	-0.010069	-0.017083	0.0084232	0.88402
IV	Esophagus_Mucosa	Esophagus	17483	-0.0095502	-0.018559	0.0076801	0.89315
IV	Heart_Left_Ventricle	Heart	17483	-0.013918	-0.023463	0.0090176	0.93863
IV	Minor_Salivary_Gland	Salivary Gland	17483	-0.015386	-0.028778	0.0096693	0.94421
IV	Bladder	Bladder	17483	-0.018621	-0.036645	0.011575	0.94615
IV	Small_Intestine_Terminal_Ileum	Small Intestine	17483	-0.015065	-0.027813	0.0091745	0.9497
IV	Stomach	Stomach	17483	-0.021832	-0.039912	0.011682	0.96918
IV	Colon_Transverse	Colon	17483	-0.021797	-0.040333	0.011144	0.97475
IV	Heart_Atrial_Appendage	Heart	17483	-0.019988	-0.036115	0.0095724	0.9816
IV	Kidney_Cortex	Kidney	17483	-0.019761	-0.035061	0.0092152	0.98399
IV	Adrenal_Gland	Adrenal Gland	17483	-0.021824	-0.042495	0.01001	0.98538
ADHD	Brain_Caudate_basal_ganglia	Brain	17452	0.029528	0.051276	0.0080241	0.00011703
ADHD	Brain_Putamen_basal_ganglia	Brain	17452	0.028322	0.048528	0.0080043	0.00020187
ADHD	Brain_Nucleus_accumbens_basal_ganglia	Brain	17452	0.026823	0.047167	0.007598	0.00020821
ADHD	Brain_Cortex	Brain	17452	0.025012	0.046084	0.0071732	0.00024509
ADHD	Pituitary	Pituitary	17452	0.030595	0.057366	0.0090034	0.00034009
ADHD	Brain_Frontal_Cortex_BA9	Brain	17452	0.023211	0.043274	0.0068968	0.00038308
ADHD	Brain_Anterior_cingulate_cortex_BA24	Brain	17452	0.022725	0.040346	0.0074266	0.0011088
ADHD	Brain_Hypothalamus	Brain	17452	0.024435	0.04276	0.0080766	0.0012436
ADHD	Brain_Hippocampus	Brain	17452	0.02303	0.039396	0.0080984	0.002232
ADHD	Brain_Amygdala	Brain	17452	0.021139	0.036341	0.0079033	0.0037442
ADHD	Brain_Cerebellum	Brain	17452	0.016973	0.03388	0.0063805	0.0039088
ADHD	Brain_Cerebellar_Hemisphere	Brain	17452	0.015	0.030268	0.0061687	0.0075201
ADHD	Testis	Testis	17452	0.013583	0.023494	0.005732	0.0089054
ADHD	Brain_Substantia_nigra	Brain	17452	0.01911	0.033386	0.0086873	0.01392
ADHD	Brain_Spinal_cord_cervical_c-1	Brain	17452	0.010909	0.019859	0.0088378	0.10854
ADHD	Kidney_Cortex	Kidney	17452	0.0064202	0.011391	0.0092853	0.24465
ADHD	Adrenal_Gland	Adrenal Gland	17452	0.00533	0.010381	0.010001	0.29704
ADHD	Muscle_Skeletal	Muscle	17452	0.0025288	0.0047862	0.007039	0.3597
ADHD	Pancreas	Pancreas	17452	0.0012915	0.0021884	0.0084642	0.43936
ADHD	Cells_EBV-transformed_lymphocytes	Blood	17452	-0.0015485	-0.0033864	0.004976	0.62217
ADHD	Thyroid	Thyroid	17452	-0.0050603	-0.010068	0.0096285	0.7004
ADHD	Heart_Left_Ventricle	Heart	17452	-0.0054316	-0.0091473	0.0089725	0.72753
ADHD	Stomach	Stomach	17452	-0.0088368	-0.016151	0.011679	0.77535
ADHD	Liver	Liver	17452	-0.0056425	-0.010231	0.0064067	0.81076
ADHD	Cells_Transformed_fibroblasts	Skin	17452	-0.0060301	-0.012898	0.0068261	0.81148
ADHD	Ovary	Ovary	17452	-0.0087673	-0.017846	0.0096424	0.81838
ADHD	Small_Intestine_Terminal_Ileum	Small Intestine	17452	-0.0094638	-0.017478	0.0091781	0.84875
ADHD	Uterus	Uterus	17452	-0.013216	-0.026965	0.010946	0.88634
ADHD	Heart_Atrial_Appendage	Heart	17452	-0.011935	-0.021555	0.0095803	0.89357
ADHD	Colon_Transverse	Colon	17452	-0.014252	-0.026373	0.011093	0.90054
ADHD	Lung	Lung	17452	-0.011923	-0.023146	0.0091544	0.90361
ADHD	Esophagus_Mucosa	Esophagus	17452	-0.011043	-0.021461	0.0076342	0.92598
ADHD	Prostate	Prostate	17452	-0.017489	-0.033364	0.012005	0.92741
ADHD	Whole_Blood	Blood	17452	-0.0087865	-0.016045	0.0056702	0.93937
ADHD	Colon_Sigmoid	Colon	17452	-0.019133	-0.037695	0.012258	0.9407
ADHD	Nerve_Tibial	Nerve	17452	-0.016249	-0.032767	0.010224	0.944
ADHD	Bladder	Bladder	17452	-0.018705	-0.036821	0.011485	0.9483
ADHD	Skin_Not_Sun_Exposed_Suprapubic	Skin	17452	-0.012924	-0.024961	0.0077569	0.95214
ADHD	Cervix_Ectocervix	Cervix Uteri	17452	-0.021987	-0.042897	0.012661	0.95877
ADHD	Cervix_Endocervix	Cervix Uteri	17452	-0.020121	-0.039873	0.011329	0.96213
ADHD	Esophagus_Gastroesophageal_Junction	Esophagus	17452	-0.024798	-0.049099	0.012774	0.97388
ADHD	Skin_Sun_Exposed_Lower_leg	Skin	17452	-0.015291	-0.029769	0.0077178	0.97621
ADHD	Vagina	Vagina	17452	-0.022951	-0.044067	0.010944	0.982
ADHD	Breast_Mammary_Tissue	Breast	17452	-0.02675	-0.051706	0.012573	0.98331
ADHD	Fallopian_Tube	Fallopian Tube	17452	-0.025203	-0.048781	0.011737	0.98411
ADHD	Esophagus_Muscularis	Esophagus	17452	-0.026573	-0.052666	0.012365	0.98417
ADHD	Minor_Salivary_Gland	Salivary Gland	17452	-0.023127	-0.043256	0.0096799	0.99155
ADHD	Spleen	Spleen	17452	-0.02036	-0.040767	0.007273	0.99744
ADHD	Adipose_Subcutaneous	Adipose Tissue	17452	-0.031008	-0.062104	0.010764	0.99801
ADHD	Artery_Tibial	Blood Vessel	17452	-0.030271	-0.062356	0.010155	0.99856
ADHD	Artery_Aorta	Blood Vessel	17452	-0.034968	-0.071467	0.010328	0.99964
ADHD	Artery_Coronary	Blood Vessel	17452	-0.042066	-0.0841	0.011909	0.99979
ADHD	Adipose_Visceral_Omentum	Adipose Tissue	17452	-0.040271	-0.078498	0.01116	0.99985
MDD	Brain_Cerebellum	Brain	17617	0.022082	0.044112	0.0060067	0.00011875
MDD	Brain_Cerebellar_Hemisphere	Brain	17617	0.020576	0.041547	0.0058142	0.00020149
MDD	Brain_Frontal_Cortex_BA9	Brain	17617	0.022839	0.042625	0.0065139	0.00022785
MDD	Brain_Cortex	Brain	17617	0.023477	0.043307	0.00678	0.00026812
MDD	Brain_Anterior_cingulate_cortex_BA24	Brain	17617	0.023223	0.041281	0.0070197	0.00047034
MDD	Brain_Nucleus_accumbens_basal_ganglia	Brain	17617	0.022064	0.038842	0.007204	0.0010985
MDD	Brain_Hippocampus	Brain	17617	0.021406	0.03667	0.0076166	0.002477
MDD	Brain_Amygdala	Brain	17617	0.020872	0.035929	0.0074528	0.0025541
MDD	Brain_Hypothalamus	Brain	17617	0.020704	0.036271	0.0076497	0.0034035
MDD	Brain_Putamen_basal_ganglia	Brain	17617	0.018591	0.031897	0.0075503	0.0069077
MDD	Brain_Caudate_basal_ganglia	Brain	17617	0.018441	0.032063	0.0075819	0.0075072
MDD	Pituitary	Pituitary	17617	0.019374	0.036367	0.0085022	0.011347
MDD	Brain_Substantia_nigra	Brain	17617	0.016462	0.028791	0.0081935	0.02227
MDD	Brain_Spinal_cord_cervical_c-1	Brain	17617	0.012606	0.022971	0.0082977	0.064359
MDD	Testis	Testis	17617	0.0028159	0.0048788	0.0053916	0.30074
MDD	Ovary	Ovary	17617	0.00088053	0.0017937	0.0091219	0.46155
MDD	Cells_Transformed_fibroblasts	Skin	17617	-0.0025897	-0.0055429	0.0064487	0.656
MDD	Cells_EBV-transformed_lymphocytes	Blood	17617	-0.0022566	-0.0049351	0.0046976	0.68451
MDD	Cervix_Ectocervix	Cervix Uteri	17617	-0.006257	-0.012223	0.012026	0.69857
MDD	Vagina	Vagina	17617	-0.005794	-0.011138	0.010384	0.71156
MDD	Whole_Blood	Blood	17617	-0.0030393	-0.0055576	0.0053481	0.71508
MDD	Cervix_Endocervix	Cervix Uteri	17617	-0.0083623	-0.016591	0.0108	0.78061
MDD	Colon_Sigmoid	Colon	17617	-0.0099471	-0.019618	0.011658	0.80323
MDD	Esophagus_Mucosa	Esophagus	17617	-0.0064333	-0.012514	0.0072077	0.81395
MDD	Lung	Lung	17617	-0.0081559	-0.015847	0.0087424	0.82456
MDD	Kidney_Cortex	Kidney	17617	-0.0096803	-0.017194	0.008653	0.86836
MDD	Skin_Not_Sun_Exposed_Suprapubic	Skin	17617	-0.0082784	-0.016008	0.0073931	0.86858
MDD	Spleen	Spleen	17617	-0.0079472	-0.015928	0.0068935	0.87551
MDD	Uterus	Uterus	17617	-0.012013	-0.024535	0.010394	0.8761
MDD	Esophagus_Gastroesophageal_Junction	Esophagus	17617	-0.014414	-0.028571	0.012124	0.88275
MDD	Liver	Liver	17617	-0.0072686	-0.013188	0.006013	0.88663
MDD	Muscle_Skeletal	Muscle	17617	-0.0082712	-0.015667	0.0065929	0.89517
MDD	Skin_Sun_Exposed_Lower_leg	Skin	17617	-0.0093137	-0.018152	0.0073401	0.89775
MDD	Heart_Atrial_Appendage	Heart	17617	-0.011782	-0.021305	0.0092026	0.89977
MDD	Nerve_Tibial	Nerve	17617	-0.01339	-0.027026	0.0097899	0.91429
MDD	Esophagus_Muscularis	Esophagus	17617	-0.016237	-0.032216	0.011722	0.91699
MDD	Artery_Tibial	Blood Vessel	17617	-0.013838	-0.028528	0.0096493	0.92422
MDD	Adrenal_Gland	Adrenal Gland	17617	-0.013952	-0.027189	0.0093383	0.93242
MDD	Heart_Left_Ventricle	Heart	17617	-0.014164	-0.023887	0.0086037	0.95014
MDD	Prostate	Prostate	17617	-0.018746	-0.035807	0.011313	0.95124
MDD	Adipose_Subcutaneous	Adipose Tissue	17617	-0.01699	-0.034053	0.010227	0.95167
MDD	Small_Intestine_Terminal_Ileum	Small Intestine	17617	-0.015445	-0.028558	0.0086762	0.96247
MDD	Adipose_Visceral_Omentum	Adipose Tissue	17617	-0.018885	-0.036839	0.01059	0.96271
MDD	Pancreas	Pancreas	17617	-0.014317	-0.024295	0.0079083	0.96488
MDD	Breast_Mammary_Tissue	Breast	17617	-0.021831	-0.042235	0.011973	0.96587
MDD	Fallopian_Tube	Fallopian Tube	17617	-0.021496	-0.041649	0.011094	0.97366
MDD	Colon_Transverse	Colon	17617	-0.021363	-0.039577	0.010479	0.97925
MDD	Bladder	Bladder	17617	-0.02255	-0.044436	0.010965	0.98012
MDD	Artery_Coronary	Blood Vessel	17617	-0.025352	-0.050724	0.011264	0.98779
MDD	Thyroid	Thyroid	17617	-0.020847	-0.041523	0.0091491	0.98865
MDD	Artery_Aorta	Blood Vessel	17617	-0.023161	-0.047369	0.0097476	0.99125
MDD	Minor_Salivary_Gland	Salivary Gland	17617	-0.023015	-0.043097	0.0091329	0.99413
MDD	Stomach	Stomach	17617	-0.031452	-0.057561	0.010947	0.99797
NEU	Brain_Frontal_Cortex_BA9	Brain	17579	0.059083	0.11018	0.007969	6.4233e-14
NEU	Brain_Cortex	Brain	17579	0.059286	0.10928	0.0083023	4.8306e-13
NEU	Brain_Anterior_cingulate_cortex_BA24	Brain	17579	0.057591	0.1023	0.0085707	9.4183e-12
NEU	Brain_Cerebellar_Hemisphere	Brain	17579	0.045275	0.091367	0.0071286	1.0963e-10
NEU	Brain_Nucleus_accumbens_basal_ganglia	Brain	17579	0.055732	0.098046	0.0087931	1.193e-10
NEU	Brain_Cerebellum	Brain	17579	0.046535	0.0929	0.0073698	1.3925e-10
NEU	Brain_Caudate_basal_ganglia	Brain	17579	0.050225	0.087262	0.0092314	2.6913e-08
NEU	Brain_Hypothalamus	Brain	17579	0.050023	0.087554	0.0093609	4.6115e-08
NEU	Brain_Amygdala	Brain	17579	0.048145	0.082823	0.009097	6.1147e-08
NEU	Brain_Hippocampus	Brain	17579	0.047425	0.081187	0.0093013	1.7284e-07
NEU	Brain_Putamen_basal_ganglia	Brain	17579	0.044256	0.075888	0.009186	7.3252e-07
NEU	Brain_Substantia_nigra	Brain	17579	0.037172	0.064964	0.01001	0.00010251
NEU	Brain_Spinal_cord_cervical_c-1	Brain	17579	0.029818	0.05429	0.010169	0.0016857
NEU	Pituitary	Pituitary	17579	0.025058	0.046992	0.010495	0.0084841
NEU	Ovary	Ovary	17579	0.018396	0.037456	0.011168	0.049773
NEU	Nerve_Tibial	Nerve	17579	0.0099522	0.02007	0.012007	0.20359
NEU	Testis	Testis	17579	0.0038004	0.0065779	0.0066095	0.28265
NEU	Cells_EBV-transformed_lymphocytes	Blood	17579	0.0029941	0.0065465	0.005781	0.30226
NEU	Uterus	Uterus	17579	0.006315	0.012888	0.012772	0.3105
NEU	Cells_Transformed_fibroblasts	Skin	17579	0.0011011	0.0023557	0.0079219	0.44473
NEU	Colon_Sigmoid	Colon	17579	-0.0043803	-0.0086334	0.014343	0.61997
NEU	Cervix_Endocervix	Cervix Uteri	17579	-0.011932	-0.02365	0.013188	0.8172
NEU	Esophagus_Gastroesophageal_Junction	Esophagus	17579	-0.017542	-0.03475	0.014918	0.88017
NEU	Adrenal_Gland	Adrenal Gland	17579	-0.014609	-0.028453	0.011591	0.89622
NEU	Cervix_Ectocervix	Cervix Uteri	17579	-0.021025	-0.041043	0.014746	0.92303
NEU	Esophagus_Muscularis	Esophagus	17579	-0.022188	-0.043997	0.014448	0.93768
NEU	Artery_Tibial	Blood Vessel	17579	-0.023394	-0.048202	0.011845	0.97586
NEU	Spleen	Spleen	17579	-0.017558	-0.03517	0.0084713	0.98089
NEU	Muscle_Skeletal	Muscle	17579	-0.018785	-0.035572	0.0081007	0.98979
NEU	Liver	Liver	17579	-0.017903	-0.032476	0.0074208	0.99207
NEU	Whole_Blood	Blood	17579	-0.016257	-0.029733	0.0065865	0.9932
NEU	Heart_Atrial_Appendage	Heart	17579	-0.029226	-0.052825	0.011223	0.99539
NEU	Fallopian_Tube	Fallopian Tube	17579	-0.038124	-0.073801	0.013556	0.99754
NEU	Artery_Aorta	Blood Vessel	17579	-0.03719	-0.076021	0.011961	0.99906
NEU	Pancreas	Pancreas	17579	-0.030759	-0.052178	0.0097177	0.99922
NEU	Skin_Sun_Exposed_Lower_leg	Skin	17579	-0.028767	-0.05603	0.0090672	0.99924
NEU	Skin_Not_Sun_Exposed_Suprapubic	Skin	17579	-0.029519	-0.057047	0.0091345	0.99938
NEU	Thyroid	Thyroid	17579	-0.038001	-0.075633	0.011284	0.99962
NEU	Vagina	Vagina	17579	-0.043927	-0.084386	0.012821	0.99969
NEU	Artery_Coronary	Blood Vessel	17579	-0.049632	-0.099234	0.013836	0.99983
NEU	Heart_Left_Ventricle	Heart	17579	-0.038241	-0.064475	0.010473	0.99987
NEU	Kidney_Cortex	Kidney	17579	-0.039172	-0.069535	0.010718	0.99987
NEU	Adipose_Subcutaneous	Adipose Tissue	17579	-0.046748	-0.09363	0.012552	0.9999
NEU	Bladder	Bladder	17579	-0.050189	-0.098822	0.013466	0.9999
NEU	Small_Intestine_Terminal_Ileum	Small Intestine	17579	-0.041068	-0.075867	0.010639	0.99994
NEU	Lung	Lung	17579	-0.041909	-0.081367	0.010571	0.99996
NEU	Stomach	Stomach	17579	-0.053961	-0.09869	0.013547	0.99997
NEU	Colon_Transverse	Colon	17579	-0.056222	-0.10408	0.012858	0.99999
NEU	Prostate	Prostate	17579	-0.05863	-0.11191	0.014003	0.99999
NEU	Adipose_Visceral_Omentum	Adipose Tissue	17579	-0.057677	-0.11244	0.013019	1
NEU	Breast_Mammary_Tissue	Breast	17579	-0.076308	-0.14752	0.014696	1
NEU	Esophagus_Mucosa	Esophagus	17579	-0.045587	-0.088637	0.0089223	1
NEU	Minor_Salivary_Gland	Salivary Gland	17579	-0.06961	-0.13027	0.011244	1
SCZ	Brain_Cerebellar_Hemisphere	Brain	17865	0.07735	0.15631	0.0077774	1.5405e-23
SCZ	Brain_Cerebellum	Brain	17865	0.078903	0.15772	0.0080294	5.0032e-23
SCZ	Brain_Frontal_Cortex_BA9	Brain	17865	0.080379	0.15008	0.008696	1.3424e-20
SCZ	Brain_Cortex	Brain	17865	0.080069	0.14774	0.0090449	4.7185e-19
SCZ	Brain_Anterior_cingulate_cortex_BA24	Brain	17865	0.076094	0.1353	0.0093749	2.5656e-16
SCZ	Brain_Nucleus_accumbens_basal_ganglia	Brain	17865	0.072769	0.12815	0.0096072	1.9002e-14
SCZ	Brain_Hippocampus	Brain	17865	0.073639	0.12619	0.010179	2.4449e-13
SCZ	Brain_Caudate_basal_ganglia	Brain	17865	0.07085	0.12322	0.010148	1.5153e-12
SCZ	Brain_Hypothalamus	Brain	17865	0.069122	0.12113	0.010176	5.7053e-12
SCZ	Brain_Amygdala	Brain	17865	0.067429	0.1161	0.0099573	6.5761e-12
SCZ	Brain_Putamen_basal_ganglia	Brain	17865	0.066544	0.11418	0.010112	2.4168e-11
SCZ	Brain_Substantia_nigra	Brain	17865	0.06479	0.11334	0.010946	1.6537e-09
SCZ	Brain_Spinal_cord_cervical_c-1	Brain	17865	0.062049	0.11311	0.011098	1.1476e-08
SCZ	Pituitary	Pituitary	17865	0.058078	0.10916	0.011301	1.3962e-07
SCZ	Testis	Testis	17865	0.0064688	0.011186	0.0072107	0.18484
SCZ	Cells_EBV-transformed_lymphocytes	Blood	17865	0.0028523	0.0062451	0.0063152	0.32576
SCZ	Muscle_Skeletal	Muscle	17865	-0.00025467	-0.00048229	0.0088606	0.51146
SCZ	Whole_Blood	Blood	17865	-0.0073898	-0.013517	0.0071886	0.84802
SCZ	Cells_Transformed_fibroblasts	Skin	17865	-0.011544	-0.02471	0.0086214	0.9097
SCZ	Adrenal_Gland	Adrenal Gland	17865	-0.022886	-0.044642	0.012627	0.96504
SCZ	Ovary	Ovary	17865	-0.024618	-0.050156	0.012181	0.97836
SCZ	Colon_Sigmoid	Colon	17865	-0.037445	-0.073895	0.015631	0.9917
SCZ	Artery_Tibial	Blood Vessel	17865	-0.03376	-0.069567	0.012825	0.99576
SCZ	Heart_Left_Ventricle	Heart	17865	-0.032293	-0.054453	0.011368	0.99775
SCZ	Heart_Atrial_Appendage	Heart	17865	-0.034973	-0.063264	0.012089	0.99809
SCZ	Pancreas	Pancreas	17865	-0.0324	-0.054982	0.010611	0.99887
SCZ	Esophagus_Muscularis	Esophagus	17865	-0.051985	-0.10315	0.015646	0.99955
SCZ	Artery_Aorta	Blood Vessel	17865	-0.044547	-0.091067	0.013013	0.99969
SCZ	Uterus	Uterus	17865	-0.047419	-0.096842	0.01385	0.99969
SCZ	Esophagus_Gastroesophageal_Junction	Esophagus	17865	-0.057222	-0.11342	0.016174	0.9998
SCZ	Spleen	Spleen	17865	-0.032831	-0.065876	0.0092162	0.99982
SCZ	Esophagus_Mucosa	Esophagus	17865	-0.036057	-0.070193	0.0097126	0.9999
SCZ	Colon_Transverse	Colon	17865	-0.052817	-0.097965	0.014014	0.99992
SCZ	Liver	Liver	17865	-0.030849	-0.055955	0.0080687	0.99993
SCZ	Thyroid	Thyroid	17865	-0.046541	-0.092801	0.012215	0.99993
SCZ	Nerve_Tibial	Nerve	17865	-0.050628	-0.10221	0.013057	0.99995
SCZ	Small_Intestine_Terminal_Ileum	Small Intestine	17865	-0.044995	-0.083317	0.011585	0.99995
SCZ	Cervix_Ectocervix	Cervix Uteri	17865	-0.063324	-0.12377	0.016043	0.99996
SCZ	Skin_Not_Sun_Exposed_Suprapubic	Skin	17865	-0.039182	-0.075882	0.0099105	0.99996
SCZ	Skin_Sun_Exposed_Lower_leg	Skin	17865	-0.039066	-0.076235	0.0098695	0.99996
SCZ	Adipose_Subcutaneous	Adipose Tissue	17865	-0.079755	-0.15993	0.013626	1
SCZ	Adipose_Visceral_Omentum	Adipose Tissue	17865	-0.079819	-0.15583	0.014143	1
SCZ	Artery_Coronary	Blood Vessel	17865	-0.068268	-0.13655	0.015056	1
SCZ	Bladder	Bladder	17865	-0.065721	-0.12968	0.014643	1
SCZ	Breast_Mammary_Tissue	Breast	17865	-0.11213	-0.21714	0.016012	1
SCZ	Cervix_Endocervix	Cervix Uteri	17865	-0.064671	-0.12843	0.014371	1
SCZ	Fallopian_Tube	Fallopian Tube	17865	-0.088154	-0.17098	0.014836	1
SCZ	Kidney_Cortex	Kidney	17865	-0.062294	-0.11074	0.011687	1
SCZ	Lung	Lung	17865	-0.07754	-0.15096	0.011625	1
SCZ	Minor_Salivary_Gland	Salivary Gland	17865	-0.064687	-0.12127	0.012297	1
SCZ	Prostate	Prostate	17865	-0.085452	-0.16332	0.015257	1
SCZ	Stomach	Stomach	17865	-0.071574	-0.13106	0.014712	1
SCZ	Vagina	Vagina	17865	-0.064129	-0.1234	0.013978	1
SWB	Skin_Not_Sun_Exposed_Suprapubic	Skin	16882	0.0081229	0.01562	0.0077676	0.14785
SWB	Cells_EBV-transformed_lymphocytes	Blood	16882	0.0051086	0.011152	0.0048996	0.14856
SWB	Adrenal_Gland	Adrenal Gland	16882	0.0091087	0.017645	0.0099997	0.18118
SWB	Nerve_Tibial	Nerve	16882	0.0088248	0.017696	0.010064	0.1903
SWB	Skin_Sun_Exposed_Lower_leg	Skin	16882	0.0065379	0.012669	0.007718	0.19848
SWB	Testis	Testis	16882	0.0042856	0.0073605	0.0056489	0.22403
SWB	Brain_Nucleus_accumbens_basal_ganglia	Brain	16882	0.005159	0.0090184	0.0075359	0.24681
SWB	Heart_Left_Ventricle	Heart	16882	0.0058564	0.0098202	0.0088816	0.25483
SWB	Heart_Atrial_Appendage	Heart	16882	0.0060759	0.010919	0.0093923	0.25885
SWB	Kidney_Cortex	Kidney	16882	0.0054893	0.0096795	0.0090801	0.27275
SWB	Ovary	Ovary	16882	0.0053727	0.010882	0.0095084	0.28602
SWB	Thyroid	Thyroid	16882	0.0052787	0.010443	0.0095238	0.2897
SWB	Stomach	Stomach	16882	0.0062997	0.011452	0.011467	0.29137
SWB	Brain_Caudate_basal_ganglia	Brain	16882	0.0040537	0.0069987	0.0079309	0.30464
SWB	Brain_Spinal_cord_cervical_c-1	Brain	16882	0.0039893	0.007218	0.0086925	0.32314
SWB	Cells_Transformed_fibroblasts	Skin	16882	0.0027114	0.0057811	0.0067827	0.34467
SWB	Brain_Frontal_Cortex_BA9	Brain	16882	0.0024364	0.0045183	0.0068181	0.36042
SWB	Esophagus_Mucosa	Esophagus	16882	0.002567	0.0049651	0.0076682	0.36891
SWB	Brain_Putamen_basal_ganglia	Brain	16882	0.0020462	0.0034875	0.0079033	0.39785
SWB	Pancreas	Pancreas	16882	0.0014763	0.0024904	0.008324	0.42962
SWB	Brain_Cortex	Brain	16882	0.00049832	0.00091311	0.007103	0.47204
SWB	Brain_Cerebellar_Hemisphere	Brain	16882	0.00040609	0.00081609	0.0060909	0.47342
SWB	Pituitary	Pituitary	16882	0.00032001	0.00059561	0.0088587	0.48559
SWB	Brain_Substantia_nigra	Brain	16882	6.9275e-05	0.0001203	0.0085737	0.49678
SWB	Cervix_Ectocervix	Cervix Uteri	16882	-9.7364e-05	-0.00018895	0.012691	0.50306
SWB	Vagina	Vagina	16882	-0.00069899	-0.0013343	0.011058	0.5252
SWB	Brain_Hypothalamus	Brain	16882	-0.00059899	-0.0010412	0.0080184	0.52977
SWB	Bladder	Bladder	16882	-0.0010864	-0.0021269	0.011416	0.53791
SWB	Brain_Cerebellum	Brain	16882	-0.00074627	-0.0014828	0.0063043	0.54711
SWB	Brain_Anterior_cingulate_cortex_BA24	Brain	16882	-0.0013375	-0.0023619	0.0073468	0.57223
SWB	Adipose_Visceral_Omentum	Adipose Tissue	16882	-0.0020572	-0.0039886	0.011078	0.57366
SWB	Brain_Amygdala	Brain	16882	-0.0019789	-0.0033831	0.0078139	0.59996
SWB	Esophagus_Muscularis	Esophagus	16882	-0.0037176	-0.0073341	0.012206	0.61965
SWB	Muscle_Skeletal	Muscle	16882	-0.0021558	-0.0040693	0.0069575	0.62166
SWB	Brain_Hippocampus	Brain	16882	-0.0026317	-0.0044762	0.0080012	0.62889
SWB	Artery_Aorta	Blood Vessel	16882	-0.0035083	-0.0071385	0.010078	0.63613
SWB	Artery_Tibial	Blood Vessel	16882	-0.0038459	-0.0078909	0.0099787	0.65003
SWB	Liver	Liver	16882	-0.0026487	-0.0047844	0.0062391	0.66441
SWB	Esophagus_Gastroesophageal_Junction	Esophagus	16882	-0.0054243	-0.010688	0.012603	0.66654
SWB	Minor_Salivary_Gland	Salivary Gland	16882	-0.0047251	-0.0087899	0.0096699	0.68745
SWB	Whole_Blood	Blood	16882	-0.0029744	-0.0054201	0.0056601	0.70038
SWB	Uterus	Uterus	16882	-0.0066837	-0.013565	0.010809	0.73182
SWB	Breast_Mammary_Tissue	Breast	16882	-0.0081606	-0.015682	0.012436	0.74414
SWB	Spleen	Spleen	16882	-0.0049639	-0.0098967	0.0073009	0.75171
SWB	Colon_Transverse	Colon	16882	-0.007551	-0.013892	0.011033	0.75314
SWB	Adipose_Subcutaneous	Adipose Tissue	16882	-0.007457	-0.014862	0.010665	0.75778
SWB	Fallopian_Tube	Fallopian Tube	16882	-0.0084333	-0.016218	0.011611	0.76617
SWB	Artery_Coronary	Blood Vessel	16882	-0.008911	-0.017725	0.011623	0.77836
SWB	Colon_Sigmoid	Colon	16882	-0.010491	-0.020563	0.012139	0.80626
SWB	Prostate	Prostate	16882	-0.012936	-0.024528	0.011949	0.8605
SWB	Cervix_Endocervix	Cervix Uteri	16882	-0.012402	-0.024426	0.011291	0.86397
SWB	Small_Intestine_Terminal_Ileum	Small Intestine	16882	-0.012521	-0.022987	0.0091073	0.9154
SWB	Lung	Lung	16882	-0.014186	-0.027385	0.0090638	0.94121
