# Supplementary material for: Genetic mapping of cell type specificity for complex traits
Source: Nat Commun. 2019 Jul 19;10:3222. doi: 10.1038/s41467-019-11181-1 (PMC6642112; doi:10.1038/s41467-019-11181-1)
Supplement: Supplementary file 9 — Supplementary Data 5 [file 41467_2019_11181_MOESM9_ESM.xlsx]

## Sheet: Data 5 contents
Supplementary Data 5 contents
Index	Disease/trait	Results
1	CAD	Step 1
2	CAD	Step 2
3	CAD	Summary of Step 1 and 2
4	CAD	Step 3
5	HBP	Step 1
6	HBP	Step 2
7	HBP	Summary of Step 1 and 2
8	HBP	Step 3
9	DBP	Step 1
10	DBP	Step 2
11	DBP	Summary of Step 1 and 2
12	DBP	Step 3
13	SBP	Step 1
14	SBP	Step 2
15	SBP	Summary of Step 1 and 2
16	SBP	Step 3
17	PR	Step 1
18	PR	Step 2
19	PR	Summary of Step 1 and 2
20	PR	Step 3
21	IBD	Step 1
22	IBD	Step 2
23	IBD	Summary of Step 1 and 2
24	IBD	Step 3
25	MS	Step 1
26	MS	Step 2
27	MS	Summary of Step 1 and 2
28	MS	Step 3
29	RA	Step 1
30	RA	Step 2
31	RA	Summary of Step 1 and 2
32	RA	Step 3
33	SLE	Step 1
34	SLE	Step 2
35	SLE	Summary of Step 1 and 2
36	SLE	Step 3
37	T1D	Step 1
38	T1D	Step 2
39	T1D	Summary of Step 1 and 2
40	T1D	Step 3
41	EA	Step 1
42	EA	Step 2
43	EA	Summary of Step 1 and 2
44	EA	Step 3
45	IQ	Step 1
46	IQ	Step 2
47	IQ	Summary of Step 1 and 2
48	IQ	Step 3
49	NEU	Step 1
50	NEU	Step 2
51	NEU	Summary of Step 1 and 2
52	NEU	Step 3
53	SCZ	Step 1
54	SCZ	Step 2
55	SCZ	Summary of Step 1 and 2
56	SCZ	Step 3
57	MDD	Step 1
58	ISM	Step 1
59	SWB	Step 1
60	AD	Step 1
61	AD	Step 3
62	EPL	Step 1
63	IV	Step 1
64	ADHD	Step 1
65	BMI	Step 1
66	BMI	Step 2
67	BMI	Summary of Step 1 and 2
68	BMI	Step 3
69	OB	Step 1
70	OB	Step 2
71	OB	Summary of Step 1 and 2
72	OB	Step 3
73	WHR	Step 1
74	WHR	Step 2
75	WHR	Summary of Step 1 and 2
76	WHR	Step 3
77	BF	Step 1
78	CKD	Step 1

## Sheet: 5.1 CAD 1
Supplementary Data 5.1. Cell type specificity analysis of 43 datasets (step 1) for coronary artery disease (CAD). In total 2,679 cell types were tested. Pass: 1 if significant after Bonferroni correction (0.05/2679), 0 otherwise.
Dataset	Cell type	NGENES	BETA	BETA_STD	SE	P	Pass
Allen_hs_LGN	Astro_LGR6	17819	0.032762	0.057701	0.0068414	8.4629e-07	1
Allen_hs_LGN	Astro_CPAMD8	17819	0.025446	0.040836	0.0075298	0.0003642	0
Allen_hs_LGN	Micro_C1QB	17819	0.022011	0.028174	0.0077692	0.0023077	0
Allen_hs_LGN	Oligo_MAG	17819	0.012936	0.022383	0.0068244	0.02902	0
Allen_hs_LGN	OPC_PDGFRA	17819	0.013636	0.022203	0.0083691	0.051629	0
Allen_hs_LGN	LGN_Exc_PRKCG_GRB14	17819	-0.0058737	-0.013875	0.0085227	0.75464	0
Allen_hs_LGN	LGN_Inh_CTXN3	17819	-0.016003	-0.035623	0.0095332	0.95338	0
Allen_hs_LGN	LGN_Inh_TRPC4	17819	-0.019421	-0.042832	0.010455	0.96839	0
Allen_hs_LGN	LGN_Inh_LAMP5	17819	-0.020497	-0.044645	0.0075021	0.99685	0
Allen_hs_LGN	LGN_Exc_BTNL9	17819	-0.028436	-0.068287	0.0089692	0.99924	0
Allen_hs_LGN	LGN_Exc_PRKCG_BCHE	17819	-0.030443	-0.072476	0.0088672	0.9997	0
Allen_hs_LGN	LGN_Inh_NTRK1	17819	-0.031407	-0.072749	0.0090014	0.99976	0
Allen_hs_MTG	Astro_L1.6_FGFR3_SLC14A1	17819	0.031618	0.055123	0.0062962	2.5877e-07	1
Allen_hs_MTG	Endo_L2.6_NOSTRIN	17819	0.028785	0.039955	0.0066442	7.422e-06	1
Allen_hs_MTG	Astro_L1.2_FGFR3_GFAP	17819	0.025848	0.040004	0.0068271	7.6791e-05	0
Allen_hs_MTG	Micro_L1.3_TYROBP	17819	0.023865	0.031017	0.0072283	0.0004816	0
Allen_hs_MTG	OPC_L1.6_PDGFRA	17819	0.025734	0.040863	0.0085093	0.0012482	0
Allen_hs_MTG	Inh_L1.3_SST_CALB1	17819	0.037424	0.069914	0.012931	0.0019038	0
Allen_hs_MTG	Oligo_L1.6_OPALIN	17819	0.017135	0.025303	0.0069684	0.0069719	0
Allen_hs_MTG	Inh_L3.6_VIP_HS3ST3A1	17819	0.025972	0.052985	0.011818	0.013992	0
Allen_hs_MTG	Inh_L3.5_SST_ADGRG6	17819	0.02502	0.049923	0.0122	0.020154	0
Allen_hs_MTG	Inh_L4.6_SST_B3GAT2	17819	0.021381	0.042401	0.012903	0.04877	0
Allen_hs_MTG	Inh_L4.6_SST_GXYLT2	17819	0.014758	0.031778	0.011028	0.090413	0
Allen_hs_MTG	Exc_L2_LAMP5_LTK	17819	0.010811	0.023129	0.010872	0.16001	0
Allen_hs_MTG	Inh_L1.4_VIP_OPRM1	17819	0.009804	0.019266	0.011334	0.19352	0
Allen_hs_MTG	Inh_L2.6_VIP_QPCT	17819	0.0083115	0.016873	0.010226	0.20817	0
Allen_hs_MTG	Inh_L4.5_PVALB_MEPE	17819	0.0055314	0.012419	0.010475	0.29874	0
Allen_hs_MTG	Inh_L4.5_SST_STK32A	17819	0.0051661	0.0098527	0.011475	0.32629	0
Allen_hs_MTG	Inh_L3.6_SST_HPGD	17819	0.0052771	0.011438	0.011908	0.32884	0
Allen_hs_MTG	Inh_L1.3_VIP_GGH	17819	0.0047531	0.0090956	0.011219	0.33591	0
Allen_hs_MTG	Exc_L2.3_LINC00507_FREM3	17819	0.004284	0.0098706	0.011357	0.35301	0
Allen_hs_MTG	Exc_L2.4_LINC00507_GLP2R	17819	0.0039022	0.0085308	0.011451	0.36664	0
Allen_hs_MTG	Inh_L1.3_VIP_CHRM2	17819	0.0039705	0.0077732	0.012304	0.37346	0
Allen_hs_MTG	Inh_L1_SST_CHRNA4	17819	0.0032876	0.0065471	0.010553	0.3777	0
Allen_hs_MTG	Inh_L2.6_LAMP5_CA1	17819	0.0032057	0.0067821	0.011358	0.38888	0
Allen_hs_MTG	Inh_L5.6_PVALB_LGR5	17819	0.0024271	0.0050581	0.010556	0.40908	0
Allen_hs_MTG	Exc_L5.6_SLC17A7_IL15	17819	0.00041965	0.00095231	0.010107	0.48344	0
Allen_hs_MTG	Inh_L5.6_SST_NPM1P10	17819	0.00036187	0.00075705	0.012499	0.48845	0
Allen_hs_MTG	Inh_L2.5_PVALB_SCUBE3	17819	0.00016272	0.00034155	0.0093628	0.49307	0
Allen_hs_MTG	Inh_L5.6_SST_KLHDC8A	17819	0.00016647	0.00036012	0.010823	0.49386	0
Allen_hs_MTG	Inh_L2.4_VIP_SPAG17	17819	-0.0013905	-0.0027709	0.010613	0.55212	0
Allen_hs_MTG	Inh_L1.3_VIP_ADAMTSL1	17819	-0.0025564	-0.0052719	0.01197	0.58455	0
Allen_hs_MTG	Inh_L1.2_GAD1_MC4R	17819	-0.0023891	-0.0046143	0.011004	0.58594	0
Allen_hs_MTG	Inh_L1.2_VIP_LBH	17819	-0.0026581	-0.0056806	0.011712	0.58977	0
Allen_hs_MTG	Inh_L1.2_SST_BAGE2	17819	-0.0029096	-0.0055033	0.012353	0.5931	0
Allen_hs_MTG	Inh_L1.3_PAX6_SYT6	17819	-0.002687	-0.0059817	0.010543	0.60059	0
Allen_hs_MTG	Exc_L5.6_FEZF2_ABO	17819	-0.0027877	-0.0064014	0.010343	0.60623	0
Allen_hs_MTG	Inh_L2.4_VIP_CBLN1	17819	-0.003373	-0.006491	0.011514	0.61521	0
Allen_hs_MTG	Inh_L1.2_VIP_TSPAN12	17819	-0.0037572	-0.0076104	0.010589	0.63863	0
Allen_hs_MTG	Inh_L2.4_SST_FRZB	17819	-0.004202	-0.0086731	0.011619	0.64119	0
Allen_hs_MTG	Inh_L1.4_VIP_PENK	17819	-0.0034211	-0.0073831	0.0093859	0.64225	0
Allen_hs_MTG	Inh_L4.6_PVALB_SULF1	17819	-0.0047512	-0.0099304	0.012278	0.6506	0
Allen_hs_MTG	Inh_L1.2_PAX6_TNFAIP8L3	17819	-0.0037555	-0.008516	0.0086051	0.66873	0
Allen_hs_MTG	Inh_L2.5_VIP_TYR	17819	-0.0052257	-0.01048	0.011071	0.68154	0
Allen_hs_MTG	Exc_L6_FEZF2_SCUBE1	17819	-0.0056933	-0.013161	0.0090427	0.73552	0
Allen_hs_MTG	Inh_L5.6_SST_MIR548F2	17819	-0.0083004	-0.018249	0.011419	0.76634	0
Allen_hs_MTG	Exc_L3.4_RORB_CARM1P1	17819	-0.0090605	-0.021085	0.010756	0.80019	0
Allen_hs_MTG	Exc_L5.6_RORB_TTC12	17819	-0.0092331	-0.021479	0.010704	0.80581	0
Allen_hs_MTG	Exc_L6_FEZF2_OR2T8	17819	-0.0072918	-0.017543	0.0084146	0.8069	0
Allen_hs_MTG	Inh_L1.4_VIP_CHRNA6	17819	-0.0088904	-0.018382	0.010015	0.81264	0
Allen_hs_MTG	Inh_L2.3_VIP_CASC6	17819	-0.0097223	-0.02155	0.010825	0.81544	0
Allen_hs_MTG	Inh_L2.5_VIP_SERPINF1	17819	-0.010124	-0.019879	0.010963	0.82211	0
Allen_hs_MTG	Exc_L3.5_RORB_FILIP1L	17819	-0.010672	-0.023675	0.011471	0.82389	0
Allen_hs_MTG	Inh_L5.6_SST_TH	17819	-0.0093045	-0.020422	0.009839	0.82784	0
Allen_hs_MTG	Inh_L1.2_PAX6_CDH12	17819	-0.011208	-0.022911	0.011029	0.84521	0
Allen_hs_MTG	Exc_L5.6_FEZF2_EFTUD1P1	17819	-0.010789	-0.025218	0.010108	0.85708	0
Allen_hs_MTG	Exc_L5.6_THEMIS_CRABP1	17819	-0.00972	-0.022545	0.00907	0.85805	0
Allen_hs_MTG	Inh_L5.6_GAD1_GLP1R	17819	-0.010868	-0.023812	0.010081	0.85949	0
Allen_hs_MTG	Exc_L5.6_THEMIS_DCSTAMP	17819	-0.0095716	-0.02272	0.0085983	0.86718	0
Allen_hs_MTG	Inh_L1.4_LAMP5_LCP2	17819	-0.012659	-0.026181	0.011112	0.87269	0
Allen_hs_MTG	Exc_L4.6_FEZF2_IL26	17819	-0.013004	-0.028809	0.010494	0.89234	0
Allen_hs_MTG	Inh_L1.3_VIP_CCDC184	17819	-0.014339	-0.0301	0.011366	0.89644	0
Allen_hs_MTG	Exc_L3.5_RORB_TWIST2	17819	-0.01483	-0.03156	0.011096	0.90931	0
Allen_hs_MTG	Exc_L4.6_RORB_SEMA3E	17819	-0.016967	-0.037095	0.012458	0.9134	0
Allen_hs_MTG	Inh_L1.2_VIP_PCDH20	17819	-0.016066	-0.031815	0.011406	0.92051	0
Allen_hs_MTG	Inh_L2.4_PVALB_WFDC2	17819	-0.016471	-0.035724	0.011634	0.92156	0
Allen_hs_MTG	Inh_L3.6_SST_NPY	17819	-0.012313	-0.027288	0.0086055	0.92374	0
Allen_hs_MTG	Exc_L3.5_RORB_COL22A1	17819	-0.01566	-0.032758	0.01065	0.92927	0
Allen_hs_MTG	Exc_L4.6_RORB_C1R	17819	-0.016646	-0.036763	0.011213	0.93116	0
Allen_hs_MTG	Inh_L1.2_LAMP5_DBP	17819	-0.013372	-0.027916	0.008977	0.93182	0
Allen_hs_MTG	Exc_L4.5_RORB_FOLH1B	17819	-0.016364	-0.038428	0.01092	0.933	0
Allen_hs_MTG	Exc_L3.5_RORB_ESR1	17819	-0.01908	-0.040678	0.011688	0.94869	0
Allen_hs_MTG	Inh_L1_SST_NMBR	17819	-0.021795	-0.043699	0.011715	0.96858	0
Allen_hs_MTG	Exc_L5.6_THEMIS_FGF10	17819	-0.017112	-0.04026	0.0090081	0.97125	0
Allen_hs_MTG	Exc_L5.6_THEMIS_C1QL3	17819	-0.021028	-0.049247	0.010902	0.97312	0
Allen_hs_MTG	Exc_L4.5_FEZF2_SCN4B	17819	-0.01847	-0.044269	0.0089268	0.98072	0
Allen_hs_MTG	Exc_L4.5_RORB_DAPK2	17819	-0.030063	-0.064883	0.011892	0.99426	0
Allen_mm_ALM2	Endo_Ctla2a	15069	0.030072	0.055105	0.0051067	1.9919e-09	1
Allen_mm_ALM2	Endo_Cytl1	15069	0.022937	0.051696	0.0039021	2.1232e-09	1
Allen_mm_ALM2	SMC_Acta2	15069	0.028001	0.052042	0.0051556	2.8454e-08	1
Allen_mm_ALM2	VLMC_Spp1_Col15a1	15069	0.02006	0.036533	0.0051654	5.1714e-05	0
Allen_mm_ALM2	Microglia_Siglech	15069	0.017541	0.029737	0.0052744	0.00044222	0
Allen_mm_ALM2	PVM_Mrc1	15069	0.014455	0.028848	0.0045201	0.00069353	0
Allen_mm_ALM2	Peri_Kcnj8	15069	0.013531	0.026568	0.0043115	0.00085155	0
Allen_mm_ALM2	VLMC_Osr1_Mc5r	15069	0.016469	0.028383	0.00536	0.001063	0
Allen_mm_ALM2	VLMC_Spp1_Hs3st6	15069	0.012308	0.026448	0.0040269	0.0011221	0
Allen_mm_ALM2	OPC_Pdgfra_Ccnb1	15069	0.0082943	0.0269	0.0031357	0.0040878	0
Allen_mm_ALM2	OPC_Pdgfra_Grm5	15069	0.015556	0.030322	0.0059997	0.0047652	0
Allen_mm_ALM2	Astro_Aqp4	15069	0.013417	0.026158	0.0052503	0.0053086	0
Allen_mm_ALM2	Oligo_Serpinb1a	15069	0.01083	0.02141	0.0050528	0.016048	0
Allen_mm_ALM2	Oligo_Rassf10	15069	0.009006	0.023003	0.00463	0.025889	0
Allen_mm_ALM2	Meis2_Adamts19	15069	0.010639	0.021928	0.0068366	0.059851	0
Allen_mm_ALM2	CR_Lhx5	15069	0.0083842	0.017307	0.0061609	0.086787	0
Allen_mm_ALM2	L6_CT_VISp_Nxph2_Wls	15069	0.0066635	0.019619	0.0049206	0.087849	0
Allen_mm_ALM2	Oligo_Synpr	15069	0.0059997	0.014857	0.0044821	0.090363	0
Allen_mm_ALM2	L6_CT_VISp_Ctxn3_Sla	15069	0.0042554	0.013385	0.004646	0.17986	0
Allen_mm_ALM2	L2.3_IT_VISp_Rrad	15069	0.0034252	0.010186	0.0053541	0.26118	0
Allen_mm_ALM2	L6_CT_ALM_Nxph2_Sla	15069	0.0055336	0.015524	0.010304	0.29563	0
Allen_mm_ALM2	L5_PT_ALM_Npsr1	15069	0.0045174	0.012699	0.0092786	0.31318	0
Allen_mm_ALM2	L5_PT_ALM_Hpgd	15069	0.0045086	0.012604	0.009524	0.31797	0
Allen_mm_ALM2	L6_IT_VISp_Car3	15069	0.0021998	0.0067493	0.0046711	0.31885	0
Allen_mm_ALM2	L5_PT_ALM_Slco2a1	15069	0.0043628	0.012102	0.0094065	0.3214	0
Allen_mm_ALM2	L5_IT_VISp_Col6a1_Fezf2	15069	0.0024407	0.0072264	0.0058522	0.33832	0
Allen_mm_ALM2	L6_CT_VISp_Gpr139	15069	0.0018082	0.0055724	0.0048756	0.35537	0
Allen_mm_ALM2	L5_IT_ALM_Pld5	15069	0.0035842	0.0099775	0.0099246	0.359	0
Allen_mm_ALM2	L2.3_IT_VISp_Agmat	15069	0.0024198	0.0066843	0.0075412	0.37416	0
Allen_mm_ALM2	L4_IT_VISp_Rspo1	15069	0.0016217	0.0045531	0.0054867	0.38378	0
Allen_mm_ALM2	L6_IT_VISp_Penk_Col27a1	15069	0.0017337	0.0047487	0.0067683	0.39892	0
Allen_mm_ALM2	Pvalb_Th_Sst	15069	0.0014158	0.0039235	0.0082454	0.43184	0
Allen_mm_ALM2	L2.3_IT_ALM_Ptrf	15069	0.00070234	0.0019722	0.008904	0.46856	0
Allen_mm_ALM2	L5_IT_VISp_Batf3	15069	0.00029347	0.00083363	0.0076578	0.48472	0
Allen_mm_ALM2	L5_IT_ALM_Lypd1_Gpr88	15069	0.00032928	0.00092033	0.0095169	0.4862	0
Allen_mm_ALM2	L6_IT_ALM_Tgfb1	15069	0.00013176	0.00037133	0.0094862	0.49446	0
Allen_mm_ALM2	L5_IT_VISp_Whrn_Tox2	15069	-6.9519e-07	-2.0911e-06	0.0055377	0.50005	0
Allen_mm_ALM2	L2.3_IT_ALM_Sla	15069	-0.00014236	-0.00040153	0.0088964	0.50638	0
Allen_mm_ALM2	L6_IT_ALM_Oprk1	15069	-0.00050506	-0.0014254	0.0095189	0.52116	0
Allen_mm_ALM2	L2.3_IT_VISp_Adamts2	15069	-0.00045714	-0.0013145	0.0056891	0.53202	0
Allen_mm_ALM2	Sncg_Gpr50	15069	-0.00099899	-0.0028228	0.0087078	0.54567	0
Allen_mm_ALM2	L2.3_IT_ALM_Macc1_Lrg1	15069	-0.0025162	-0.0071077	0.0089871	0.61025	0
Allen_mm_ALM2	L5_NP_VISp_Trhr_Met	15069	-0.00099071	-0.0029281	0.0030401	0.62774	0
Allen_mm_ALM2	L5_IT_ALM_Npw	15069	-0.0031459	-0.0088406	0.0092731	0.63279	0
Allen_mm_ALM2	L5_IT_ALM_Cpa6_Gpr88	15069	-0.0041846	-0.011817	0.0098628	0.66431	0
Allen_mm_ALM2	L6_CT_ALM_Cpa6	15069	-0.0058262	-0.016144	0.010196	0.71613	0
Allen_mm_ALM2	L6b_Hsd17b2	15069	-0.0050345	-0.014206	0.0084548	0.72423	0
Allen_mm_ALM2	L5_IT_ALM_Gkn1_Pcdh19	15069	-0.0056204	-0.015876	0.0092554	0.72816	0
Allen_mm_ALM2	Vip_Igfbp4_Mab21l1	15069	-0.0056946	-0.014558	0.0091135	0.73396	0
Allen_mm_ALM2	Sst_Chodl	15069	-0.0057788	-0.015692	0.0089028	0.74186	0
Allen_mm_ALM2	Vip_Igfbp6_Pltp	15069	-0.0062479	-0.01589	0.0094668	0.74536	0
Allen_mm_ALM2	L6_IT_VISp_Col23a1_Adamts2	15069	-0.0044337	-0.013221	0.006285	0.75973	0
Allen_mm_ALM2	L5_IT_ALM_Cbln4_Fezf2	15069	-0.0072201	-0.020208	0.010097	0.76271	0
Allen_mm_ALM2	L6_CT_VISp_Krt80_Sla	15069	-0.0047465	-0.013732	0.0066006	0.76395	0
Allen_mm_ALM2	Sncg_Vip_Nptx2	15069	-0.0072081	-0.019768	0.0099519	0.76555	0
Allen_mm_ALM2	L5_IT_ALM_Tmem163_Arhgap25	15069	-0.006849	-0.019377	0.0092397	0.77072	0
Allen_mm_ALM2	L5_IT_ALM_Tnc	15069	-0.0070159	-0.019694	0.00939	0.77251	0
Allen_mm_ALM2	Vip_Arhgap36_Hmcn1	15069	-0.0092977	-0.024448	0.01073	0.80688	0
Allen_mm_ALM2	Serpinf1_Aqp5_Vip	15069	-0.0096051	-0.025507	0.0099928	0.83177	0
Allen_mm_ALM2	Serpinf1_Clrn1	15069	-0.0097172	-0.026776	0.0099495	0.83562	0
Allen_mm_ALM2	Vip_Rspo1_Itga4	15069	-0.0095283	-0.024212	0.0094864	0.8424	0
Allen_mm_ALM2	Sncg_Vip_Itih5	15069	-0.010205	-0.028121	0.0099771	0.84681	0
Allen_mm_ALM2	Vip_Igfbp6_Car10	15069	-0.010738	-0.027864	0.010489	0.847	0
Allen_mm_ALM2	L6b_VISp_Mup5	15069	-0.0046706	-0.014629	0.0045591	0.84718	0
Allen_mm_ALM2	Pvalb_Reln_Itm2a	15069	-0.0074029	-0.021334	0.0070842	0.85197	0
Allen_mm_ALM2	L6b_ALM_Olfr111_Nxph1	15069	-0.010585	-0.029538	0.0096872	0.86273	0
Allen_mm_ALM2	Lamp5_Fam19a1_Pax6	15069	-0.011268	-0.031296	0.010195	0.86545	0
Allen_mm_ALM2	L5_IT_ALM_Tmem163_Dmrtb1	15069	-0.010577	-0.029886	0.009091	0.87768	0
Allen_mm_ALM2	Pvalb_Gpr149_Islr	15069	-0.01106	-0.030715	0.0093508	0.88155	0
Allen_mm_ALM2	Lamp5_Fam19a1_Tmem182	15069	-0.013398	-0.037069	0.010571	0.89748	0
Allen_mm_ALM2	Sst_Hpse_Sema3c	15069	-0.013676	-0.037927	0.010266	0.90859	0
Allen_mm_ALM2	Vip_Chat_Htr1f	15069	-0.01339	-0.034281	0.010026	0.90914	0
Allen_mm_ALM2	Vip_Gpc3_Slc18a3	15069	-0.01332	-0.035149	0.0099415	0.90984	0
Allen_mm_ALM2	Sst_Myh8_Etv1	15069	-0.013815	-0.038633	0.010097	0.91437	0
Allen_mm_ALM2	Pvalb_Gabrg1	15069	-0.013044	-0.035277	0.0094376	0.91653	0
Allen_mm_ALM2	L6b_VISp_Col8a1_Rprm	15069	-0.013048	-0.036514	0.0094293	0.91678	0
Allen_mm_ALM2	Pvalb_Akr1c18_Ntf3	15069	-0.012063	-0.034063	0.0085462	0.92094	0
Allen_mm_ALM2	Vip_Pygm_C1ql1	15069	-0.015189	-0.039348	0.010749	0.92116	0
Allen_mm_ALM2	Sst_Nr2f2_Necab1	15069	-0.014236	-0.040115	0.010009	0.92252	0
Allen_mm_ALM2	Pvalb_Reln_Tac1	15069	-0.014924	-0.040828	0.010302	0.92628	0
Allen_mm_ALM2	L6b_ALM_Olfr111_Spon1	15069	-0.013693	-0.038442	0.009448	0.92636	0
Allen_mm_ALM2	Sncg_Slc17a8	15069	-0.012813	-0.036032	0.0087983	0.92733	0
Allen_mm_ALM2	L6b_P2ry12	15069	-0.012238	-0.034683	0.0083505	0.9286	0
Allen_mm_ALM2	Vip_Rspo4_Rxfp1_Chat	15069	-0.014616	-0.037068	0.0099519	0.92903	0
Allen_mm_ALM2	Vip_Ptprt_Pkp2	15069	-0.01647	-0.041733	0.010738	0.93746	0
Allen_mm_ALM2	Vip_Col15a1_Pde1a	15069	-0.0141	-0.036906	0.0090025	0.94134	0
Allen_mm_ALM2	Pvalb_Sema3e_Kank4	15069	-0.013468	-0.038284	0.0085706	0.94195	0
Allen_mm_ALM2	Sst_Myh8_Fibin	15069	-0.015645	-0.042833	0.009811	0.94459	0
Allen_mm_ALM2	Vip_Crispld2_Htr2c	15069	-0.015001	-0.037881	0.0090572	0.95115	0
Allen_mm_ALM2	Lamp5_Lhx6	15069	-0.017065	-0.046973	0.0098684	0.95811	0
Allen_mm_ALM2	Sst_Calb2_Necab1	15069	-0.0193	-0.052583	0.011125	0.95859	0
Allen_mm_ALM2	L5_NP_ALM_Trhr_Nefl	15069	-0.01823	-0.049735	0.010166	0.96352	0
Allen_mm_ALM2	Lamp5_Krt73	15069	-0.017614	-0.048928	0.0097584	0.96445	0
Allen_mm_ALM2	Vip_Lmo1_Fam159b	15069	-0.018726	-0.049116	0.01011	0.96799	0
Allen_mm_ALM2	L6_NP_ALM_Trh	15069	-0.018513	-0.050909	0.0099812	0.96818	0
Allen_mm_ALM2	Pvalb_Vipr2	15069	-0.017662	-0.048544	0.0093111	0.97107	0
Allen_mm_ALM2	Lamp5_Lsp1	15069	-0.020099	-0.055388	0.010275	0.97476	0
Allen_mm_ALM2	Vip_Lmo1_Myl1	15069	-0.019937	-0.052118	0.01018	0.9749	0
Allen_mm_ALM2	Vip_Lect1_Oxtr	15069	-0.020686	-0.053398	0.010415	0.97649	0
Allen_mm_ALM2	Sst_Nts	15069	-0.016327	-0.045207	0.0080666	0.97851	0
Allen_mm_ALM2	Sst_Hpse_Cbln4	15069	-0.020566	-0.05727	0.010145	0.97868	0
Allen_mm_ALM2	L5_NP_VISp_Trhr_Cpne7	15069	-0.014272	-0.03928	0.0068759	0.98103	0
Allen_mm_ALM2	L5_IT_VISp_Col27a1	15069	-0.017387	-0.049582	0.0082999	0.9819	0
Allen_mm_ALM2	Vip_Crispld2_Kcne4	15069	-0.020596	-0.054136	0.0098034	0.98217	0
Allen_mm_ALM2	Sst_Tac2_Tacstd2	15069	-0.022529	-0.063435	0.010613	0.98311	0
Allen_mm_ALM2	Pvalb_Calb1_Sst	15069	-0.021855	-0.060152	0.010218	0.98376	0
Allen_mm_ALM2	Lamp5_Plch2_Dock5	15069	-0.023725	-0.063954	0.010764	0.98624	0
Allen_mm_ALM2	Sst_Rxfp1_Eya1	15069	-0.022957	-0.064003	0.010177	0.98795	0
Allen_mm_ALM2	Sst_Tac1_Htr1d	15069	-0.02687	-0.07366	0.011484	0.99035	0
Allen_mm_ALM2	Lamp5_Ntn1_Npy2r	15069	-0.027617	-0.074628	0.011689	0.99092	0
Allen_mm_ALM2	Sst_Crh_4930553C11Rik	15069	-0.025729	-0.071161	0.010712	0.99184	0
Allen_mm_ALM2	Sst_Esm1	15069	-0.025789	-0.072188	0.010322	0.99376	0
Allen_mm_ALM2	Pvalb_Tpbg	15069	-0.024999	-0.069689	0.0099371	0.99406	0
Allen_mm_ALM2	Sst_Mme_Fam114a1	15069	-0.027049	-0.075644	0.010271	0.99577	0
Allen_mm_ALM2	Sst_Rxfp1_Prdm8	15069	-0.027572	-0.077139	0.010356	0.99612	0
Allen_mm_ALM2	Sst_Calb2_Pdlim5	15069	-0.031215	-0.086232	0.011038	0.99765	0
Allen_mm_ALM2	Sst_Chrna2_Glra3	15069	-0.032097	-0.086895	0.011249	0.99783	0
Allen_mm_ALM2	Sst_Tac2_Myh4	15069	-0.032445	-0.090629	0.010872	0.99858	0
Allen_mm_ALM2	Sst_Crhr2_Efemp1	15069	-0.032855	-0.091551	0.010791	0.99883	0
Allen_mm_ALM2	Sst_Chrna2_Ptgdr	15069	-0.033046	-0.091209	0.01071	0.99898	0
Allen_mm_LGd2	Micro_Ctss	15069	0.011803	0.025075	0.0043341	0.0032356	0
Allen_mm_LGd2	OPC_Pdgfra	15069	0.013889	0.032002	0.0063015	0.013767	0
Allen_mm_LGd2	Oligo_Rassf10	15069	0.01009	0.02573	0.005551	0.034561	0
Allen_mm_LGd2	Oligo_Opalin	15069	0.0046578	0.010853	0.0050765	0.17944	0
Allen_mm_LGd2	HIP_Exc_Neurod6	15069	0.0033759	0.0092982	0.0071479	0.31836	0
Allen_mm_LGd2	Astro_Gja1	15069	0.001393	0.0028936	0.0043305	0.37386	0
Allen_mm_LGd2	LGN_Inh_Chrna6_Pax7	15069	-0.0024808	-0.0067338	0.010597	0.59255	0
Allen_mm_LGd2	LGN_Exc_Scn4b	15069	-0.0034799	-0.0098042	0.0077145	0.67403	0
Allen_mm_LGd2	LGN_Inh_Chrna6_Cnr1	15069	-0.0060042	-0.016529	0.010223	0.72151	0
Allen_mm_LGd2	LGN_Inh_Chrna6_Dscaml1	15069	-0.011589	-0.031392	0.010287	0.87002	0
Allen_mm_LGd2	LP_Exc_Glra3	15069	-0.009449	-0.026698	0.0082046	0.87526	0
Allen_mm_LGd2	vLGN_Inh_Shox2_Htr1a	15069	-0.016675	-0.043929	0.010529	0.94336	0
Allen_mm_LGd2	vLGN_Inh_Spata20	15069	-0.016842	-0.046196	0.0098857	0.95577	0
Allen_mm_LGd2	RT_Inh_Pvalb	15069	-0.016389	-0.044585	0.00936	0.96001	0
Allen_mm_LGd2	vLGN_Inh_Rspo2	15069	-0.024218	-0.065383	0.0096678	0.99387	0
Allen_mm_LGd2	vLGN_Inh_Shox2_Sox14	15069	-0.032559	-0.087985	0.012007	0.99665	0
Allen_mm_LGd2	vLGN_Inh_Dlx5_Cbln2	15069	-0.037297	-0.099122	0.012188	0.99889	0
Allen_mm_VISp2	Endo_Ctla2a	15069	0.030765	0.058846	0.0049237	2.1369e-10	1
Allen_mm_VISp2	SMC_Acta2	15069	0.028429	0.056006	0.0050433	8.8227e-09	1
Allen_mm_VISp2	Endo_Cytl1	15069	0.022057	0.041524	0.0044042	2.782e-07	1
Allen_mm_VISp2	VLMC_Osr1_Cd74	15069	0.018711	0.043417	0.0045919	2.3165e-05	0
Allen_mm_VISp2	Peri_Kcnj8	15069	0.02157	0.035402	0.0057736	9.3858e-05	0
Allen_mm_VISp2	Microglia_Siglech	15069	0.018282	0.029907	0.0053836	0.00034304	0
Allen_mm_VISp2	VLMC_Osr1_Mc5r	15069	0.01723	0.03267	0.0050979	0.00036359	0
Allen_mm_VISp2	VLMC_Spp1_Col15a1	15069	0.01507	0.030458	0.0046018	0.00053013	0
Allen_mm_VISp2	PVM_Mrc1	15069	0.013695	0.029142	0.0041975	0.00055328	0
Allen_mm_VISp2	VLMC_Spp1_Hs3st6	15069	0.014886	0.027825	0.0046899	0.00075338	0
Allen_mm_VISp2	OPC_Pdgfra_Ccnb1	15069	0.010177	0.026387	0.0036553	0.002686	0
Allen_mm_VISp2	OPC_Pdgfra_Grm5	15069	0.016762	0.030796	0.0061582	0.0032501	0
Allen_mm_VISp2	Astro_Aqp4	15069	0.014595	0.027372	0.0054877	0.0039158	0
Allen_mm_VISp2	Oligo_Synpr	15069	0.0081238	0.019559	0.0045988	0.038669	0
Allen_mm_VISp2	Oligo_Rassf10	15069	0.0074953	0.017909	0.0043939	0.044031	0
Allen_mm_VISp2	Oligo_Serpinb1a	15069	0.0078887	0.015328	0.0051507	0.062826	0
Allen_mm_VISp2	Meis2_Adamts19	15069	0.01039	0.021546	0.0076478	0.087164	0
Allen_mm_VISp2	L2.3_IT_VISp_Adamts2	15069	0.0077699	0.021343	0.0092319	0.20001	0
Allen_mm_VISp2	L5_IT_ALM_Npw	15069	0.0035905	0.010931	0.0047819	0.22638	0
Allen_mm_VISp2	L5_PT_VISp_C1ql2_Cdh13	15069	0.0071364	0.020137	0.0097915	0.23306	0
Allen_mm_VISp2	L4_IT_VISp_Rspo1	15069	0.0057241	0.015155	0.0087286	0.25599	0
Allen_mm_VISp2	L6_IT_VISp_Car3	15069	0.0044128	0.012233	0.0091334	0.3145	0
Allen_mm_VISp2	CR_Lhx5	15069	0.0026881	0.005701	0.0061142	0.3301	0
Allen_mm_VISp2	L2.3_IT_VISp_Agmat	15069	0.003794	0.010456	0.0092889	0.34148	0
Allen_mm_VISp2	L5_PT_VISp_Krt80	15069	0.0034337	0.009633	0.010056	0.36639	0
Allen_mm_VISp2	L5_IT_VISp_Col6a1_Fezf2	15069	0.002804	0.0077247	0.010255	0.39227	0
Allen_mm_VISp2	L5_IT_VISp_Batf3	15069	0.0021205	0.0058737	0.010511	0.42006	0
Allen_mm_VISp2	L6_IT_VISp_Col23a1_Adamts2	15069	0.0015324	0.0042258	0.010146	0.43997	0
Allen_mm_VISp2	L6_CT_VISp_Nxph2_Wls	15069	0.00062344	0.0017096	0.010358	0.476	0
Allen_mm_VISp2	L6_IT_VISp_Penk_Fst	15069	0.00033785	0.00093489	0.009459	0.48575	0
Allen_mm_VISp2	L2.3_IT_VISp_Rrad	15069	0.00023524	0.00064695	0.0079131	0.48814	0
Allen_mm_VISp2	L6_IT_VISp_Penk_Col27a1	15069	0.00022838	0.00063312	0.0099856	0.49088	0
Allen_mm_VISp2	L6_CT_VISp_Ctxn3_Brinp3	15069	-0.00031386	-0.00087176	0.0094994	0.51318	0
Allen_mm_VISp2	L6_CT_VISp_Ctxn3_Sla	15069	-0.00071956	-0.0019915	0.0099355	0.52887	0
Allen_mm_VISp2	Sncg_Gpr50	15069	-0.00075377	-0.0021018	0.0087924	0.53416	0
Allen_mm_VISp2	L5_PT_VISp_C1ql2_Ptgfr	15069	-0.0008686	-0.0024619	0.0093565	0.53698	0
Allen_mm_VISp2	Vip_Arhgap36_Hmcn1	15069	-0.001325	-0.003389	0.010785	0.54889	0
Allen_mm_VISp2	L5_PT_VISp_Lgr5	15069	-0.0013284	-0.0037529	0.0091056	0.55799	0
Allen_mm_VISp2	L5_IT_VISp_Hsd11b1_Endou	15069	-0.0018043	-0.0049971	0.010015	0.57149	0
Allen_mm_VISp2	L6_IT_VISp_Col18a1	15069	-0.0021631	-0.006005	0.010096	0.58483	0
Allen_mm_VISp2	L6_CT_VISp_Gpr139	15069	-0.0022009	-0.0061233	0.0093339	0.5932	0
Allen_mm_VISp2	Pvalb_Gabrg1	15069	-0.0028964	-0.0076264	0.0099566	0.61443	0
Allen_mm_VISp2	L5_IT_VISp_Whrn_Tox2	15069	-0.0037532	-0.010558	0.0096996	0.6506	0
Allen_mm_VISp2	L6_IT_ALM_Oprk1	15069	-0.002622	-0.007758	0.0059538	0.67017	0
Allen_mm_VISp2	L6_IT_ALM_Tgfb1	15069	-0.00222	-0.0069434	0.0045387	0.68762	0
Allen_mm_VISp2	Vip_Igfbp6_Pltp	15069	-0.0055145	-0.013903	0.01006	0.7082	0
Allen_mm_VISp2	Pvalb_Gpr149_Islr	15069	-0.0063981	-0.017326	0.0099326	0.74026	0
Allen_mm_VISp2	L5_IT_ALM_Cpa6_Gpr88	15069	-0.0033628	-0.010232	0.0052157	0.74045	0
Allen_mm_VISp2	L6_CT_VISp_Krt80_Sla	15069	-0.0071183	-0.019738	0.010296	0.75533	0
Allen_mm_VISp2	L6_CT_ALM_Nxph2_Sla	15069	-0.0059376	-0.016622	0.0084785	0.75813	0
Allen_mm_VISp2	Sst_Hpse_Cbln4	15069	-0.0073043	-0.020275	0.010294	0.76102	0
Allen_mm_VISp2	Sst_Hpse_Sema3c	15069	-0.0081182	-0.021821	0.011145	0.76681	0
Allen_mm_VISp2	L2.3_IT_ALM_Sla	15069	-0.0035239	-0.010814	0.004837	0.76685	0
Allen_mm_VISp2	Sst_Chodl	15069	-0.0063663	-0.017325	0.0085399	0.772	0
Allen_mm_VISp2	Vip_Igfbp4_Mab21l1	15069	-0.0079293	-0.019709	0.010036	0.78526	0
Allen_mm_VISp2	L6b_VISp_Crh	15069	-0.0073402	-0.020664	0.0091836	0.78793	0
Allen_mm_VISp2	L6b_P2ry12	15069	-0.0075349	-0.021244	0.0092391	0.79261	0
Allen_mm_VISp2	L5_IT_VISp_Col27a1	15069	-0.0082631	-0.022939	0.010111	0.79311	0
Allen_mm_VISp2	L6b_VISp_Col8a1_Rxfp1	15069	-0.0079273	-0.022186	0.0092335	0.80469	0
Allen_mm_VISp2	L6_CT_ALM_Cpa6	15069	-0.0035688	-0.011382	0.0040477	0.81102	0
Allen_mm_VISp2	Pvalb_Reln_Tac1	15069	-0.010378	-0.028074	0.010795	0.83181	0
Allen_mm_VISp2	L6b_VISp_Col8a1_Rprm	15069	-0.0093345	-0.026077	0.0097082	0.83184	0
Allen_mm_VISp2	Lamp5_Fam19a1_Tmem182	15069	-0.010743	-0.029328	0.010488	0.84716	0
Allen_mm_VISp2	Lamp5_Fam19a1_Pax6	15069	-0.011041	-0.030278	0.010463	0.85432	0
Allen_mm_VISp2	Sncg_Vip_Nptx2	15069	-0.011226	-0.030315	0.01033	0.8614	0
Allen_mm_VISp2	Vip_Igfbp6_Car10	15069	-0.012356	-0.031746	0.010873	0.87211	0
Allen_mm_VISp2	Vip_Rspo1_Itga4	15069	-0.011059	-0.027542	0.00971	0.87262	0
Allen_mm_VISp2	L5_PT_VISp_Chrna6	15069	-0.011675	-0.032564	0.009998	0.87854	0
Allen_mm_VISp2	Lamp5_Krt73	15069	-0.011602	-0.032108	0.0097736	0.8824	0
Allen_mm_VISp2	Pvalb_Akr1c18_Ntf3	15069	-0.011569	-0.031874	0.0096606	0.88445	0
Allen_mm_VISp2	Sst_Tac1_Tacr3	15069	-0.012431	-0.032945	0.01027	0.88693	0
Allen_mm_VISp2	Lamp5_Lhx6	15069	-0.012311	-0.033514	0.010077	0.88908	0
Allen_mm_VISp2	Vip_Rspo4_Rxfp1_Chat	15069	-0.013792	-0.034502	0.010315	0.9094	0
Allen_mm_VISp2	L5_NP_ALM_Trhr_Nefl	15069	-0.01002	-0.028199	0.007304	0.91494	0
Allen_mm_VISp2	L5_NP_VISp_Trhr_Met	15069	-0.013539	-0.03601	0.0097227	0.9181	0
Allen_mm_VISp2	Serpinf1_Clrn1	15069	-0.012317	-0.033967	0.0088301	0.91846	0
Allen_mm_VISp2	Vip_Col15a1_Pde1a	15069	-0.012743	-0.033106	0.0089801	0.92204	0
Allen_mm_VISp2	Pvalb_Reln_Itm2a	15069	-0.01272	-0.035564	0.0088654	0.92432	0
Allen_mm_VISp2	Sncg_Vip_Itih5	15069	-0.013992	-0.038745	0.0097221	0.92494	0
Allen_mm_VISp2	Vip_Ptprt_Pkp2	15069	-0.015805	-0.039496	0.010952	0.92548	0
Allen_mm_VISp2	Vip_Pygm_C1ql1	15069	-0.016902	-0.043129	0.011247	0.93354	0
Allen_mm_VISp2	Vip_Gpc3_Slc18a3	15069	-0.015827	-0.040559	0.01047	0.93468	0
Allen_mm_VISp2	Serpinf1_Aqp5_Vip	15069	-0.014261	-0.037635	0.0093311	0.93677	0
Allen_mm_VISp2	L6b_VISp_Mup5	15069	-0.014367	-0.040487	0.0092415	0.93997	0
Allen_mm_VISp2	Sst_Nr2f2_Necab1	15069	-0.017284	-0.047705	0.010929	0.94309	0
Allen_mm_VISp2	Lamp5_Lsp1	15069	-0.016603	-0.04538	0.010362	0.94545	0
Allen_mm_VISp2	L5_NP_VISp_Trhr_Cpne7	15069	-0.015794	-0.0412	0.0097998	0.94647	0
Allen_mm_VISp2	L6b_Hsd17b2	15069	-0.012756	-0.036199	0.0077022	0.95114	0
Allen_mm_VISp2	Sst_Tac2_Myh4	15069	-0.017266	-0.047395	0.010328	0.9527	0
Allen_mm_VISp2	Sncg_Slc17a8	15069	-0.013549	-0.038244	0.0080169	0.95448	0
Allen_mm_VISp2	Pvalb_Calb1_Sst	15069	-0.01813	-0.049764	0.010567	0.95689	0
Allen_mm_VISp2	Sst_Myh8_Fibin	15069	-0.020277	-0.053466	0.011202	0.96485	0
Allen_mm_VISp2	Vip_Chat_Htr1f	15069	-0.017783	-0.044083	0.0098211	0.9649	0
Allen_mm_VISp2	Sst_Calb2_Necab1	15069	-0.020584	-0.056271	0.010852	0.97105	0
Allen_mm_VISp2	Sst_Calb2_Pdlim5	15069	-0.023012	-0.062917	0.011573	0.97661	0
Allen_mm_VISp2	Sst_Myh8_Etv1	15069	-0.022772	-0.06257	0.011303	0.97802	0
Allen_mm_VISp2	Pvalb_Sema3e_Kank4	15069	-0.018176	-0.05094	0.0089566	0.97878	0
Allen_mm_VISp2	Pvalb_Vipr2	15069	-0.019829	-0.053745	0.0095458	0.9811	0
Allen_mm_VISp2	Sst_Crh_4930553C11Rik	15069	-0.022937	-0.063318	0.010869	0.98258	0
Allen_mm_VISp2	Sst_Nts	15069	-0.023169	-0.062652	0.010563	0.98585	0
Allen_mm_VISp2	Lamp5_Ntn1_Npy2r	15069	-0.026759	-0.070509	0.012183	0.98596	0
Allen_mm_VISp2	Pvalb_Th_Sst	15069	-0.024166	-0.065265	0.010895	0.98672	0
Allen_mm_VISp2	Vip_Crispld2_Htr2c	15069	-0.020343	-0.050862	0.009122	0.98712	0
Allen_mm_VISp2	Lamp5_Plch2_Dock5	15069	-0.025405	-0.06735	0.011288	0.98779	0
Allen_mm_VISp2	Vip_Lect1_Oxtr	15069	-0.024088	-0.060895	0.010446	0.98944	0
Allen_mm_VISp2	Vip_Lmo1_Fam159b	15069	-0.024224	-0.063349	0.010121	0.99165	0
Allen_mm_VISp2	Sst_Tac1_Htr1d	15069	-0.028647	-0.077545	0.011952	0.99172	0
Allen_mm_VISp2	Pvalb_Tpbg	15069	-0.024379	-0.067844	0.010083	0.99219	0
Allen_mm_VISp2	Sst_Esm1	15069	-0.026026	-0.071863	0.010588	0.99301	0
Allen_mm_VISp2	Sst_Chrna2_Ptgdr	15069	-0.027733	-0.075006	0.011141	0.9936	0
Allen_mm_VISp2	Sst_Crhr2_Efemp1	15069	-0.026342	-0.072971	0.010571	0.99364	0
Allen_mm_VISp2	Sst_Mme_Fam114a1	15069	-0.028323	-0.07856	0.010717	0.99588	0
Allen_mm_VISp2	Vip_Crispld2_Kcne4	15069	-0.025364	-0.065528	0.0094702	0.9963	0
Allen_mm_VISp2	Sst_Tac2_Tacstd2	15069	-0.030989	-0.0855	0.011426	0.99665	0
Allen_mm_VISp2	Sst_Rxfp1_Prdm8	15069	-0.032611	-0.090025	0.011612	0.99751	0
Allen_mm_VISp2	Vip_Lmo1_Myl1	15069	-0.029547	-0.078126	0.010226	0.99807	0
Allen_mm_VISp2	Sst_Chrna2_Glra3	15069	-0.034218	-0.092141	0.011487	0.99855	0
Allen_mm_VISp2	Sst_Rxfp1_Eya1	15069	-0.039459	-0.10819	0.010897	0.99985	0
DroNc_hs	END	17385	0.40614	0.032042	0.11232	0.00015004	0
DroNc_hs	ASC1	17385	0.75054	0.030336	0.30242	0.0065407	0
DroNc_hs	ASC2	17385	0.4169	0.018125	0.26789	0.059836	0
DroNc_hs	MG	17385	0.38926	0.012942	0.3049	0.10087	0
DroNc_hs	OPC	17385	0.43477	0.01473	0.36238	0.11512	0
DroNc_hs	ODC2	17385	0.13908	0.0058555	0.24786	0.28736	0
DroNc_hs	ODC1	17385	0.055128	0.0019622	0.29043	0.42473	0
DroNc_hs	exCA3	17385	-0.026927	-0.0020668	0.21305	0.55029	0
DroNc_hs	NSC	17385	-0.029363	-0.0024542	0.11229	0.60314	0
DroNc_hs	exDG	17385	-0.2702	-0.021144	0.20862	0.90235	0
DroNc_hs	GABA1	17385	-0.32962	-0.024465	0.23545	0.91923	0
DroNc_hs	exPFC1	17385	-0.37764	-0.030574	0.24282	0.94004	0
DroNc_hs	exCA1	17385	-0.32259	-0.030499	0.20271	0.94423	0
DroNc_hs	exPFC2	17385	-0.34231	-0.046628	0.16167	0.98288	0
DroNc_hs	GABA2	17385	-0.50436	-0.03673	0.23809	0.98292	0
DroNc_mm	END	12629	0.28708	0.030283	0.10002	0.0020542	0
DroNc_mm	MG	12629	0.43294	0.035333	0.25805	0.046713	0
DroNc_mm	exDG	12629	0.14257	0.013187	0.22977	0.26747	0
DroNc_mm	exPFC8	12629	0.12628	0.013718	0.20658	0.27051	0
DroNc_mm	exPFC7	12629	0.10221	0.010896	0.21168	0.31461	0
DroNc_mm	exCA3	12629	0.096412	0.0096384	0.22599	0.33483	0
DroNc_mm	ODC	12629	0.058737	0.0043664	0.17088	0.36553	0
DroNc_mm	exCA1	12629	0.071692	0.0069624	0.22723	0.37619	0
DroNc_mm	exPFC9	12629	0.039467	0.0034396	0.33106	0.45255	0
DroNc_mm	exPFC5	12629	0.02147	0.0020564	0.26718	0.46798	0
DroNc_mm	ASC1	12629	0.0068682	0.00054775	0.16581	0.48348	0
DroNc_mm	OPC	12629	-0.044837	-0.0034874	0.2147	0.58271	0
DroNc_mm	SMC	12629	-0.15088	-0.011992	0.26138	0.7181	0
DroNc_mm	ASC2	12629	-0.10266	-0.009129	0.14437	0.76148	0
DroNc_mm	GABA2	12629	-0.29871	-0.027364	0.27446	0.86177	0
DroNc_mm	exPFC1	12629	-0.37725	-0.033957	0.30329	0.89322	0
DroNc_mm	exPFC4	12629	-0.50236	-0.046248	0.29445	0.95599	0
DroNc_mm	exPFC3	12629	-0.69355	-0.061344	0.36403	0.97161	0
DroNc_mm	GABA1	12629	-0.48558	-0.044872	0.25135	0.9733	0
DroNc_mm	exPFC2	12629	-0.68773	-0.060533	0.33088	0.98116	0
DroNc_mm	exPFC6	12629	-0.73185	-0.069967	0.25702	0.99779	0
DropViz	GP.Endothelial_Stalk_Flt1_Apold1.7_1	15103	0.026526	0.073889	0.0046374	5.439e-09	1
DropViz	GP.Endothelial_Stalk_Flt1_Car4.7_5	15103	0.027586	0.07585	0.0048508	6.5998e-09	1
DropViz	FC.Endothelial_Stalk_Flt1_Mgp.12_2	15103	0.023879	0.067928	0.004318	1.6285e-08	1
DropViz	ENT.Endothelial_Stalk_Flt1_Car4.2_1	15103	0.024179	0.06795	0.0044509	2.8258e-08	1
DropViz	GP.Endothelial_Stalk_Flt1_Angpt2.7_6	15103	0.025835	0.071178	0.0048074	3.911e-08	1
DropViz	GP.Endothelial_Stalk_Flt1_Cdkn1c.7_2	15103	0.025863	0.070743	0.0048486	4.8724e-08	1
DropViz	ENT.Endothelial_Stalk_Flt1_Gkn3.2_4	15103	0.02302	0.064944	0.004346	5.9811e-08	1
DropViz	HC.Endothelial_Stalk_Flt1_Cdkn2b.15_1	15103	0.026466	0.071524	0.0051162	1.1673e-07	1
DropViz	GP.Endothelial_Stalk_Flt1_Lcn2.7_4	15103	0.023125	0.064726	0.0044828	1.2615e-07	1
DropViz	TH.Endothelial_Stalk_Flt1_Car4.4_3	15103	0.025434	0.069006	0.0049493	1.3996e-07	1
DropViz	GP.Endothelial_Stalk_Flt1_Mgp.7_3	15103	0.022701	0.063605	0.0044201	1.4234e-07	1
DropViz	FC.Endothelial_Stalk_Flt1_Gkn3.12_1	15103	0.028343	0.075549	0.0055714	1.8408e-07	1
DropViz	PC.Endothelial_Stalk_Flt1_Gm9946.12_3	15103	0.027353	0.07401	0.0053953	2.0167e-07	1
DropViz	SN.Endothelial_Stalk_Flt1_Cdkn1c.12_1	15103	0.024287	0.066142	0.0047931	2.0456e-07	1
DropViz	GP.Mural_Rgs5Acta2_Rgs5.8_4	15103	0.02442	0.066752	0.0048708	2.7062e-07	1
DropViz	SN.Endothelial_Stalk_Flt1_Car4.12_3	15103	0.024238	0.066099	0.0048471	2.894e-07	1
DropViz	PC.Endothelial_Stalk_Flt1_Gkn3.12_4	15103	0.023628	0.0659	0.0047454	3.2325e-07	1
DropViz	TH.Endothelial_Stalk_Flt1_Gkn3.4_1	15103	0.023757	0.064578	0.0048643	5.2544e-07	1
DropViz	SN.Mural_Rgs5Acta2_Fos.13_5	15103	0.017956	0.051853	0.003751	8.5562e-07	1
DropViz	GP.Mural_Rgs5Acta2_Acta2.8_1	15103	0.023051	0.062526	0.0048184	8.6859e-07	1
DropViz	TH.Endothelial_Stalk_Flt1_Vwf.4_4	15103	0.021633	0.060197	0.0045342	9.2551e-07	1
DropViz	FC.Endothelial_Stalk_Flt1_Cfh.12_4	15103	0.025219	0.067889	0.0053547	1.2527e-06	1
DropViz	FC.Endothelial_Stalk_Flt1_Car4.12_3	15103	0.026169	0.070085	0.0055916	1.4482e-06	1
DropViz	PC.Endothelial_Stalk_Flt1_Car4.12_1	15103	0.02436	0.066798	0.005276	1.9632e-06	1
DropViz	TH.Mural_Rgs5Acta2_Car4.5_2	15103	0.023444	0.062536	0.0051568	2.7548e-06	1
DropViz	FC.Mural_Rgs5Acta2_Cnn1.13_1	15103	0.024044	0.064198	0.0053464	3.4691e-06	1
DropViz	SN.Mural_Rgs5Acta2_Cd9.13_3	15103	0.021287	0.057441	0.0047531	3.7852e-06	1
DropViz	SN.Mural_Rgs5Acta2_Cbr2.13_4	15103	0.018605	0.052126	0.0041545	3.791e-06	1
DropViz	SN.Endothelial_Stalk_Flt1_Vwf.12_4	15103	0.020517	0.056731	0.0045961	4.0518e-06	1
DropViz	STR.Endothelial_Stalk_Flt1_Gkn3.7_2	15103	0.020687	0.05741	0.0046682	4.7152e-06	1
DropViz	CB.Endothelial_Stalk_Flt1_Lrg1.10_3	15103	0.017113	0.050886	0.0038634	4.7548e-06	1
DropViz	ENT.Endothelial_Stalk_Flt1_Tgfb2.2_3	15103	0.019258	0.054583	0.0043734	5.3665e-06	1
DropViz	ENT.Mural_Rgs5Acta2_Ccnd1.3_4	15103	0.01719	0.049902	0.0039259	6.0136e-06	1
DropViz	TH.Mural_Rgs5Acta2_Cnn1.5_1	15103	0.02145	0.057385	0.0049458	7.2735e-06	1
DropViz	PC.Endothelial_Stalk_Flt1_Vwf.12_2	15103	0.020667	0.057039	0.0049378	1.4315e-05	1
DropViz	PC.Mural_Acta2Rgs5_Acta2.13_1	15103	0.020366	0.055975	0.0049768	2.1482e-05	0
DropViz	CB.Mural_Acta2Rgs5_Acta2.11_3	15103	0.013782	0.041769	0.0033784	2.2707e-05	0
DropViz	CB.Endothelial_Stalk_Flt1_Mgp.10_1	15103	0.015159	0.044979	0.0037664	2.8642e-05	0
DropViz	ENT.Endothelial_Stalk_Flt1_Vwf.2_2	15103	0.015838	0.046038	0.0039368	2.8878e-05	0
DropViz	HC.Endothelial_Stalk_Flt1_Lcn2.15_2	15103	0.017288	0.048908	0.0043325	3.3156e-05	0
DropViz	STR.Endothelial_Stalk_Flt1_Car4.7_1	15103	0.019951	0.054486	0.0050387	3.7719e-05	0
DropViz	ENT.Mural_Rgs5Acta2_Pdgfa.3_3	15103	0.012078	0.037462	0.0031016	4.9525e-05	0
DropViz	HC.Mural_Rgs5Acta2_Cnn1.16_1	15103	0.019305	0.052039	0.0050317	6.2651e-05	0
DropViz	CB.Endothelial_Stalk_Flt1_Car4.10_2	15103	0.014734	0.043525	0.0038593	6.7598e-05	0
DropViz	GP.Endothelial_Tip_Dcn_Mgp.9_1	15103	0.01576	0.045037	0.004149	7.307e-05	0
DropViz	ENT.Mural_Rgs5Acta2_Cnn1.3_5	15103	0.013612	0.040065	0.003661	0.00010075	0
DropViz	HC.Mural_Rgs5Acta2_Ccnd1.16_2	15103	0.016581	0.046084	0.0046718	0.00019391	0
DropViz	GP.Endothelial_Tip_Dcn_Ifitm1.9_3	15103	0.013796	0.03916	0.0039806	0.00026504	0
DropViz	GP.Mural_Rgs5Acta2_Lmcd1.8_3	15103	0.01147	0.035261	0.003312	0.00026773	0
DropViz	PC.Mural_Acta2Rgs5_Fos.13_2	15103	0.010343	0.031905	0.0030263	0.00031665	0
DropViz	PC.Mural_Acta2Rgs5Rgs5.13_3	15103	0.016001	0.044848	0.0047365	0.00036579	0
DropViz	FC.Mural_Rgs5Acta2_Ccnd1.13_2	15103	0.017828	0.047814	0.0053508	0.00043247	0
DropViz	TH.Endothelial_Stalk_Flt1_Pi16.4_2	15103	0.0099917	0.031414	0.0030023	0.0004384	0
DropViz	STR.Mural_Rgs5Acta2_Olfr558.8_1	15103	0.013039	0.037832	0.0039866	0.00053773	0
DropViz	CB.Mural_Acta2Rgs5_Rgs5.11_5	15103	0.0090387	0.028261	0.0028627	0.00079767	0
DropViz	GP.Microglia_C1qb_Tmem119.11_1	15103	0.012653	0.035424	0.0041706	0.0012097	0
DropViz	HC.Endothelial_Tip_Dcn_Agt.17_2	15103	0.0096478	0.028713	0.0032602	0.0015444	0
DropViz	SN.Endothelial_Stalk_Flt1_Gkn3.12_2	15103	0.011348	0.033531	0.0038536	0.0016179	0
DropViz	GP.Endothelial_Tip_Dcn_Col15a1.9_2	15103	0.011641	0.03352	0.0039891	0.0017636	0
DropViz	GP.Macrophage_C1qb_Mrc1.11_2	15103	0.011659	0.032923	0.0040102	0.0018249	0
DropViz	ENT.Polydendrocyte_Tnr_Cspg5.6_1	15103	0.015228	0.043752	0.0052651	0.0019159	0
DropViz	FC.Endothelial_Stalk_Flt1_Lrg1.12_5	15103	0.010419	0.031416	0.0036113	0.0019596	0
DropViz	PC.Endothelial_Tip_Dcn_Coch.14_4	15103	0.013023	0.036164	0.0045981	0.0023143	0
DropViz	FC.Endothelial_Tip_Dcn_Dapl1.14_2	15103	0.01221	0.034446	0.0043599	0.0025541	0
DropViz	SN.Mural_Rgs5Acta2_Rgs5.13_1	15103	0.012723	0.035068	0.0045854	0.0027665	0
DropViz	PC.Endothelial_Tip_Dcn_Nnat.14_3	15103	0.011206	0.031395	0.0041014	0.003149	0
DropViz	FC.Mural_Rgs5Acta2_Col3a1.13_4	15103	0.010634	0.031399	0.0039015	0.0032133	0
DropViz	STR.Mural_Rgs5Acta2_Cnn1.8_2	15103	0.0098862	0.029166	0.0036503	0.0033854	0
DropViz	HC.Endothelial_Tip_Dcn_Mgp.17_3	15103	0.010922	0.031504	0.0040383	0.0034238	0
DropViz	HC.Mural_Rgs5Acta2_Kcnj8.16_3	15103	0.011211	0.032699	0.0041558	0.0034963	0
DropViz	TH.Endothelial_Tip_Dcn_Nenf.6_2	15103	0.010594	0.030128	0.0040096	0.0041236	0
DropViz	TH.Astrocyte_Gja1_Vegfa.11_2	15103	0.015817	0.039522	0.0059932	0.0041604	0
DropViz	ENT.Mural_Rgs5Acta2_Kcnj8.3_1	15103	0.0089769	0.027367	0.0034193	0.0043323	0
DropViz	ENT.Mural_Rgs5Acta2_Junb.3_6	15103	0.0070626	0.021527	0.0027494	0.0051086	0
DropViz	HC.Endothelial_Tip_Dcn_Rbp4.17_1	15103	0.011672	0.031945	0.0045978	0.0055697	0
DropViz	HC.Endothelial_Tip_Dcn_Il33.17_4	15103	0.0096045	0.028193	0.0037878	0.0056174	0
DropViz	HC.Mural_Rgs5Acta2_Col3a1.16_4	15103	0.0080594	0.02513	0.003186	0.0057145	0
DropViz	PC.Microglia_C1qb_Tmem119.11_1	15103	0.014552	0.039024	0.0057992	0.006054	0
DropViz	STR.Mural_Rgs5Acta2_Ccnd1.8_3	15103	0.010156	0.029324	0.0041541	0.0072521	0
DropViz	STR.Mural_Rgs5Acta2_Col3a1.8_5	15103	0.0074683	0.02346	0.0030681	0.0074693	0
DropViz	PC.Endothelial_Tip_Dcn_Mgp_Clu.14_2	15103	0.01116	0.031425	0.0046151	0.0078058	0
DropViz	TH.Endothelial_Tip_Dcn.6_1	15103	0.010326	0.028829	0.0042899	0.0080452	0
DropViz	HC.Microglia_C1qb_Tmem119.10_1	15103	0.011754	0.031693	0.0049492	0.0087831	0
DropViz	GP.Mural_Rgs5Acta2_Kcnj8.8_2	15103	0.009463	0.027797	0.0040303	0.0094457	0
DropViz	GP.Mural_Rgs5Acta2_Pappa2.8_5	15103	0.006534	0.020522	0.0028233	0.010332	0
DropViz	HC.Macrophage_C1qb_Mrc1.10_2	15103	0.0083672	0.024616	0.0036358	0.010694	0
DropViz	FC.Endothelial_Tip_Dcn_1500015O10Rik.14_1	15103	0.010608	0.029914	0.004651	0.01129	0
DropViz	STR.Macrophage_C1qb_Mrc1.6_1	15103	0.0069945	0.021338	0.0031053	0.012156	0
DropViz	FC.Endothelial_Tip_Dcn_Coch.14_3	15103	0.0090555	0.02619	0.0040659	0.012975	0
DropViz	SN.Endothelial_Tip_Dcn_Mgp.14_1	15103	0.0087898	0.024862	0.0039919	0.013843	0
DropViz	FC.Macrophage_C1qb_Mrc1.11_3	15103	0.0093592	0.026213	0.0043526	0.015776	0
DropViz	TH.Microglia_C1qb_Tmem119.7_2	15103	0.0096003	0.026984	0.0045058	0.016568	0
DropViz	ENT.Polydendrocyte_Tnr_Bmp4.5_1	15103	0.010245	0.029851	0.0048248	0.01687	0
DropViz	SN.Endothelial_Tip_Dcn_Alcam.14_3	15103	0.0055697	0.016536	0.002799	0.023313	0
DropViz	PC.Mural_Acta2Rgs5_Kcnj8_Abcc9.13_4	15103	0.0071913	0.021944	0.0036979	0.025917	0
DropViz	PC.Endothelial_Tip_Dcn_Mgp_Penk.14_1	15103	0.010239	0.027916	0.0053557	0.027967	0
DropViz	TH.Polydendrocyte_Tnr_Cspg5.12_4	15103	0.0083914	0.025172	0.0044926	0.030905	0
DropViz	FC.Microglia_C1qb_Tmem119.11_1	15103	0.010809	0.028483	0.0058309	0.031901	0
DropViz	GP.Astrocyte_Gja1_Gfap.5_1	15103	0.0109	0.028461	0.0059594	0.033705	0
DropViz	ENT.Endothelial_Tip_Dcn.3_2	15103	0.0059315	0.01802	0.0032648	0.034637	0
DropViz	TH.Astrocyte_Gja1_Myoc.11_1	15103	0.0077545	0.022249	0.004281	0.03505	0
DropViz	PC.Mural_Acta2Rgs5_Abcc9.13_5	15103	0.005776	0.018187	0.0032053	0.035781	0
DropViz	GP.Polydendrocyte_Tnr_Cspg5.4_5	15103	0.011368	0.03123	0.0065059	0.040302	0
DropViz	FC.Microglia_C1qb_Tmem119_Fos.11_4	15103	0.004884	0.015443	0.0028319	0.042307	0
DropViz	SN.Mural_Rgs5Acta2_Kcnj8.13_2	15103	0.0053152	0.01645	0.0030987	0.043156	0
DropViz	SN.Endothelial_Tip_Dcn_Ifitm1.14_2	15103	0.0066114	0.018561	0.0038778	0.044116	0
DropViz	PC.Endothelial_Tip_Dcn_Inmt.14_5	15103	0.0060781	0.018318	0.0035748	0.044554	0
DropViz	GP.Polydendrocyte_Tnr_Bmp4.4_4	15103	0.010055	0.028055	0.0059757	0.046229	0
DropViz	SN.Polydendrocyte_Tnr_Bmp4.5_1	15103	0.0081726	0.023574	0.0048737	0.046794	0
DropViz	FC.Mural_Rgs5Acta2_Abcc9.13_3	15103	0.0080375	0.022805	0.0048812	0.049831	0
DropViz	SN.Astrocyte_Gja1_Cst3.7_2	15103	0.0096139	0.024925	0.0058848	0.051174	0
DropViz	TH.Polydendrocyte_Tnr_Bmp4.12_3	15103	0.008537	0.023984	0.0055578	0.062276	0
DropViz	CB.Endothelial_Tip_Dcn_Nnat.11_1	15103	0.0049506	0.014294	0.0035749	0.083066	0
DropViz	PC.Macrophage_C1qb_Mrc1.11_2	15103	0.0059045	0.016979	0.0042801	0.083882	0
DropViz	SN.Macrophage_C1qb_Mrc1.9_1	15103	0.0053121	0.015296	0.0039172	0.087542	0
DropViz	SN.Ependyma_Ccdc153.8_1	15103	0.0041033	0.012734	0.0030469	0.089046	0
DropViz	ENT.Astrocyte_Gja1_Htra1.7_2	15103	0.0068034	0.018495	0.005086	0.090511	0
DropViz	FC.Endothelial_Tip_Dcn_Col15a1.14_4	15103	0.0067872	0.018658	0.0050748	0.090553	0
DropViz	STR.Microglia_C1qb_Tmem119.6_2	15103	0.0065289	0.017542	0.0049165	0.092107	0
DropViz	PC.Polydendrocyte_Tnr_Tmsb4x.10_3	15103	0.0078282	0.022129	0.0059449	0.093963	0
DropViz	PC.Microglia_C1qb_Tmem119_Junb.11_4	15103	0.0035924	0.010088	0.00276	0.096537	0
DropViz	CB.Microglia_C1qb_Mrc1_Tmem119.5_1	15103	0.0040279	0.012423	0.0031071	0.097442	0
DropViz	CB.Mural_Acta2Rgs5_Kcnj8.11_4	15103	0.0036614	0.011575	0.0028279	0.097712	0
DropViz	CB.Endothelial_Tip_Dcn_Apod.11_2	15103	0.0040953	0.012113	0.0032193	0.10168	0
DropViz	SN.Microglia_C1qb_Tmem119.9_2	15103	0.0035838	0.011061	0.0028279	0.10254	0
DropViz	PC.Polydendrocyte_Tnr_Dlx1.10_2	15103	0.0050091	0.015076	0.0040181	0.10628	0
DropViz	SN.Polydendrocyte_Tnr_Cspg5.6_1	15103	0.0041167	0.012832	0.0034794	0.11838	0
DropViz	GP.Astrocyte_Gja1_Crym.5_2	15103	0.0066719	0.017593	0.0057048	0.12111	0
DropViz	HC.Neurogenesis_Sox4_Cdc20.13_3	15103	0.0043757	0.012991	0.0039091	0.1315	0
DropViz	PC.Astrocyte_Gja1_Sparc.8_3	15103	0.0066963	0.017738	0.0061948	0.13987	0
DropViz	HC.Neurogenesis_Sox4_Hist1h2al.13_2	15103	0.0048889	0.014076	0.0045396	0.14076	0
DropViz	ENT.Astrocyte_Gja1_Myoc.7_1	15103	0.004035	0.011923	0.0039268	0.15209	0
DropViz	PC.Astrocyte_Gja1_Myoc.8_2	15103	0.0063599	0.016574	0.0064799	0.16318	0
DropViz	TH.Macrophage_C1qb_Mrc1.7_1	15103	0.003762	0.010835	0.0038509	0.16431	0
DropViz	HC.Astrocyte_Gja1_Myoc.7_2	15103	0.0057239	0.015045	0.0058667	0.16463	0
DropViz	HC.Astrocyte_Gja1_Nnat.7_1	15103	0.0059041	0.015307	0.0061488	0.16849	0
DropViz	TH.Oligodendrocyte_Trf_Ndrg2.9_1	15103	0.0047762	0.012199	0.0050716	0.17317	0
DropViz	SN.Astrocyte_Gja1_Myoc.7_1	15103	0.0044337	0.012291	0.0047557	0.1756	0
DropViz	FC.Polydendrocyte_Tnr_Cspg5.10_1	15103	0.0063217	0.017282	0.0068942	0.17959	0
DropViz	FC.Polydendrocyte_Tnr_Bmp4__Ptgds.10_5	15103	0.0052808	0.01471	0.0060503	0.19139	0
DropViz	STR.Mural_Rgs5Acta2_Kcnj8.8_4	15103	0.0029164	0.0087641	0.0036833	0.21425	0
DropViz	FC.Astrocyte_Gja1_Myoc.8_2	15103	0.0046988	0.012219	0.0063947	0.23124	0
DropViz	GP.Polydendrocyte_Tnr_Pdgfa_Pik3r3.4_1	15103	0.0040222	0.011235	0.005529	0.23347	0
DropViz	FC.Polydendrocyte_Tnr_Bmp4_Gpr17.10_6	15103	0.0042366	0.012023	0.0059901	0.2397	0
DropViz	GP.Neuron_Gad1Gad2_Vipr2.3_10	15103	0.0032036	0.0095706	0.0045912	0.24267	0
DropViz	HC.Polydendrocyte_Tnr_Bmp4.9_2	15103	0.0038815	0.01112	0.0055668	0.24283	0
DropViz	TH.Ependymal_Ccdc153.10_1	15103	0.0031607	0.0083548	0.0045606	0.24414	0
DropViz	FC.Astrocyte_Gja1.8_1	15103	0.0042311	0.01095	0.006643	0.26209	0
DropViz	FC.Endothelial_Tip_Dcn_Inmt.14_5	15103	0.0019491	0.0060184	0.0033109	0.27804	0
DropViz	STR.Neurogenesis_Sox4_Stmn2.2_2	15103	0.002353	0.0069999	0.0042385	0.2894	0
DropViz	FC.Polydendrocyte_Tnr_Dlx1.10_2	15103	0.002625	0.0075131	0.0048031	0.29236	0
DropViz	HC.Neurogenesis_Sox4_Efhd2.13_1	15103	0.0022872	0.0066795	0.004427	0.3027	0
DropViz	PC.Polydendrocyte_Tnr_Cspg5.10_1	15103	0.0032867	0.0090914	0.0065858	0.30887	0
DropViz	STR.Endothelial_Tip_Dcn.9_1	15103	0.0023434	0.0065681	0.0047353	0.31034	0
DropViz	STR.Polydendrocye_Tnr_Cspg5.5_1	15103	0.0030119	0.0083688	0.0060973	0.31066	0
DropViz	TH.Polydendrocyte_Tnr_Pdgfa.12_1	15103	0.0021369	0.006068	0.0049257	0.33221	0
DropViz	GP.Ependymal_Ccdc153.6_1	15103	0.001509	0.0044228	0.0035092	0.33359	0
DropViz	ENT.Oligodendrocyte_Trf_Ndrg2.8_2	15103	0.0017662	0.0047285	0.0042721	0.33965	0
DropViz	HC.Ependymal_Ccdc153.11_1	15103	0.0018757	0.0049377	0.0046444	0.34316	0
DropViz	HC.Polydendrocyte_Tnr_Ptprz1.9_4	15103	0.0022457	0.006303	0.0061025	0.35644	0
DropViz	ENT.Neuron_Gad1Gad2_Tcf7l2.4_5	15103	0.0017521	0.0051967	0.0053716	0.37214	0
DropViz	CB.Gja1_Gfap.8_1	15103	0.0009476	0.0029459	0.0031274	0.38095	0
DropViz	PC.Microglia_C1qb_Tmem119_Fos.11_3	15103	0.00081433	0.0024703	0.0026934	0.3812	0
DropViz	HC.Neurogenesis_Sox4_Ppp2r2b.13_6	15103	0.0012857	0.0038036	0.0047134	0.39251	0
DropViz	GP.Polydendrocyte_Tnr_Cyth3.4_7	15103	0.00067776	0.0020509	0.0027309	0.402	0
DropViz	HC.Neurogenesis_Sox4_Gad2.13_4	15103	0.00078919	0.0025046	0.0033048	0.40563	0
DropViz	PC.Astrocyte_Gja1_Igfbp2.8_1	15103	0.0013405	0.0035096	0.0063786	0.41677	0
DropViz	SN.Oligodendrocyte_Tfr_Slco3a1.10_1	15103	0.0011705	0.0030662	0.0059804	0.42241	0
DropViz	ENT.Polydendrocyte_Tnr_Pdgfa.5_2	15103	0.00087865	0.0025007	0.0047782	0.42705	0
DropViz	SN.Neuron_Slc17a6.2_1	15103	0.0011925	0.0033306	0.0066666	0.42902	0
DropViz	SN.Oligodendrocyte_Tnr_Rps24.11_1	15103	0.00084947	0.0021751	0.004832	0.43023	0
DropViz	TH.Neuron_Slc17a6_Rora_C1ql2.2_5	15103	0.0010023	0.0027297	0.0065779	0.43945	0
DropViz	GP.Neuron_Slc17a7_Neurod2_C1ql3.2_12	15103	0.00082401	0.0023455	0.0054144	0.43952	0
DropViz	PC.Polydendrocyte_Tnr_Lims2_Tmsb4x.10_4	15103	0.0006536	0.0019485	0.0049459	0.44743	0
DropViz	CB.Neuron_Gad1Gad2_Pvalb_Cadm1.3_3	15103	0.00059055	0.0017655	0.0049755	0.45276	0
DropViz	GP.Oligodendrocyte_Trf_Mbp.10_1	15103	0.00064375	0.0017003	0.0063498	0.45962	0
DropViz	GP.Oligodendrocyte_Trf_Kif5b.10_6	15103	0.0005296	0.0013994	0.0062034	0.46598	0
DropViz	GP.Mitotic_MkI67.4_6	15103	0.00019083	0.00062128	0.0029977	0.47462	0
DropViz	TH.Oligodendrocyte_Trf_Ctps.8_3	15103	0.00027816	0.00074156	0.0058365	0.48099	0
DropViz	SN.Oligodendrocyte_Tfr_Il33.10_4	15103	0.00022588	0.00059	0.0060615	0.48514	0
DropViz	GP.Neuron_Chat_Gad1Gad2_Slc17a8_Nefm.1_2	15103	9.633e-05	0.00027219	0.0062174	0.49382	0
DropViz	TH.Neuron_Slc17a6_Rora_Calca.2_3	15103	7.8709e-05	0.00021201	0.0074921	0.49581	0
DropViz	HC.Astrocyte_Gja1_Fabp7.7_3	15103	5.669e-06	1.5372e-05	0.0054577	0.49959	0
DropViz	ENT.Oligodendrocyte_Trf_Il33.1_4	15103	-1.4845e-05	-3.9852e-05	0.0054882	0.50108	0
DropViz	ENT.Oligodendrocyte_Trf_Ndrg2.1_3	15103	-7.7372e-05	-0.00020794	0.0055942	0.50552	0
DropViz	SN.Oligodendrocyte_Tfr_Ndrg2.10_3	15103	-0.00014212	-0.00037299	0.005816	0.50975	0
DropViz	TH.Neuron_Slc17a6_Rora_Lypd6.2_7	15103	-0.00028044	-0.00075094	0.0072187	0.51549	0
DropViz	TH.Neuron_Slc17a6_Rora_Cacng4.2_10	15103	-0.0002818	-0.00075229	0.0072285	0.51555	0
DropViz	GP.Oligodendrocyte_Trf_Klk6.10_2	15103	-0.00023088	-0.00061615	0.0058087	0.51585	0
DropViz	TH.Oligodendrocyte_Trf_Ndrg2.8_4	15103	-0.00025336	-0.00067006	0.0059505	0.51698	0
DropViz	ENT.Neuron_Gad1Gad2_Slc17a6_Cbln1.4_3	15103	-0.00032217	-0.00092991	0.005855	0.52194	0
DropViz	TH.Neuron_Slc17a6_Nrgn.3_9	15103	-0.00040342	-0.0010714	0.0072557	0.52217	0
DropViz	GP.Neuron_Gad1Gad2_Hpcal4.2_4	15103	-0.0005305	-0.0014208	0.0078209	0.52704	0
DropViz	SN.Oligodendrocyte_Tfr_Ctps.10_5	15103	-0.0004207	-0.001116	0.0057194	0.52932	0
DropViz	SN.Oligodendrocyte_Tfr_Plin3.10_2	15103	-0.00045453	-0.0012057	0.0055315	0.53274	0
DropViz	GP.Neuron_Gad1Gad2_Lamp5_Cplx3.2_22	15103	-0.00035323	-0.0011031	0.0038454	0.53659	0
DropViz	SN.Polydendrocyte_Tnr_Cspg5_Dad1.6_2	15103	-0.00051701	-0.0015083	0.0050442	0.54082	0
DropViz	GP.Neuron_Gad1Gad2_Satb1.2_6	15103	-0.00088475	-0.0024245	0.0073234	0.54808	0
DropViz	STR.Neurogenesis_Sox4_Tuba1c.2_3	15103	-0.00056009	-0.0016014	0.0043867	0.5508	0
DropViz	PC.Oligodendrocyte_Tfr_Klk6.9_3	15103	-0.00099626	-0.002718	0.005931	0.5667	0
DropViz	CB.Gja1_Htra1.8_2	15103	-0.00076992	-0.0021867	0.0044943	0.56801	0
DropViz	FC.Polydendrocyte_Tnr_Pdgfa.10_3	15103	-0.0010264	-0.002856	0.0057754	0.57053	0
DropViz	GP.Oligodendrocyte_Trf_Ttyh1.10_3	15103	-0.0011445	-0.0030556	0.0059065	0.57682	0
DropViz	ENT.Oligodendrocyte_Trf_Serpinb1a.1_1	15103	-0.0010685	-0.0028751	0.0054295	0.578	0
DropViz	FC.Neuron_Gad1Gad2_Cplx3_Dpy19l1.1_8	15103	-0.0011364	-0.0033546	0.005458	0.58247	0
DropViz	ENT.Neuron_Gad1Gad2_Otx2.4_11	15103	-0.00067777	-0.0022074	0.0031514	0.58514	0
DropViz	HC.Polydendrocyte_Tnr_Pdgfa.9_1	15103	-0.0012424	-0.0034483	0.0057335	0.58577	0
DropViz	SN.Neuron_Slc17a6_Tcf4.3_6	15103	-0.0015086	-0.0041672	0.0068749	0.58684	0
DropViz	GP.Oligodendrocyte_Trf_Il33.10_5	15103	-0.0014081	-0.0037448	0.0061525	0.59051	0
DropViz	TH.Neuron_Slc17a6_Rora_Fgf10.2_6	15103	-0.0016933	-0.0045176	0.0070765	0.59456	0
DropViz	TH.Neuron_Slc17a6_Rora_Nptxr.2_2	15103	-0.0018515	-0.0049352	0.007722	0.59475	0
DropViz	STR.Neurogenesis_Sox4_Ung.2_1	15103	-0.0011427	-0.0032752	0.0045801	0.59851	0
DropViz	TH.Oligodendrocyte_Trf_Il33.8_2	15103	-0.0015679	-0.0041206	0.0062338	0.59929	0
DropViz	ENT.Oligodendrocyte_Trf_Klk6.1_2	15103	-0.0013944	-0.0037587	0.0052752	0.60424	0
DropViz	HC.Polydendrocyte_Tnr_Cspg5.9_3	15103	-0.0017163	-0.0047778	0.0063055	0.60726	0
DropViz	HC.Neurogenesis_Sox4_Gabra5.13_5	15103	-0.0016791	-0.0048095	0.0058359	0.61322	0
DropViz	TH.Neuron_Slc17a6_Rora_Lrrtm2.2_9	15103	-0.0018657	-0.0049866	0.0062872	0.61667	0
DropViz	TH.Oligodendrocyte_Trf_Klk6.8_1	15103	-0.0016602	-0.0044315	0.005579	0.61698	0
DropViz	CB.Choroid_Plexus_Ttr.9_1	15103	-0.0011675	-0.0032349	0.0038823	0.61819	0
DropViz	TH.Neuron_Slc17a6_Rora_Cbln2.2_8	15103	-0.0022587	-0.0060479	0.0071849	0.62338	0
DropViz	STR.Neurogenesis_Sox4_Hist1h2al.2_5	15103	-0.0014865	-0.0041972	0.0045526	0.62798	0
DropViz	GP.Polydendrocyte_Tnr_Pdgfa_Tmem2.4_2	15103	-0.0016977	-0.0047331	0.0051108	0.63012	0
DropViz	HC.Oligodendrocyte_Trf_Man1a.8_4	15103	-0.0019633	-0.0052908	0.0058723	0.63093	0
DropViz	TH.Neuron_Slc17a6_Rora_Nrp2.2_4	15103	-0.0025711	-0.0069428	0.0074882	0.63433	0
DropViz	SN.Astrocyte_Gja1_Igfbp2.7_3	15103	-0.0010706	-0.0031963	0.0030777	0.63602	0
DropViz	STR.Astrocyte_Gja1_Sparc_Car2.4_2	15103	-0.0020842	-0.0054725	0.0056142	0.64477	0
DropViz	SN.Polydendrocyte_Tnr_Tmem2.5_2	15103	-0.0018904	-0.0053129	0.0050252	0.64661	0
DropViz	HC.Oligodendrocyte_Trf_Ndrg2.8_2	15103	-0.0024499	-0.0066152	0.0059286	0.66028	0
DropViz	CB.Astrocyte_Gja_Slc1a3.7_1	15103	-0.0021873	-0.0059677	0.0051838	0.66347	0
DropViz	GP.Neuron_Gad1Gad2_Slc17a6_Cbln1.2_7	15103	-0.0031319	-0.0086256	0.0072907	0.66625	0
DropViz	GP.Oligodendrocyte_Trf_Ctps.10_4	15103	-0.0022255	-0.0060859	0.005157	0.66696	0
DropViz	CB.Oligodendrocyte_Trf_Klk6.6_2	15103	-0.0016805	-0.0048772	0.0038438	0.66901	0
DropViz	CB.Polydendrocyte_Tnr_Tnr.6_3	15103	-0.0016184	-0.0049866	0.0032153	0.69264	0
DropViz	TH.Neuron_Slc17a6_Rora_Pvalb.2_11	15103	-0.0036277	-0.0097646	0.0070685	0.6961	0
DropViz	GP.Neuron_Slc17a7_Neurod2_Rorb.2_11	15103	-0.0032251	-0.0090412	0.0062768	0.6963	0
DropViz	TH.Neuron_Gad1Gad2_Six3_Adcy1.3_1	15103	-0.0037466	-0.0098253	0.0072131	0.69826	0
DropViz	FC.Neuron_Slc17a7_Parm1_Fos.7_4	15103	-0.0022766	-0.0069896	0.0043353	0.70025	0
DropViz	SN.Neuron_Slc17a6_Cacna2d1.3_10	15103	-0.0045496	-0.01198	0.0085564	0.70253	0
DropViz	HC.Oligodendrocyte_Trf_Plin3.8_1	15103	-0.0032141	-0.0086349	0.0058723	0.70792	0
DropViz	HC.Neuron_Slc17a7_Pvrl3_Grm5.6_2	15103	-0.0035509	-0.0097608	0.0064366	0.70941	0
DropViz	FC.Neuron_Slc17a7_Parm1_Cadm2.7_5	15103	-0.0032846	-0.009147	0.0058283	0.71347	0
DropViz	ENT.Oligodendrocyte_Trf_Ctps.1_5	15103	-0.0028568	-0.0078377	0.005056	0.71397	0
DropViz	GP.Neuron_Gad1Gad2_Adora2a.3_3	15103	-0.0042562	-0.011551	0.0072348	0.72183	0
DropViz	GP.Neuron_Gad1Gad2_Th_Adora2a_Th.3_9	15103	-0.0045566	-0.012433	0.0077153	0.7226	0
DropViz	PC.Neuron_Sc17a7_Oprk1.2_15	15103	-0.0042525	-0.011862	0.007171	0.72341	0
DropViz	FC.Neuron_Slc17a7_Syt6_Etv1.3_2	15103	-0.0045057	-0.012713	0.0074076	0.72848	0
DropViz	ENT.Oligodendrocyte_Trf_Cldn11.8_1	15103	-0.0025133	-0.0071679	0.0040887	0.73062	0
DropViz	HC.Neuron_Slc17a7_Dcn_Camk2d.5_9	15103	-0.0043471	-0.012154	0.007044	0.73142	0
DropViz	GP.Neuron_Gad1Gad2_Fibcd1.2_15	15103	-0.0050888	-0.013536	0.0079336	0.73937	0
DropViz	HC.Oligodendrocyte_Trf_Il33.8_3	15103	-0.0041419	-0.010975	0.0064442	0.7398	0
DropViz	GP.Polydendrocyte_Tnr_Opalin.4_3	15103	-0.0029651	-0.0083684	0.0045735	0.7416	0
DropViz	GP.Neuron_Gad1Gad2_Drd1_Nefm.3_1	15103	-0.0049081	-0.013264	0.0074934	0.74376	0
DropViz	STR.Polydendrocye_Tnr_Bmp4.5_2	15103	-0.0031671	-0.0092399	0.0048	0.74531	0
DropViz	SN.Neuron_Gad1Gad2_Gad2_Kcnc3.3_16	15103	-0.0042482	-0.011709	0.0063535	0.74813	0
DropViz	PC.Oligodendrocyte_Tfr_Sez6.9_5	15103	-0.003927	-0.010794	0.005758	0.75238	0
DropViz	STR.Neurogenesis_Sox4_Notum.2_6	15103	-0.0025989	-0.0078457	0.0037896	0.75358	0
DropViz	HC.Neuron_Slc17a7_Fibcd1_Grm5.5_5	15103	-0.0037435	-0.010654	0.0054533	0.75378	0
DropViz	GP.Neuron_Gad1Gad2_Drd1_Pde1c.3_5	15103	-0.0050154	-0.013828	0.0071709	0.75784	0
DropViz	PC.Neuron_Slc17a7_Slc17a6_Tshz2_Npnt.6_6	15103	-0.005903	-0.016309	0.0083925	0.75908	0
DropViz	GP.Neuron_Gad1Gad2_Trh.2_23	15103	-0.0038381	-0.011255	0.0051807	0.7706	0
DropViz	ENT.Neuron_Slc17a6_Pitx2.4_6	15103	-0.0054109	-0.014801	0.0072803	0.77132	0
DropViz	GP.Neuron_Gad1Gad2_Tac1.2_1	15103	-0.0047382	-0.013526	0.006208	0.77734	0
DropViz	ENT.Neuron_Slc17a7_Zbtb20.4_1	15103	-0.0031144	-0.0096812	0.0040606	0.77845	0
DropViz	TH.Neuron_Gad1Gad2_Ttn.3_11	15103	-0.0046543	-0.013134	0.0058146	0.78827	0
DropViz	STR.Astrocyte_Gja1_Htra1.4_1	15103	-0.004549	-0.011881	0.005652	0.78954	0
DropViz	GP.Neuron_Gad1Gad2_Cadm2.3_4	15103	-0.0050209	-0.013797	0.0061627	0.79238	0
DropViz	GP.Neuron_Gad1Gad2_Sphkap_Cpne4.3_8	15103	-0.0053079	-0.014895	0.0064826	0.79354	0
DropViz	PC.Oligodendrocyte_Tfr_Tmem2.9_2	15103	-0.0033578	-0.010097	0.0040258	0.79787	0
DropViz	ENT.Neuron_Gad1Gad2_Pvalb_Ntng1.4_8	15103	-0.0048914	-0.013975	0.0057458	0.80269	0
DropViz	SN.Neuron_Gad1Gad2_Otx2_Chrna3.3_2	15103	-0.0050516	-0.014821	0.0058824	0.80476	0
DropViz	ENT.Neuron_Gad1Gad2_Chat.4_12	15103	-0.0028036	-0.0088712	0.0032625	0.80492	0
DropViz	TH.Neuron_Slc17a6_Rora_Atp2b4.2_1	15103	-0.0065108	-0.017457	0.0075043	0.80719	0
DropViz	GP.Neuron_Gad1Gad2_Vip.2_21	15103	-0.0057998	-0.016358	0.0064498	0.81573	0
DropViz	SN.Neuron_Slc17a7_C1ql3.1_1	15103	-0.0041573	-0.01263	0.0046207	0.81586	0
DropViz	FC.Oligodendrocyte_Tnf_Kif5b.9_3	15103	-0.0060883	-0.016083	0.0067377	0.81689	0
DropViz	GP.Neuron_Gad1Gad2_Scn4b.2_14	15103	-0.0064078	-0.017102	0.0070244	0.81917	0
DropViz	PC.Neuron_Slc17a7_Bcl6_Tcerg1l.3_4	15103	-0.0077158	-0.021361	0.0083068	0.82351	0
DropViz	CB.Neuron_Gad1Gad2_Pvalb_Nefh.3_1	15103	-0.0057043	-0.016169	0.0061059	0.8249	0
DropViz	PC.Neuron_Sc17a7_Calb1_Ddit4l.2_1	15103	-0.0075181	-0.02059	0.0080051	0.82617	0
DropViz	TH.Neuron_Gad1Gad2_Chrnb3.3_5	15103	-0.0067954	-0.019215	0.0071853	0.82785	0
DropViz	GP.Neuron_Gad1Gad2_Trdn.2_16	15103	-0.0067968	-0.018426	0.0071436	0.8293	0
DropViz	HC.Neuron_Gad1Gad2_Sst_Atp2b4.1_3	15103	-0.0046222	-0.01393	0.0047884	0.83279	0
DropViz	FC.Oligodendrocyte_Tnf_Igsf8.9_1	15103	-0.0062991	-0.016589	0.0064647	0.83506	0
DropViz	PC.Oligodendrocyte_Tfr_Ctps.9_1	15103	-0.0062473	-0.016715	0.0063666	0.83676	0
DropViz	FC.Oligodendrocyte_Tnf_Klk6.9_5	15103	-0.0064839	-0.017259	0.0065072	0.84047	0
DropViz	ENT.Polydendrocyte_Tnr_Ctps.5_3	15103	-0.0046281	-0.013074	0.0046084	0.84237	0
DropViz	SN.Neuron_Slc17a6_Gad2_Th_Crhbp.3_7	15103	-0.0068184	-0.019034	0.0067795	0.84272	0
DropViz	STR.Neuron_Slc17a6_Oprk1.13_6	15103	-0.0033722	-0.010891	0.0033472	0.84313	0
DropViz	CB.Oligodendroyte_Trf_Il33.6_1	15103	-0.0051782	-0.014302	0.0051373	0.84326	0
DropViz	FC.Oligodendrocyte_Tnf_Ptgds.9_4	15103	-0.0071743	-0.018751	0.0070883	0.84426	0
DropViz	STR.Neuron_Gad1Gad2_Sgol2a.13_11	15103	-0.002929	-0.00912	0.0028781	0.84558	0
DropViz	PC.Oligodendrocyte_Tfr_Il33.9_4	15103	-0.0070271	-0.018691	0.0068667	0.84692	0
DropViz	GP.Neuron_Slc17a6_Rspo3.2_9	15103	-0.00774	-0.02116	0.0075589	0.84706	0
DropViz	HC.Neuron_Slc17a7_Nxph3_Hpcal1_Tpbg.3_4	15103	-0.0040894	-0.012791	0.0039932	0.8471	0
DropViz	HC.Neuron_Slc17a7_Fezf2_Rxfp1.5_15	15103	-0.0075531	-0.021124	0.0073377	0.84834	0
DropViz	FC.Neuron_Slc17a7_Parm1_Ndnf.7_1	15103	-0.0079958	-0.022123	0.0077617	0.84853	0
DropViz	FC.Neuron_Slc17a7_Parm1_Lsamp.7_3	15103	-0.0085832	-0.023455	0.008288	0.8498	0
DropViz	PC.Neuron_Sc17a7_Calb1_Lpl_Cadm2.2_8	15103	-0.0056952	-0.016254	0.0054794	0.85068	0
DropViz	FC.Neuron_Slc17a6_Slc17a7_Fezf2_3110035E14Rik.4_2	15103	-0.0070043	-0.019911	0.0066862	0.85257	0
DropViz	TH.Polydendrocyte_Tnr_Ctps.12_2	15103	-0.0053576	-0.014882	0.0050169	0.85721	0
DropViz	FC.Neuron_Slc17a7_Syt6_Slc24a2.3_6	15103	-0.0067379	-0.018802	0.0062235	0.86051	0
DropViz	FC.Polydendrocyte_Tnr_Opalin.10_4	15103	-0.0050974	-0.014476	0.0046787	0.86202	0
DropViz	FC.Neuron_Slc17a7_Parm1_Nnat.7_2	15103	-0.0084033	-0.023417	0.0076077	0.86532	0
DropViz	GP.Neuron_Gad1Gad2_Adora2a_Pde1c.3_6	15103	-0.0079793	-0.021913	0.0072109	0.86575	0
DropViz	HC.Choroid_Plexus_Ttr.12_1	15103	-0.0049458	-0.013305	0.0044002	0.86948	0
DropViz	GP.Neuron_Gad1Gad2_Igfbp4_Rgs4.2_24	15103	-0.0074525	-0.020877	0.0065968	0.87069	0
DropViz	PC.Neuron_Slc17a7_Bcl6_Ndst4.3_6	15103	-0.0050083	-0.015263	0.0044194	0.87144	0
DropViz	STR.Neurogenesis_Sox4_Stmn2_Csrp2.2_4	15103	-0.0043882	-0.013093	0.0038655	0.87184	0
DropViz	PC.Neuron_Slc17a7_Bcl6_Ptgfr.3_7	15103	-0.0042737	-0.01351	0.0036823	0.87709	0
DropViz	PC.Neuron_Sc17a7_Calb1_Tshz2.2_2	15103	-0.0097901	-0.027059	0.008296	0.88101	0
DropViz	STR.Neuron_Slc17a7_Cplx3.13_7	15103	-0.0060237	-0.01802	0.0050934	0.88151	0
DropViz	STR.Polydendrocye_Tnr_Pdgfa.5_3	15103	-0.0053672	-0.015602	0.0045309	0.8819	0
DropViz	FC.Neuron_Slc17a6_Slc17a7_Nr4a2.5_1	15103	-0.0096996	-0.026541	0.0081821	0.88207	0
DropViz	GP.Neuron_Gad1Gad2_Drd1_Pdyn.3_2	15103	-0.0084238	-0.023252	0.0071024	0.88219	0
DropViz	PC.Neuron_Slc17a7_Bcl6_Dditl.3_2	15103	-0.0090836	-0.025469	0.0076352	0.88291	0
DropViz	GP.Neuron_Gad1Gad2_Pappa.2_18	15103	-0.0082977	-0.022974	0.0069579	0.88347	0
DropViz	HC.Neuron_Slc17a7_Calb2_Vgll3.6_5	15103	-0.0080092	-0.022402	0.0067095	0.88369	0
DropViz	HC.Neuron_Slc17a7_Nxph3_Ajap1.3_11	15103	-0.008139	-0.023334	0.0067372	0.88648	0
DropViz	FC.Neuron_Slc17a7_Parm1_Nefm.7_6	15103	-0.010107	-0.027541	0.0082932	0.88851	0
DropViz	PC.Neuron_Gad1Gad2_Sst_Nr2f2.5_7	15103	-0.0064562	-0.019055	0.0052516	0.89052	0
DropViz	HC.Neuron_Slc17a7_Fezf2_Efna5.5_14	15103	-0.0098879	-0.027325	0.0078988	0.89467	0
DropViz	FC.Neuron_Gad1Gad2_Synpr_Nnat.1_3	15103	-0.0077219	-0.022414	0.006157	0.8951	0
DropViz	HC.Neuron_Slc17a7_Fibcd1_Fos.5_8	15103	-0.0090972	-0.025787	0.0072497	0.89522	0
DropViz	PC.Neuron_Sc17a7_Calb1_Otof.2_6	15103	-0.010212	-0.027924	0.008076	0.89696	0
DropViz	STR.Ependyma_Ccdc153_Ccdc153.1_1	15103	-0.0059796	-0.015687	0.004694	0.89864	0
DropViz	CB.Neuron_Gad1Gad2_Pvalb_Chrm2.3_4	15103	-0.0065307	-0.019412	0.0051002	0.8998	0
DropViz	SN.Neuron_Th_C1ql3.4_4	15103	-0.0070809	-0.020299	0.005514	0.90045	0
DropViz	SN.Neuron_Slc17a6_Nts.3_9	15103	-0.0086516	-0.024242	0.0067313	0.90064	0
DropViz	GP.Neuron_Gad1Gad2_Sphkap_Tmem255a.3_7	15103	-0.010348	-0.028318	0.0080385	0.90099	0
DropViz	PC.Neuron_Slc17a7_Slc17a6_Fezf2_Htr2c.7_2	15103	-0.010381	-0.028878	0.0079532	0.90408	0
DropViz	GP.Neuron_Slc17a6_Cck.2_2	15103	-0.0088091	-0.02415	0.0067229	0.90494	0
DropViz	TH.Neuron_Slc17a7_Tac2_Chat.1_1	15103	-0.0077188	-0.022251	0.0058639	0.90596	0
DropViz	SN.Polydendrocyte_Tnr_Opalin.5_3	15103	-0.006444	-0.017913	0.0048764	0.90682	0
DropViz	FC.Neuron_Slc17a7_Syt6_Slc30a3.3_5	15103	-0.010487	-0.028883	0.0078204	0.91003	0
DropViz	FC.Neuron_Slc17a7_Syt6_Cyp26b1.3_4	15103	-0.010948	-0.030175	0.0081038	0.91164	0
DropViz	GP.Neuron_Gad1Gad2_Elfn1_Grik3.2_17	15103	-0.0097985	-0.026884	0.0072511	0.91169	0
DropViz	TH.Neuron_Slc17a7_Tac2_Syt15.1_2	15103	-0.0084171	-0.023932	0.0061575	0.91417	0
DropViz	STR.Astrocyte_Gja1_Notum.4_3	15103	-0.0067653	-0.018587	0.0049336	0.91484	0
DropViz	PC.Neuron_Sc17a7_Calb1_Fos.2_4	15103	-0.010399	-0.028693	0.0075712	0.91519	0
DropViz	HC.Neuron_Slc17a7_Nxph3_Cplx3_Pappa2.3_9	15103	-0.0080173	-0.023312	0.0057978	0.91663	0
DropViz	PC.Neuron_Gad1Gad2_Synpr_Nnat.4_6	15103	-0.0070416	-0.021268	0.0050914	0.91666	0
DropViz	ENT.Neuron_Gad1Gad2_Pvalb_Gfra2.4_7	15103	-0.011003	-0.030213	0.0078235	0.92019	0
DropViz	PC.Neuron_Sc17a7_Calb1_Lpl.2_5	15103	-0.011475	-0.03139	0.008128	0.92098	0
DropViz	FC.Neuron_Slc17a7_Syt6_Sema5a.3_1	15103	-0.011665	-0.032011	0.0082483	0.92134	0
DropViz	HC.Neuron_Slc17a7_Reln.5_10	15103	-0.0084502	-0.024432	0.005974	0.92138	0
DropViz	PC.Neuron_Slc17a7_Bcl6_Fos.3_5	15103	-0.01083	-0.030108	0.0076278	0.92215	0
DropViz	PC.Neuron_Slc17a7_Slc17a6_Fezf2_3110035E14Rik.7_3	15103	-0.0096742	-0.027717	0.0068095	0.92229	0
DropViz	SN.Neuron_Th_Cbln1.4_2	15103	-0.0074621	-0.021734	0.0052224	0.92347	0
DropViz	FC.Neuron_Slc17a7_Nptxr_Calb1.6_1	15103	-0.011792	-0.032052	0.0081818	0.92523	0
DropViz	PC.Neuron_Slc17a7_Slc17a6_Tshz2_Prlr.6_7	15103	-0.010669	-0.030112	0.0073761	0.92596	0
DropViz	SN.Neuron_Th_Vcan.4_5	15103	-0.0093056	-0.025902	0.006405	0.92686	0
DropViz	HC.Neuron_Slc17a7_Cbln1_Trps1.5_12	15103	-0.0096732	-0.027655	0.0065692	0.92955	0
DropViz	PC.Neuron_Sc17a7_Tshz2_Smoc1.2_3	15103	-0.011031	-0.030898	0.0074616	0.93033	0
DropViz	SN.Neuron_Slc17a6_C1ql2.3_15	15103	-0.011314	-0.030299	0.0076113	0.93141	0
DropViz	PC.Neuron_Slc17a7_Slc17a6_Tshz2_Nnat.6_4	15103	-0.0089332	-0.026068	0.0059506	0.93334	0
DropViz	PC.Neuron_Slc17a7_Syt6_Tox.1_7	15103	-0.012246	-0.03423	0.0081393	0.93378	0
DropViz	SN.Neuron_Th_Slc17a6_Lpl.4_1	15103	-0.0097517	-0.027118	0.0064753	0.93395	0
DropViz	FC.Neuron_Slc17a7_Syt6_Kit.3_12	15103	-0.012509	-0.034594	0.0082917	0.93429	0
DropViz	HC.Neuron_Slc17a7_Calb2_Adcyap1.6_6	15103	-0.011433	-0.031357	0.0075721	0.93446	0
DropViz	FC.Neuron_Gad1Gad2_Sst_Chodl.2_1	15103	-0.0092395	-0.026286	0.006019	0.9376	0
DropViz	HC.Neuron_Slc17a7_Rgs14.6_4	15103	-0.010797	-0.029989	0.0070216	0.93793	0
DropViz	PC.Neuron_Sc17a7_Fermt1.2_12	15103	-0.012713	-0.035021	0.0080942	0.94185	0
DropViz	HC.Neuron_Slc17a7_C1ql2_Penk.4_2	15103	-0.01233	-0.034265	0.0078366	0.94218	0
DropViz	PC.Neuron_Slc17a7_Bcl6_Pvalb.3_9	15103	-0.011883	-0.032927	0.0075281	0.94276	0
DropViz	STR.Neuron_Gad1Gad2_Drd1_Nfib.13_10	15103	-0.0077436	-0.02338	0.0048907	0.94332	0
DropViz	HC.Oligodendrocyte_Trf_Ctps.8_5	15103	-0.0059283	-0.017545	0.0037348	0.94377	0
DropViz	SN.Neuron_Gad1Gad2_Sema3e_Kcng4.3_17	15103	-0.0085722	-0.024106	0.0053695	0.9448	0
DropViz	STR.Oligodendrocyte_Trf_Il33.3_2	15103	-0.010061	-0.026593	0.006287	0.94522	0
DropViz	PC.Neuron_Gad1Gad2_Pvalb_Cartpt.5_3	15103	-0.012544	-0.034503	0.0078314	0.94538	0
DropViz	CB.Neuron_Gad1Gad2_Pvalb_Rab3b.3_2	15103	-0.0095601	-0.027796	0.0057676	0.95128	0
DropViz	ENT.Neuron_Gad1Gad2_Pvalb_Spp1.4_9	15103	-0.0081376	-0.023698	0.0048695	0.95264	0
DropViz	TH.Neuron_Slc17a7_Tac2_Wif1.1_3	15103	-0.010982	-0.030886	0.0065365	0.95351	0
DropViz	PC.Neuron_Slc17a7_Bcl6_Npnt.3_10	15103	-0.01293	-0.036115	0.0076364	0.95479	0
DropViz	PC.Neuron_Slc17a7_Slc17a6_Tshz2.2_14	15103	-0.014659	-0.040395	0.0085971	0.9559	0
DropViz	FC.Neuron_Slc17a6_Reln.11_2	15103	-0.0060327	-0.01923	0.0035375	0.95592	0
DropViz	PC.Neuron_Gad1Gad2_Sst_Pdyn.5_6	15103	-0.013047	-0.035776	0.0076354	0.95624	0
DropViz	FC.Neuron_Slc17a7_Nptxr_Ndst4.6_2	15103	-0.013684	-0.037744	0.0079717	0.95696	0
DropViz	ENT.Neuron_Gad1Gad2_Dlk1.4_4	15103	-0.014068	-0.038326	0.0081848	0.95716	0
DropViz	TH.Neuron_Gad1Gad2_Col25a1.3_8	15103	-0.014622	-0.038237	0.0084939	0.95741	0
DropViz	PC.Neuron_Slc17a7_Slc17a6_Tshz2_Fos.6_2	15103	-0.008549	-0.02591	0.0049347	0.95839	0
DropViz	HC.Neuron_Gad1Gad2_Sst_Grm1.1_9	15103	-0.012156	-0.034304	0.0069985	0.95879	0
DropViz	SN.Neuron_Slc17a6_Nkx6_1.3_12	15103	-0.013163	-0.035916	0.0075428	0.95951	0
DropViz	GP.Neuron_Gad1Gad2_Igfbp4_Adora1.2_25	15103	-0.010797	-0.030837	0.0061705	0.95992	0
DropViz	ENT.Neuron_Gad1Gad2_Pmch.4_10	15103	-0.0056823	-0.018003	0.0032457	0.95999	0
DropViz	HC.Neuron_Slc17a7_C1ql2_Cck.4_1	15103	-0.01336	-0.037129	0.007629	0.96004	0
DropViz	SN.Neuron_Gad1Gad2_Pax5.3_18	15103	-0.013418	-0.035856	0.0076592	0.96009	0
DropViz	STR.Oligodendrocyte_Trf_Ctps.3_3	15103	-0.0094199	-0.025532	0.0053514	0.96081	0
DropViz	PC.Neuron_Gad1Gad2_Slc17a8_Synpr_Sncg_Yjefn3.4_4	15103	-0.011105	-0.031817	0.0062983	0.96106	0
DropViz	FC.Neuron_Gad1Gad2_Synpr_Dpy19l1.1_7	15103	-0.012027	-0.034253	0.0068086	0.96133	0
DropViz	TH.Neuron_Slc17a6_Ebf1.3_10	15103	-0.012954	-0.034946	0.0073177	0.96164	0
DropViz	HC.Neuron_Slc17a7_Dcn_Pou3f1.5_6	15103	-0.01449	-0.040105	0.0081807	0.96173	0
DropViz	CB.Neuron_Slc17a6_Nrgn.4_3	15103	-0.0075548	-0.023417	0.004257	0.96201	0
DropViz	PC.Neuron_Slc17a7_Slc17a6_Rorb_Pcdh20.2_10	15103	-0.01449	-0.040007	0.0081516	0.96225	0
DropViz	FC.Neuron_Gad1Gad2_Pvalb_Unc5b.2_6	15103	-0.010888	-0.031297	0.0061179	0.96243	0
DropViz	FC.Neuron_Slc17a7_Syt6_Efna5.3_3	15103	-0.014676	-0.040281	0.0082255	0.96279	0
DropViz	SN.Neuron_Gad1Gad2_Ndnf.3_4	15103	-0.0094533	-0.027912	0.0052721	0.96351	0
DropViz	HC.Neuron_Slc17a7_FIbcd1_Inhba.5_7	15103	-0.014021	-0.03906	0.0078042	0.96379	0
DropViz	PC.Neuron_Slc17a7_Slc17a6_Tshz2_Cabp7.6_5	15103	-0.014694	-0.040541	0.0081005	0.96515	0
DropViz	GP.Neuron_Gad1Gad2_Tac2.2_3	15103	-0.014493	-0.038743	0.0079799	0.96532	0
DropViz	TH.Neuron_Slc17a7_Tac2_Htr2c.1_4	15103	-0.007432	-0.023247	0.0040918	0.96533	0
DropViz	PC.Neuron_Sc17a7_Rorb_BC006965.2_9	15103	-0.014982	-0.041371	0.0082477	0.96534	0
DropViz	PC.Neuron_Gad1Gad2_Pvalb_Nefm.5_2	15103	-0.014141	-0.038599	0.0077757	0.96551	0
DropViz	HC.Neuron_Slc17a7_Fibcd1_Lypd1.5_1	15103	-0.014799	-0.041203	0.0080926	0.96626	0
DropViz	TH.Neuron_Gad1Gad2_Six3_Sst.3_2	15103	-0.014179	-0.0392	0.0077505	0.96632	0
DropViz	PC.Neuron_Gad1Gad2_Th_Nr4a2.5_4	15103	-0.0083864	-0.025433	0.0045803	0.96643	0
DropViz	SN.Neuron_Slc17a6_Shox2.3_11	15103	-0.012842	-0.03529	0.0069786	0.96712	0
DropViz	GP.Neuron_Gad1Gad2_Six3_Pvalb.2_20	15103	-0.01244	-0.034666	0.0066817	0.96867	0
DropViz	FC.Oligodendrocyte_Tnf_Igsf8_Ctps.9_2	15103	-0.0097757	-0.026992	0.0052091	0.96971	0
DropViz	PC.Neuron_Slc17a7_Syt6_Nefm.1_8	15103	-0.015531	-0.043041	0.0082638	0.96989	0
DropViz	TH.Neuron_Slc17a6_Gad1Gad2_Asb4.3_7	15103	-0.014535	-0.040081	0.0077291	0.96997	0
DropViz	FC.Neuron_Slc17a7_Syt6_Bdnf.3_11	15103	-0.011539	-0.033418	0.0061308	0.97008	0
DropViz	TH.Neuron_Slc17a6_Pitx2.3_4	15103	-0.013573	-0.03787	0.0071471	0.97121	0
DropViz	PC.Neuron_Gad1Gad2_Cplx3_Npy.4_2	15103	-0.013851	-0.038951	0.0072753	0.97153	0
DropViz	PC.Neuron_Sc17a7_Sema3e_Nnat.2_17	15103	-0.016485	-0.045431	0.0085604	0.97292	0
DropViz	GP.Neuron_Slc17a6_Tcf7l2.2_8	15103	-0.014223	-0.038636	0.0073739	0.97311	0
DropViz	FC.Neuron_Gad1Gad2_Sst_Pdyn.2_2	15103	-0.014482	-0.039912	0.0074454	0.97411	0
DropViz	HC.Neuron_Gad1Gad2Slc17a8_Sst_Ncam2.1_4	15103	-0.014794	-0.041389	0.0075533	0.97491	0
DropViz	HC.Neuron_Slc17a7_Fibcd1_Kitl.5_4	15103	-0.015096	-0.042043	0.0077001	0.97502	0
DropViz	FC.Neuron_Slc17a7_Slc17a6_Nptxr_Rorb.6_3	15103	-0.016474	-0.044867	0.0084005	0.97506	0
DropViz	CB.Neuron_Slc17a7_Gabra6.1_1	15103	-0.013461	-0.037912	0.0068231	0.97573	0
DropViz	FC.Neuron_Slc17a7_Parm1_Tshz2.7_7	15103	-0.014292	-0.03979	0.0072281	0.97599	0
DropViz	HC.Neuron_Slc17a7_Cbln1_Gpr88.5_11	15103	-0.016043	-0.044403	0.00807	0.97658	0
DropViz	STR.Neuron_Gad1Gad2_Adora2a_Th.13_5	15103	-0.011367	-0.033314	0.0057049	0.97683	0
DropViz	STR.Oligodendrocyte_Trf_Klk6.3_1	15103	-0.010895	-0.029392	0.0054602	0.97698	0
DropViz	STR.Polydendrocye_Tnr_Ctps.5_4	15103	-0.0068138	-0.020401	0.003395	0.97762	0
DropViz	FC.Neuron_Gad1Gad2_Cplx3_Crim1.1_9	15103	-0.013706	-0.039155	0.006689	0.97976	0
DropViz	FC.Neuron_Slc17a7_Syt6_Fos.3_13	15103	-0.016178	-0.045134	0.0078811	0.97994	0
DropViz	FC.Neuron_Gad1Gad2_Slc17a8_Synpr_Sncg_Yjefn3.1_10	15103	-0.015868	-0.043956	0.0076668	0.98075	0
DropViz	HC.Gad1Gad2_Htr3a_Chrm2.1_25	15103	-0.012722	-0.037097	0.0061468	0.98075	0
DropViz	PC.Neuron_Slc17a7_Syt6_Slc24a2.1_6	15103	-0.01126	-0.03258	0.0054316	0.98091	0
DropViz	PC.Neuron_Slc17a7_Slc17a6_Shisa8.6_1	15103	-0.018074	-0.049877	0.0087048	0.98106	0
DropViz	PC.Neuron_Slc17a7_Slc17a6_Tshz2_Rasd1.6_3	15103	-0.014731	-0.041976	0.0070789	0.98127	0
DropViz	PC.Neuron_Slc17a7_Syt6_Tshz2_Nrep.1_3	15103	-0.016827	-0.046887	0.0080501	0.98169	0
DropViz	PC.Neuron_Sc17a7_Rorb_Gpr83.2_11	15103	-0.017533	-0.048266	0.008382	0.98176	0
DropViz	SN.Neuron_Th_Cadm2.4_6	15103	-0.006931	-0.021152	0.0033097	0.98187	0
DropViz	PC.Neuron_Slc17a7_Bcl6_C1ql2.3_3	15103	-0.016398	-0.045542	0.007828	0.9819	0
DropViz	STR.Neuron_Gad1Gad2_Adora2a_Otof.13_4	15103	-0.013898	-0.039333	0.006567	0.98283	0
DropViz	SN.Neuron_Th_Aldh1a1.4_8	15103	-0.014195	-0.0391	0.0066837	0.98315	0
DropViz	GP.Neuron_Gad1Gad2_Sst.2_5	15103	-0.016057	-0.04413	0.0075459	0.98332	0
DropViz	HC.Neuron_Slc17a7_Nxph3_Hpcal1_Fos.3_5	15103	-0.010214	-0.031176	0.0047531	0.98417	0
DropViz	HC.Neuron_Gad1Gad2_Sst_Pcdh11x.1_10	15103	-0.013834	-0.039929	0.0064321	0.98424	0
DropViz	PC.Neuron_Sc17a7_Calb1_Lpl_Penk.2_7	15103	-0.01647	-0.045314	0.0076246	0.98461	0
DropViz	STR.Neuron_Gad1Gad2_Drd1_Cxcl14.10_5	15103	-0.014089	-0.039646	0.0065173	0.98467	0
DropViz	GP.Neuron_Gad1Gad2_Grem.2_13	15103	-0.017007	-0.046425	0.0078501	0.98485	0
DropViz	HC.Neuron_Slc17a6_Lhx1.14_1	15103	-0.015392	-0.042965	0.0070858	0.98507	0
DropViz	FC.Neuron_Gad1Gad2_Pvalb_Necab1.2_9	15103	-0.01766	-0.048211	0.0081215	0.98516	0
DropViz	HC.Gad1Gad2_Htr3a_Nnat.1_16	15103	-0.013154	-0.038798	0.0059925	0.98591	0
DropViz	PC.Neuron_Gad1Gad2_Synpr_Sncg.4_5	15103	-0.013664	-0.039568	0.0061785	0.98649	0
DropViz	FC.Neuron_Slc17a7_Nptxr_Fos.6_5	15103	-0.01754	-0.048357	0.0079049	0.98675	0
DropViz	PC.Neuron_Gad1Gad2_Pvalb_Unc5b.5_1	15103	-0.0094712	-0.029075	0.0042641	0.98682	0
DropViz	GP.Neuron_Gad1Gad2_Cadm2.2_10	15103	-0.010186	-0.02939	0.0045527	0.98736	0
DropViz	HC.Neuron_Slc17a7_Fibcd1_Nptx2.5_3	15103	-0.01774	-0.049346	0.0079007	0.98762	0
DropViz	GP.Neuron_Chat_Gad1Gad2_Slc17a8_Ngfr.1_1	15103	-0.015826	-0.043324	0.0070437	0.98767	0
DropViz	GP.Neuron_Gad1Gad2_Cyp26b1.2_19	15103	-0.019091	-0.052089	0.0084962	0.98767	0
DropViz	PC.Neuron_Slc17a7_Bcl6_Tshz2_Syt2.3_8	15103	-0.016254	-0.045241	0.0072243	0.98776	0
DropViz	HC.Neuron_Slc17a7_Fibcd1_Nrip3.5_2	15103	-0.016992	-0.04761	0.0075456	0.98783	0
DropViz	STR.Neuron_Gad1Gad2_Drd1_Otof_Sorcs1.13_2	15103	-0.015397	-0.043316	0.0068316	0.98789	0
DropViz	PC.Neuron_Gad1Gad2_Cplx3_Egln3.4_3	15103	-0.016112	-0.045974	0.0071263	0.98811	0
DropViz	FC.Neuron_Gad1Gad2_Sst_Crh.2_4	15103	-0.017651	-0.048798	0.007759	0.98854	0
DropViz	SN.Neuron_Gad1Gad2_Tmem132c.3_19	15103	-0.01348	-0.03797	0.0059048	0.98878	0
DropViz	PC.Neuron_Slc17a7_Bcl6_Cbln1.3_1	15103	-0.017512	-0.048693	0.0076142	0.98927	0
DropViz	PC.Neuron_Sc17a7_Crym.2_16	15103	-0.018924	-0.051778	0.0082126	0.98939	0
DropViz	HC.Neuron_Gad1Gad2_Pvalb_Tac1.1_6	15103	-0.017711	-0.049204	0.0076733	0.9895	0
DropViz	FC.Neuron_Slc17a7_Nptxr_Deptor.6_4	15103	-0.019765	-0.053838	0.0085328	0.98972	0
DropViz	HC.Neuron_Gad1Gad2_Pvalb_C1ql1.1_1	15103	-0.016363	-0.046559	0.007047	0.98988	0
DropViz	PC.Neuron_Sc17a7_Sema3e_Onecut2.2_18	15103	-0.018724	-0.051709	0.0080593	0.98991	0
DropViz	FC.Neuron_Gad1Gad2_Synpr_Sncg.1_11	15103	-0.017545	-0.048931	0.0074908	0.99041	0
DropViz	FC.Neuron_Slc17a7_Syt6_Sema3c.3_9	15103	-0.019247	-0.053179	0.0081538	0.99087	0
DropViz	FC.Neuron_Gad1Gad2_Pvalb_Nefm.2_8	15103	-0.017902	-0.049053	0.007579	0.99091	0
DropViz	PC.Neuron_Slc17a7_Slc17a8_Fezf2_Slc17a8.7_1	15103	-0.018421	-0.051841	0.0077495	0.99127	0
DropViz	FC.Neuron_Gad1Gad2_Th_Nr4a2.2_10	15103	-0.016882	-0.047131	0.0070707	0.99151	0
DropViz	SN.Neuron_Gad1Gad2_Gad2_Fos.3_8	15103	-0.012525	-0.036716	0.0051601	0.99239	0
DropViz	PC.Neuron_Slc17a7_Slc17a8_Syt6_Lancl3.1_2	15103	-0.01289	-0.038346	0.0053084	0.99241	0
DropViz	HC.Neuron_Slc17a7_Pvrl3_St18.6_3	15103	-0.018317	-0.050405	0.0075015	0.99269	0
DropViz	PC.Neuron_Slc17a7_Slc17a6_Calb1_Rorb_Il1rapl2.2_13	15103	-0.021063	-0.057988	0.0086194	0.99273	0
DropViz	PC.Neuron_Gad1Gad2_Chat_Synpr_Slc5a7.4_8	15103	-0.019136	-0.053377	0.0078214	0.99278	0
DropViz	FC.Neuron_Slc17a6_Slc17a7_Slc17a8_Fezf2_Slc17a8.4_1	15103	-0.021511	-0.059094	0.0087862	0.99282	0
DropViz	HC.Neuron_Slc17a7_Pvrl3_Nos1.6_1	15103	-0.019185	-0.053017	0.0078155	0.99295	0
DropViz	PC.Neuron_Slc17a7_Syt6_Sla.1_4	15103	-0.021074	-0.058399	0.0085348	0.99322	0
DropViz	SN.Neuron_Gad1Gad2_Sema3e.3_13	15103	-0.019331	-0.052018	0.0078086	0.99334	0
DropViz	PC.Neuron_Slc17a7_Syt6_Nnat.1_5	15103	-0.017801	-0.050597	0.0071327	0.99371	0
DropViz	SN.Neuron_Gad1Gad2_Rln3.3_5	15103	-0.011329	-0.034349	0.0045287	0.99381	0
DropViz	FC.Neuron_Gad1Gad2_Cplx3.1_1	15103	-0.020635	-0.056715	0.0082385	0.99387	0
DropViz	HC.Neuron_Slc17a7_Ptgfr.5_13	15103	-0.013565	-0.04045	0.0053655	0.99426	0
DropViz	HC.Neuron_Slc17a7_Pvrl3_Inhba.6_7	15103	-0.018943	-0.052622	0.0074884	0.99428	0
DropViz	PC.Neuron_Slc17a7_Syt6_Cplx3.1_1	15103	-0.019259	-0.05401	0.0075903	0.99441	0
DropViz	STR.Neuron_Gad1Gad2_Adora2a_Fos.11_3	15103	-0.017374	-0.048793	0.006843	0.99443	0
DropViz	FC.Neuron_Gad1Gad2_Pvalb.2_7	15103	-0.020552	-0.056396	0.0080747	0.99453	0
DropViz	HC.Neuron_Gad1Gad2_Id2_Sfrp2.1_2	15103	-0.014695	-0.04349	0.0057171	0.99491	0
DropViz	HC.Neuron_Slc17a7_Nxph3_Cplx3_Hs6st2.3_8	15103	-0.018852	-0.053362	0.0072208	0.99548	0
DropViz	PC.Neuron_Slc17a7_Syt6_Fos.1_9	15103	-0.020823	-0.058195	0.0079511	0.99558	0
DropViz	STR.Neuron_Gad1Gad2_Drd1_Otof_Lmo2.13_3	15103	-0.016846	-0.047913	0.0064306	0.99559	0
DropViz	SN.Neuron_Th_Nefl.4_7	15103	-0.016915	-0.046884	0.0063424	0.99617	0
DropViz	STR.Neuron_Slc17a7_Dkk3.13_8	15103	-0.011246	-0.034994	0.0042157	0.99618	0
DropViz	HC.Neuron_Slc17a6_Nts.2_3	15103	-0.017698	-0.050935	0.0066015	0.99632	0
DropViz	HC.Gad1Gad2_Htr3a_Ecel1.1_21	15103	-0.018407	-0.052695	0.0068507	0.99639	0
DropViz	ENT.Neuron_Gad1Gad2_Six3_Pvalb.4_2	15103	-0.017552	-0.050242	0.0065037	0.99652	0
DropViz	PC.Neuron_Gad1Gad2_Sst_Crh.5_5	15103	-0.018437	-0.051899	0.006829	0.99653	0
DropViz	TH.Neuron_Gad1Gad2_Gata3.3_6	15103	-0.020861	-0.056709	0.0077245	0.99654	0
DropViz	SN.Neuron_Gad1Gad2_Gad2.3_3	15103	-0.024084	-0.064058	0.0089005	0.99659	0
DropViz	HC.Neuron_Gad1Gad2_Pvalb_Gfra1.1_7	15103	-0.018184	-0.051313	0.0066922	0.9967	0
DropViz	FC.Neuron_Gad1Gad2_Sst_Nr2f2.2_5	15103	-0.020202	-0.056237	0.0073407	0.99703	0
DropViz	PC.Neuron_Gad1Gad2_Synpr_Crispld2.4_7	15103	-0.018053	-0.051479	0.0065191	0.99719	0
DropViz	HC.Neuron_Gad1Gad2_Sst_Spon1.1_5	15103	-0.019114	-0.053815	0.006898	0.9972	0
DropViz	SN.Neuron_Gad1Gad2_Ttn.3_14	15103	-0.022061	-0.060264	0.0079546	0.99722	0
DropViz	HC.Neuron_Slc17a7_Slc17a6_Nxph3_Cbln2_Kcnh8.3_3	15103	-0.021291	-0.059541	0.0076609	0.99727	0
DropViz	TH.Neuron_Gad1Gad2_Pou6f2_Pax6.3_3	15103	-0.023531	-0.062865	0.0084273	0.99738	0
DropViz	SN.Neuron_Gad1Gad2_Nfib_Satb1.3_1	15103	-0.018497	-0.051776	0.0066222	0.99739	0
DropViz	HC.Neuron_Slc17a7_Nxph3_Sema3c.3_10	15103	-0.022353	-0.062815	0.0079641	0.99749	0
DropViz	FC.Neuron_Slc17a7_Syt6_Lypd1.3_7	15103	-0.02341	-0.064403	0.0082339	0.99776	0
DropViz	HC.Neuron_Slc17a7_Slc17a6_Nxph3_Nts.3_1	15103	-0.019274	-0.055534	0.0067115	0.99796	0
DropViz	SN.Neuron_Th_Grin2c.4_9	15103	-0.01934	-0.053037	0.0067116	0.99802	0
DropViz	FC.Neuron_Slc17a7_Slc17a8_Syt6_Cplx3.3_10	15103	-0.02236	-0.062199	0.0077303	0.99809	0
DropViz	STR.Neuron_Gad1Gad2_Drd1_Nefm.10_4	15103	-0.020897	-0.058161	0.007195	0.99816	0
DropViz	PC.Neuron_Gad1Gad2_Synpr_Pcdh11x.4_9	15103	-0.022458	-0.062839	0.0076288	0.99838	0
DropViz	STR.Neuron_Gad1Gad2_Drd1_Fos.10_1	15103	-0.020634	-0.057831	0.0069969	0.9984	0
DropViz	SN.Neuron_Th_Cyp26b1.4_3	15103	-0.018814	-0.05275	0.0063271	0.99853	0
DropViz	HC.Neuron_Slc17a7_Pvrl3_Fos.6_8	15103	-0.021004	-0.059168	0.0070588	0.99854	0
DropViz	CB.Neuron_Gad1Gad2_Pcp2.2_1	15103	-0.015896	-0.045255	0.0053348	0.99856	0
DropViz	FC.Neuron_Gad1Gad2_Cplx3_Reln.1_2	15103	-0.025087	-0.069298	0.0083932	0.9986	0
DropViz	FC.Neuron_Slc17a7_Nptxr_Drd1.6_6	15103	-0.0085471	-0.026726	0.0028372	0.9987	0
DropViz	HC.Gad1Gad2_Htr3a_Cpne5.1_20	15103	-0.022126	-0.0627	0.007315	0.99875	0
DropViz	STR.Neuron_Gad1Gad2_Th_Trh.14_4	15103	-0.020607	-0.058803	0.0067442	0.99887	0
DropViz	HC.Neuron_Slc17a6_Grp.2_7	15103	-0.024348	-0.06777	0.0079238	0.99894	0
DropViz	FC.Neuron_Gad1Gad2_Sst_Calb2.2_3	15103	-0.021826	-0.061553	0.0070734	0.99898	0
DropViz	STR.Neuron_Gad1Gad2_Adora2a_Nefm.11_1	15103	-0.022156	-0.061547	0.0071099	0.99908	0
DropViz	HC.Neuron_Slc17a7_Cbln4.2_1	15103	-0.022598	-0.064195	0.007237	0.9991	0
DropViz	HC.Neuron_Gad1Gad2_Sst_Rbp4.1_8	15103	-0.022312	-0.063214	0.0070984	0.99916	0
DropViz	HC.Neuron_Slc17a6_Htr1a.2_2	15103	-0.022183	-0.063167	0.0069904	0.99924	0
DropViz	HC.Neuron_Slc17a6_Nnat.2_4	15103	-0.021949	-0.063	0.0068912	0.99927	0
DropViz	HC.Gad1Gad2_Id2_Tac1.1_13	15103	-0.021621	-0.06215	0.0067518	0.99932	0
DropViz	STR.Neuron_Gad1Gad2_Drd1_Lypd1.10_2	15103	-0.022964	-0.063993	0.0071201	0.99937	0
DropViz	HC.Gad1Gad2_Id2_Prlr.1_15	15103	-0.024812	-0.070219	0.007665	0.99939	0
DropViz	STR.Neuron_Gad1Gad2_Drd1_Tpbg.13_1	15103	-0.023226	-0.065413	0.0071368	0.99943	0
DropViz	FC.Neuron_Gad1Gad2_Chat_Synpr_Slc5a7.1_5	15103	-0.026518	-0.072992	0.0081425	0.99944	0
DropViz	HC.Neuron_Slc17a6_Nell1.2_5	15103	-0.026581	-0.073838	0.0081557	0.99944	0
DropViz	FC.Neuron_Gad1Gad2_Synpr_Pcdh11x.1_6	15103	-0.0271	-0.074651	0.0082393	0.9995	0
DropViz	CB.Neuron_Gad1Gad2_Lgi2.4_2	15103	-0.017777	-0.051861	0.0053754	0.99953	0
DropViz	HC.Gad1Gad2_Cplx3_Tox.1_12	15103	-0.022466	-0.06492	0.0067796	0.99954	0
DropViz	FC.NeuronSlc17a7_Slc17a6_Syt6_Nnat.3_8	15103	-0.028003	-0.077412	0.0083773	0.99958	0
DropViz	HC.Neuron_Slc17a6_Nefm.2_6	15103	-0.027179	-0.075468	0.0081407	0.99958	0
DropViz	STR.Neuron_Gad1Gad2_Drd1_Pde1a.10_3	15103	-0.024443	-0.06847	0.0072808	0.99961	0
DropViz	PC.Neuron_Gad1Gad2_Cplx3_Reln.4_1	15103	-0.027368	-0.076162	0.0080991	0.99964	0
DropViz	STR.Neuron_Gad1Gad2_Pvalb_Rgs12.14_3	15103	-0.023258	-0.066374	0.0068649	0.99965	0
DropViz	STR.Neuron_Gad1Gad2_Adora2a_Nnat.11_2	15103	-0.024893	-0.06917	0.0072666	0.99969	0
DropViz	CB.Neuron_Slc17a6_Sln.4_1	15103	-0.018185	-0.053463	0.0051866	0.99977	0
DropViz	FC.Neuron_Gad1Gad2_Synpr_Crispld2.1_4	15103	-0.025551	-0.071509	0.0072958	0.99977	0
DropViz	HC.Neuron_Slc17a7_Nxph3_Hpcal_Igfbp4.3_6	15103	-0.029333	-0.081738	0.0083464	0.99978	0
DropViz	HC.Neuron_Slc17a7_Slc17a6_Nxph3_Cbln2_Htr2c.3_2	15103	-0.02755	-0.076802	0.0077878	0.9998	0
DropViz	HC.Gad1Gad2_Htr3a_Phlda1.1_18	15103	-0.024239	-0.069516	0.0067887	0.99982	0
DropViz	STR.Neuron_Gad1Gad2_Resp18.13_9	15103	-0.025024	-0.070919	0.0069376	0.99984	0
DropViz	HC.Neuron_Slc17a7_Nxph3_Hpcal_Krt12.3_7	15103	-0.029359	-0.08196	0.0080336	0.99987	0
DropViz	STR.Neuron_Gad1Gad2_Pnoc.14_2	15103	-0.016001	-0.049386	0.0043608	0.99988	0
DropViz	HC.Gad1Gad2_Htr3a_Ibsp.1_22	15103	-0.026425	-0.075819	0.0068338	0.99994	0
DropViz	HC.Gad1Gad2Chat_Htr3a_Chat.1_17	15103	-0.030129	-0.084868	0.007768	0.99995	0
DropViz	HC.Gad1Gad2_Id2_Bcl11b.1_14	15103	-0.032159	-0.090507	0.0079926	0.99997	0
DropViz	STR.Neuron_Gad1Gad2_Chat_Slc17a8_Chat.12_1	15103	-0.030908	-0.086153	0.0077174	0.99997	0
DropViz	HC.Gad1Gad2_Htr3a_Efba5.1_19	15103	-0.024622	-0.071895	0.0060661	0.99998	0
DropViz	STR.Neuron_Gad1Gad2_Pvalb_Pvalb_Megf11.14_1	15103	-0.032306	-0.089828	0.0079493	0.99998	0
DropViz	HC.Gad1Gad2_Cplx3_Rxfp1.1_11	15103	-0.032147	-0.091665	0.0074121	0.99999	0
DropViz	HC.Gad1Gad2_Htr3a_Krt73.1_23	15103	-0.0331	-0.093007	0.0078386	0.99999	0
DropViz	HC.Gad1Gad2Slc17a8_Htr3a_Ktcd12.1_24	15103	-0.032866	-0.092681	0.0076807	0.99999	0
DropViz	HC.Gad1Gad2_Htr3a_Htr1b.1_26	15103	-0.03374	-0.09599	0.0073222	1	0
DropViz	HC.Gad1Gad2_Htr3a_Sema3c.1_27	15103	-0.027532	-0.080513	0.0061403	1	0
DropViz	STR.Neuron_Gad1Gad2_Chodl.15_1	15103	-0.034673	-0.094867	0.0077124	1	0
GSE100597	E6.5	14174	0.012792	0.033812	0.012093	0.14509	0
GSE100597	E4.5	14174	0.01271	0.033939	0.013204	0.16787	0
GSE100597	E5.5	14174	0.00091913	0.0024117	0.012975	0.47176	0
GSE100597	E3.5	14174	-0.013827	-0.036999	0.0091306	0.93501	0
GSE104276	GW16_Microglia	17754	0.013156	0.026476	0.0073275	0.036305	0
GSE104276	GW23_GABAergic_neurons	17754	0.022745	0.034004	0.014028	0.052473	0
GSE104276	GW10_Stem_cells	17754	0.019464	0.037768	0.012047	0.053092	0
GSE104276	GW10_Microglia	17754	0.0058386	0.015477	0.0041892	0.081709	0
GSE104276	GW19_Astrocytes	17754	0.0084296	0.017885	0.0060538	0.081901	0
GSE104276	GW26_Astrocytes	17754	0.01199	0.023402	0.0090937	0.093686	0
GSE104276	GW19_GABAergic_neurons	17754	0.014064	0.020128	0.012104	0.12264	0
GSE104276	GW26_GABAergic_neurons	17754	0.011459	0.018733	0.011821	0.16618	0
GSE104276	GW13_Stem_cells	17754	0.0043354	0.0087538	0.0071757	0.27287	0
GSE104276	GW08_Microglia	17754	0.0023035	0.0059621	0.0038304	0.27379	0
GSE104276	GW16_OPC	17754	0.0051499	0.010281	0.0093898	0.29169	0
GSE104276	GW19_OPC	17754	0.0030737	0.0063109	0.0057452	0.29633	0
GSE104276	GW12_Microglia	17754	0.001762	0.0045261	0.0033347	0.29862	0
GSE104276	GW09_GABAergic_neurons	17754	0.0026532	0.0048404	0.0056367	0.31893	0
GSE104276	GW10_Neurons	17754	0.0056877	0.010717	0.012747	0.32773	0
GSE104276	GW23_Microglia	17754	0.0022177	0.0039057	0.0063289	0.36302	0
GSE104276	GW19_Microglia	17754	0.0011043	0.0028333	0.0033763	0.37181	0
GSE104276	GW23_Astrocytes	17754	0.0019476	0.0040659	0.0062311	0.37731	0
GSE104276	GW26_Microglia	17754	0.0025307	0.0045905	0.0083635	0.3811	0
GSE104276	GW23_Neurons	17754	0.001274	0.0020247	0.013291	0.46182	0
GSE104276	GW12_GABAergic_neurons	17754	0.00054699	0.00090564	0.0082977	0.47372	0
GSE104276	GW09_Stem_cells	17754	0.00046979	0.0008615	0.010259	0.48174	0
GSE104276	GW10_GABAergic_neurons	17754	-0.00023085	-0.00037804	0.0077855	0.51183	0
GSE104276	GW16_Stem_cells	17754	-0.0014145	-0.0028445	0.013442	0.5419	0
GSE104276	GW26_OPC	17754	-0.0017167	-0.0030819	0.013236	0.55159	0
GSE104276	GW16_GABAergic_neurons	17754	-0.0028727	-0.0047887	0.014597	0.57801	0
GSE104276	GW12_Stem_cells	17754	-0.0018141	-0.0037046	0.009156	0.57853	0
GSE104276	GW13_Microglia	17754	-0.00078603	-0.0020553	0.0031939	0.5972	0
GSE104276	GW19_Neurons	17754	-0.0037082	-0.006312	0.01294	0.61278	0
GSE104276	GW13_Neurons	17754	-0.0043339	-0.0080083	0.0098811	0.66952	0
GSE104276	GW26_Stem_cells	17754	-0.0029186	-0.0064216	0.0060591	0.68498	0
GSE104276	GW26_Neurons	17754	-0.0068453	-0.010696	0.01409	0.68646	0
GSE104276	GW16_Neurons	17754	-0.009691	-0.01834	0.014369	0.74998	0
GSE104276	GW09_Neurons	17754	-0.009048	-0.01774	0.010763	0.79972	0
GSE104276	GW08_Stem_cells	17754	-0.0047482	-0.010626	0.0051647	0.82104	0
GSE104276	GW23_OPC	17754	-0.012704	-0.022497	0.01101	0.87572	0
GSE104276	GW19_Stem_cells	17754	-0.007226	-0.015143	0.0062576	0.8759	0
GSE104276	GW23_Stem_cells	17754	-0.0052563	-0.011979	0.0044522	0.88111	0
GSE104276	GW08_Neurons	17754	-0.014101	-0.027995	0.0092454	0.93639	0
GSE104276	GW12_Neurons	17754	-0.021651	-0.037801	0.012105	0.96315	0
GSE104276	GW12_OPC	17754	-0.010236	-0.023478	0.004771	0.98404	0
GSE104276	GW08_GABAergic_neurons	17754	-0.01394	-0.029055	0.0053708	0.99527	0
GSE106678	EC	14835	0.46096	0.083585	0.082371	1.1169e-08	1
GSE106678	MG	14835	0.39584	0.081253	0.10448	7.6101e-05	0
GSE106678	Astro	14835	0.30282	0.058015	0.090224	0.00039608	0
GSE106678	Oligo2	14835	0.15828	0.034335	0.06925	0.011147	0
GSE106678	Ex5	14835	0.25172	0.054348	0.14834	0.04487	0
GSE106678	OPC	14835	0.16427	0.034247	0.10897	0.065856	0
GSE106678	Ex17	14835	0.11469	0.027312	0.10815	0.14449	0
GSE106678	Oligo1	14835	0.091043	0.0174	0.088209	0.15101	0
GSE106678	Ex8	14835	0.092978	0.021865	0.10417	0.18605	0
GSE106678	Ex4	14835	0.071297	0.015819	0.12808	0.28888	0
GSE106678	Ex15	14835	0.045552	0.0095494	0.13184	0.36486	0
GSE106678	Ex18	14835	0.036161	0.0074819	0.12116	0.38268	0
GSE106678	Ex3	14835	0.031317	0.006728	0.11076	0.38869	0
GSE106678	Ex2	14835	0.030475	0.0064243	0.11365	0.3943	0
GSE106678	Ex16	14835	0.03901	0.0080969	0.15679	0.40176	0
GSE106678	Ex23	14835	0.016205	0.003616	0.1543	0.45818	0
GSE106678	Ex6	14835	-0.01471	-0.0031851	0.14887	0.53936	0
GSE106678	Ex25	14835	-0.029537	-0.0062161	0.18189	0.5645	0
GSE106678	Ex14	14835	-0.02896	-0.0062111	0.12832	0.58928	0
GSE106678	Ex1	14835	-0.021645	-0.0048859	0.09386	0.59119	0
GSE106678	Ex24	14835	-0.037437	-0.0082583	0.14461	0.60213	0
GSE106678	Ex27	14835	-0.093561	-0.017626	0.23127	0.65709	0
GSE106678	Ex21	14835	-0.076327	-0.015371	0.16283	0.68038	0
GSE106678	Ex7	14835	-0.08976	-0.020402	0.15964	0.71303	0
GSE106678	Ex22	14835	-0.11426	-0.024868	0.18134	0.73569	0
GSE106678	Ex26	14835	-0.12086	-0.025498	0.18553	0.74261	0
GSE106678	Ex11	14835	-0.114	-0.023946	0.15765	0.76519	0
GSE106678	Ex20	14835	-0.15296	-0.03272	0.1641	0.82435	0
GSE106678	Ex13	14835	-0.1436	-0.030887	0.13327	0.85936	0
GSE106678	Inh1	14835	-0.092942	-0.018506	0.08479	0.86348	0
GSE106678	Inh5	14835	-0.13937	-0.029171	0.11599	0.88524	0
GSE106678	Ex19	14835	-0.23704	-0.05332	0.18427	0.90083	0
GSE106678	Inh4	14835	-0.15989	-0.034109	0.10364	0.93855	0
GSE106678	Inh2	14835	-0.22439	-0.045675	0.13232	0.95503	0
GSE106678	Inh3	14835	-0.23091	-0.046246	0.11942	0.97341	0
GSE106678	Inh7	14835	-0.23673	-0.049399	0.11081	0.98366	0
GSE106678	Ex10	14835	-0.31031	-0.071639	0.13573	0.98887	0
GSE106678	Inh6	14835	-0.30406	-0.060056	0.12906	0.99075	0
GSE106678	Ex12	14835	-0.35277	-0.077771	0.13789	0.99474	0
GSE106678	Ex9	14835	-0.28726	-0.064186	0.11145	0.99502	0
GSE67835	endothelial	17025	0.027763	0.041316	0.0089385	0.00094984	0
GSE67835	astrocytes	17025	0.014329	0.023932	0.0085364	0.046622	0
GSE67835	microglia	17025	0.0063124	0.0079385	0.0085111	0.22915	0
GSE67835	fetal_replicating	17025	0.0066035	0.010105	0.009419	0.24163	0
GSE67835	OPC	17025	0.0027125	0.0043991	0.0094952	0.38757	0
GSE67835	fetal_quiescent	17025	-0.007034	-0.011039	0.0099011	0.76128	0
GSE67835	oligodendrocytes	17025	-0.013174	-0.022395	0.0089564	0.92933	0
GSE67835	neurons	17025	-0.021183	-0.040387	0.0092623	0.9889	0
GSE67835	hybrid	17025	-0.03175	-0.059791	0.012367	0.99487	0
GSE81547	mesenchymal	17275	0.0242	0.036482	0.0079667	0.0011939	0
GSE81547	ductal	17275	0.01935	0.034572	0.0093732	0.019498	0
GSE81547	acinar	17275	0.0097227	0.01441	0.010218	0.17067	0
GSE81547	PP	17275	-0.020175	-0.034388	0.013385	0.93412	0
GSE81547	alpha	17275	-0.033045	-0.052793	0.014586	0.98825	0
GSE81547	delta	17275	-0.039243	-0.054586	0.014324	0.99692	0
GSE81547	beta	17275	-0.043555	-0.066362	0.014501	0.99866	0
GSE82187	Vascular	13350	0.12804	0.053051	0.034107	8.7447e-05	0
GSE82187	Macrophage	13350	0.043315	0.018764	0.028963	0.067399	0
GSE82187	Microglia	13350	0.035623	0.01509	0.03026	0.11956	0
GSE82187	OPC	13350	0.022681	0.013446	0.024197	0.17431	0
GSE82187	NSC	13350	-0.0085429	-0.0037965	0.028648	0.61722	0
GSE82187	Oligo	13350	-0.018268	-0.011045	0.023898	0.77769	0
GSE82187	Ependy_C	13350	-0.021299	-0.010397	0.025838	0.79511	0
GSE82187	Ependy_Sec	13350	-0.023872	-0.014382	0.025175	0.82849	0
GSE82187	Astro	13350	-0.041007	-0.016352	0.034098	0.88543	0
GSE82187	Neuron	13350	-0.030491	-0.02088	0.019299	0.94293	0
GSE84133_hs	endothelial	17498	0.3163	0.075619	0.058658	3.5289e-08	1
GSE84133_hs	activated_stellate	17498	0.11436	0.037726	0.046236	0.0066968	0
GSE84133_hs	quiescent_stellate	17498	0.090292	0.020867	0.068708	0.09441	0
GSE84133_hs	mast	17498	0.05441	0.0088096	0.068373	0.21308	0
GSE84133_hs	macrophage	17498	0.0034902	0.00095732	0.044795	0.46895	0
GSE84133_hs	t_cell	17498	0.0040973	0.00072325	0.054223	0.46988	0
GSE84133_hs	ductal	17498	0.0011667	0.00036202	0.054363	0.49144	0
GSE84133_hs	epsilon	17498	-0.026463	-0.0064416	0.055657	0.68277	0
GSE84133_hs	schwann	17498	-0.030525	-0.0077245	0.050872	0.72576	0
GSE84133_hs	acinar	17498	-0.031437	-0.010811	0.040996	0.77841	0
GSE84133_hs	gamma	17498	-0.12413	-0.02826	0.075397	0.95015	0
GSE84133_hs	delta	17498	-0.16521	-0.039167	0.075339	0.98584	0
GSE84133_hs	beta	17498	-0.15581	-0.041473	0.062872	0.99339	0
GSE84133_hs	alpha	17498	-0.21295	-0.054218	0.071647	0.99852	0
GSE84133_mm	endothelial	12089	0.26217	0.074164	0.056771	1.9582e-06	1
GSE84133_mm	quiescent_stellate	12089	0.22351	0.057461	0.068283	0.00053316	0
GSE84133_mm	activated_stellate	12089	0.10841	0.031311	0.054947	0.024264	0
GSE84133_mm	schwann	12089	0.034472	0.019796	0.028444	0.11278	0
GSE84133_mm	ductal	12089	-0.00095563	-0.00026528	0.06272	0.50608	0
GSE84133_mm	macrophage	12089	-0.033002	-0.0088678	0.05116	0.74055	0
GSE84133_mm	immune_other	12089	-0.034232	-0.0092817	0.04398	0.78181	0
GSE84133_mm	alpha	12089	-0.089458	-0.023769	0.069697	0.90033	0
GSE84133_mm	B_cell	12089	-0.087686	-0.01906	0.058618	0.93264	0
GSE84133_mm	beta	12089	-0.10057	-0.026037	0.064087	0.9417	0
GSE84133_mm	gamma	12089	-0.11638	-0.029611	0.066047	0.96095	0
GSE84133_mm	T_cell	12089	-0.14559	-0.02753	0.061303	0.99122	0
GSE84133_mm	delta	12089	-0.18746	-0.045623	0.071725	0.99552	0
GSE87544	Epith2	14174	0.1066	0.038168	0.029811	0.00017516	0
GSE87544	Epith1	14174	0.12577	0.036568	0.037357	0.00038136	0
GSE87544	Macro	14174	0.085771	0.025896	0.034239	0.0061278	0
GSE87544	POPC	14174	0.048257	0.012547	0.043153	0.13173	0
GSE87544	IMO	14174	0.049844	0.01301	0.047027	0.14461	0
GSE87544	GABA18	14174	0.050847	0.017985	0.048326	0.14637	0
GSE87544	Tany	14174	0.039206	0.011003	0.047944	0.20676	0
GSE87544	Ependy	14174	0.026601	0.0087237	0.033126	0.21099	0
GSE87544	GABA11	14174	0.040022	0.01209	0.062334	0.26043	0
GSE87544	GABA3	14174	0.032191	0.008923	0.069781	0.32229	0
GSE87544	Glu11	14174	0.029896	0.0092857	0.074892	0.34488	0
GSE87544	GABA1	14174	0.0091084	0.0036358	0.025593	0.36096	0
GSE87544	GABA7	14174	0.014787	0.0044528	0.054174	0.39245	0
GSE87544	OPC	14174	0.018287	0.0037379	0.06744	0.39314	0
GSE87544	GABA12	14174	0.010747	0.0034546	0.083294	0.44867	0
GSE87544	MO	14174	0.0033994	0.000909	0.042064	0.46779	0
GSE87544	Hista	14174	0.001342	0.0005117	0.044135	0.48787	0
GSE87544	GABA8	14174	-0.0013481	-0.00034392	0.09995	0.50538	0
GSE87544	GABA15	14174	-0.003462	-0.001238	0.075464	0.5183	0
GSE87544	GABA6	14174	-0.0069204	-0.0019419	0.066843	0.54123	0
GSE87544	GABA16	14174	-0.013583	-0.0039634	0.086812	0.56217	0
GSE87544	Astro	14174	-0.011088	-0.0031186	0.050363	0.58713	0
GSE87544	Glu1	14174	-0.013785	-0.003842	0.060429	0.59022	0
GSE87544	Micro	14174	-0.014221	-0.0042648	0.059932	0.59378	0
GSE87544	Glu2	14174	-0.021128	-0.0066678	0.045838	0.67757	0
GSE87544	GABA9	14174	-0.033167	-0.0087192	0.06685	0.6901	0
GSE87544	Glu12	14174	-0.027688	-0.00957	0.048171	0.71728	0
GSE87544	GABA13	14174	-0.05656	-0.018739	0.098279	0.71752	0
GSE87544	SCO	14174	-0.026158	-0.0070767	0.04106	0.73795	0
GSE87544	Glu10	14174	-0.045634	-0.014882	0.064096	0.76175	0
GSE87544	GABA14	14174	-0.074856	-0.022534	0.084219	0.81295	0
GSE87544	GABA10	14174	-0.038744	-0.018985	0.038196	0.84478	0
GSE87544	GABA2	14174	-0.065476	-0.02549	0.051616	0.89768	0
GSE87544	Glu7	14174	-0.10428	-0.033622	0.079149	0.90615	0
GSE87544	Glu6	14174	-0.068544	-0.029557	0.051768	0.90725	0
GSE87544	Glu13	14174	-0.068084	-0.024875	0.049249	0.91657	0
GSE87544	Glu8	14174	-0.11301	-0.041365	0.07731	0.92808	0
GSE87544	Glu4	14174	-0.085059	-0.031367	0.056274	0.93466	0
GSE87544	Glu3	14174	-0.085025	-0.027066	0.055114	0.93854	0
GSE87544	GABA4	14174	-0.090254	-0.034648	0.055968	0.94657	0
GSE87544	GABA17	14174	-0.10121	-0.040366	0.061491	0.95011	0
GSE87544	Glu15	14174	-0.10611	-0.04666	0.056554	0.96968	0
GSE87544	Glu14	14174	-0.10871	-0.046023	0.057802	0.96998	0
GSE87544	GABA5	14174	-0.12847	-0.047741	0.067191	0.97205	0
GSE87544	Glu5	14174	-0.13815	-0.044196	0.071606	0.97315	0
GSE87544	Glu9	14174	-0.16892	-0.059636	0.073406	0.9893	0
GSE89164	Endothelial_cells	12454	0.26114	0.03512	0.11386	0.010918	0
GSE89164	Oligodendrotype_myelinating	12454	0.044402	0.0082636	0.10368	0.33423	0
GSE89164	Inhibitory_neurons	12454	0.066006	0.0076036	0.19425	0.36701	0
GSE89164	Microglia	12454	-0.0074651	-0.00078189	0.12422	0.52396	0
GSE89164	SC	12454	-0.065118	-0.0078491	0.15733	0.66052	0
GSE89164	Granule_cells	12454	-0.040347	-0.0074178	0.096283	0.6624	0
GSE89164	Astrocytes	12454	-0.057383	-0.0079011	0.13149	0.66873	0
GSE89164	Excitatory_neurons	12454	-0.096908	-0.010162	0.18721	0.69764	0
GSE89164	Astrocyte_progenitors	12454	-0.095543	-0.014519	0.14344	0.74731	0
GSE89164	Endothelial_progenitors	12454	-0.075608	-0.010452	0.11024	0.75359	0
GSE89164	Oligodendrocyte_progenitors	12454	-0.16022	-0.019702	0.20495	0.78281	0
GSE89164	Cerebellar_neurons	12454	-0.19951	-0.02279	0.15035	0.90773	0
GSE89232	CB_pre_cDC	14238	0.021478	0.023323	0.029784	0.23542	0
GSE89232	Blood_pre_cDC	14238	NA	NA	NA	NA	NA
GSE89232	CD141_cDC	14238	NA	NA	NA	NA	NA
GSE89232	CD1c_cDC	14238	NA	NA	NA	NA	NA
GSE92332_droplet	TA_G1	12207	0.1687	0.071942	0.082562	0.020522	0
GSE92332_droplet	TA_Early	12207	0.20552	0.073719	0.11498	0.036947	0
GSE92332_droplet	Stem	12207	0.1489	0.054	0.090571	0.050095	0
GSE92332_droplet	Paneth	12207	0.13591	0.04453	0.10523	0.098277	0
GSE92332_droplet	TA_G2	12207	0.076776	0.037033	0.059803	0.099617	0
GSE92332_droplet	Enterocyte_Progenitor_Early	12207	0.065722	0.03326	0.069787	0.17317	0
GSE92332_droplet	Enterocyte_Progenitor_Late	12207	0.11291	0.042289	0.12962	0.19186	0
GSE92332_droplet	Enterocyte_Progenitor	12207	0.055491	0.022576	0.11061	0.30795	0
GSE92332_droplet	Endocrine	12207	-0.014841	-0.0053147	0.062828	0.59337	0
GSE92332_droplet	Enterocyte_Immature_Proximal	12207	-0.016244	-0.0076322	0.064811	0.59895	0
GSE92332_droplet	Goblet	12207	-0.018627	-0.0083572	0.050378	0.64421	0
GSE92332_droplet	Tuft	12207	-0.023053	-0.0095158	0.053525	0.66665	0
GSE92332_droplet	Enterocyte_Mature_Distal	12207	-0.037159	-0.014268	0.041746	0.81329	0
GSE92332_droplet	Enterocyte_Mature_Proximal	12207	-0.043225	-0.017503	0.038536	0.86899	0
GSE92332_droplet	Enterocyte_Immature_Distal	12207	-0.1041	-0.04867	0.07961	0.90448	0
GSE92332_smart_seq	Stem	13848	0.025295	0.05606	0.014993	0.0458	0
GSE92332_smart_seq	TA	13848	0.024853	0.057055	0.01645	0.065433	0
GSE92332_smart_seq	Endocrine	13848	0.01842	0.037526	0.014194	0.097193	0
GSE92332_smart_seq	Enterocyte_Progenitor_Early	13848	0.014651	0.033805	0.017004	0.19445	0
GSE92332_smart_seq	Enterocyte_Progenitor_Late	13848	-0.0013911	-0.00328	0.014758	0.53755	0
GSE92332_smart_seq	Tuft	13848	-0.0033667	-0.0074228	0.008107	0.66103	0
GSE92332_smart_seq	Enterocyte	13848	-0.0058237	-0.013688	0.010397	0.71231	0
GSE92332_smart_seq	Paneth	13848	-0.017573	-0.021683	0.016293	0.8596	0
GSE92332_smart_seq	Goblet	13848	-0.018183	-0.039389	0.010878	0.95268	0
GSE93374	Endothelial	13554	0.17054	0.051895	0.038068	3.7662e-06	1
GSE93374	Mural_Cells2	13554	0.18139	0.050896	0.043925	1.8291e-05	1
GSE93374	Mural_Cells1	13554	0.15277	0.047394	0.038693	3.9563e-05	0
GSE93374	Fibroblasts1	13554	0.088956	0.027156	0.03666	0.0076296	0
GSE93374	Fibroblasts2	13554	0.10425	0.026851	0.050125	0.018781	0
GSE93374	Fibroblasts3	13554	0.08091	0.016121	0.059264	0.086098	0
GSE93374	Oligodendro6	13554	0.062528	0.019463	0.048236	0.09745	0
GSE93374	Microglia	13554	0.054558	0.01199	0.047115	0.12345	0
GSE93374	NG2_OPC1	13554	0.037871	0.011623	0.036108	0.14714	0
GSE93374	PVMs	13554	0.042043	0.0095245	0.044571	0.17278	0
GSE93374	Oligodendro5	13554	0.015777	0.0067629	0.033702	0.31986	0
GSE93374	Pars_Tuber1B	13554	0.018338	0.0051339	0.047524	0.3498	0
GSE93374	Pars_Tuber1C	13554	0.012519	0.0049368	0.04093	0.37986	0
GSE93374	b2_tanycytes2	13554	0.013962	0.0041675	0.057306	0.40376	0
GSE93374	Pars_Tuber1A	13554	0.0059626	0.0036775	0.025947	0.40913	0
GSE93374	Oligodendro2	13554	0.0034198	0.0018763	0.021868	0.43787	0
GSE93374	Ependymocy1	13554	0.0037926	0.0020869	0.024454	0.43838	0
GSE93374	a1_tanycytes2	13554	0.0050865	0.0013043	0.060506	0.4665	0
GSE93374	Oligodendro1	13554	0.00090021	0.00039159	0.028293	0.48731	0
GSE93374	Ependymocy2	13554	-0.0054361	-0.0018703	0.036814	0.5587	0
GSE93374	NG2_OPC2	13554	-0.025064	-0.0057888	0.064988	0.65013	0
GSE93374	Oligodendro4	13554	-0.016788	-0.0052251	0.041115	0.65848	0
GSE93374	a1_tanycytes1	13554	-0.02613	-0.0067697	0.061264	0.66513	0
GSE93374	b2_tanycytes1	13554	-0.029085	-0.0081918	0.06289	0.67812	0
GSE93374	Parstuber2A	13554	-0.032561	-0.009664	0.05668	0.71717	0
GSE93374	Oligodendro3	13554	-0.022351	-0.0087326	0.032112	0.75679	0
GSE93374	Parstuber2B	13554	-0.024442	-0.0095462	0.032855	0.77153	0
GSE93374	Astrocytes	13554	-0.049996	-0.012646	0.053226	0.82621	0
GSE93374	Neurons2	13554	-0.058983	-0.017691	0.05453	0.86029	0
GSE93374	a2_tanycytes	13554	-0.087901	-0.021169	0.072704	0.88666	0
GSE93374	b1_tanycytes	13554	-0.096156	-0.025856	0.067138	0.92395	0
GSE93374	Neurons4	13554	-0.057566	-0.022804	0.037715	0.93653	0
GSE93374	Neurons3	13554	-0.069474	-0.026202	0.040733	0.95595	0
GSE93374	Neurons6	13554	-0.074643	-0.028306	0.041007	0.96563	0
GSE93374	Neurons1	13554	-0.051031	-0.028789	0.026187	0.97432	0
GSE93374	Neurons5	13554	-0.089617	-0.032702	0.040291	0.98692	0
GSE98816	aSMC	14399	0.016118	0.029184	0.008198	0.024654	0
GSE98816	aEC	14399	0.018905	0.032418	0.0111	0.044279	0
GSE98816	capilEC	14399	0.016461	0.027918	0.01093	0.06605	0
GSE98816	EC3	14399	0.017298	0.023073	0.012921	0.090335	0
GSE98816	EC2	14399	0.014567	0.01895	0.01277	0.12701	0
GSE98816	EC1	14399	0.013514	0.016527	0.014293	0.17222	0
GSE98816	vEC	14399	0.0085077	0.014665	0.010821	0.21588	0
GSE98816	aaSMC	14399	0.0049022	0.0080437	0.0095024	0.30297	0
GSE98816	AC	14399	0.00034559	0.00053051	0.0099387	0.48613	0
GSE98816	FB1	14399	-0.0016219	-0.002482	0.0093471	0.56888	0
GSE98816	MG	14399	-0.003831	-0.0066438	0.0065076	0.72196	0
GSE98816	vSMC	14399	-0.010948	-0.017239	0.010217	0.85802	0
GSE98816	FB2	14399	-0.0093768	-0.017265	0.0082136	0.87318	0
GSE98816	PC	14399	-0.016404	-0.02267	0.011998	0.9142	0
GSE98816	OL	14399	-0.01657	-0.031841	0.0055638	0.99855	0
GSE99235	VSMC	14853	0.014822	0.028699	0.0081434	0.034385	0
GSE99235	EC2	14853	0.0096316	0.010913	0.012768	0.22532	0
GSE99235	CP2	14853	0.0079738	0.012643	0.012027	0.25368	0
GSE99235	cEC2	14853	0.0053264	0.0068747	0.01109	0.31552	0
GSE99235	PC	14853	0.0016243	0.0025963	0.0087592	0.42644	0
GSE99235	LEC	14853	0.001785	0.0021752	0.012183	0.44176	0
GSE99235	CP1	14853	0.00027277	0.00051254	0.0075482	0.48559	0
GSE99235	EC1	14853	0.00024796	0.00025888	0.013841	0.49285	0
GSE99235	capilEC	14853	-0.0049653	-0.0058803	0.012838	0.65054	0
GSE99235	FB3	14853	-0.0036336	-0.0070159	0.0086103	0.66349	0
GSE99235	cEC3	14853	-0.0051586	-0.0066368	0.010707	0.68503	0
GSE99235	cEC1	14853	-0.0051454	-0.0070588	0.010388	0.68981	0
GSE99235	FB1	14853	-0.0057801	-0.010799	0.0089871	0.73993	0
GSE99235	FB2	14853	-0.006148	-0.012254	0.0084443	0.76671	0
GSE99235	aEC	14853	-0.0065999	-0.010541	0.008814	0.77301	0
GSE99235	FB4	14853	-0.007857	-0.014549	0.0096818	0.79146	0
GSE99235	Mixed	14853	-0.011833	-0.02401	0.0085063	0.91789	0
Linnarsson_GSE101601_hs	Glut_1	17562	0.53354	0.07464	0.24127	0.013512	0
Linnarsson_GSE101601_hs	Glut_2	17562	0.28121	0.060172	0.15051	0.030866	0
Linnarsson_GSE101601_hs	GABA_5	17562	0.20176	0.020406	0.24842	0.20836	0
Linnarsson_GSE101601_hs	Glut_4	17562	0.034141	0.0069707	0.14908	0.40943	0
Linnarsson_GSE101601_hs	Glut_5	17562	0.011331	0.0012932	0.26653	0.48304	0
Linnarsson_GSE101601_hs	GABA_1	17562	-0.016178	-0.0014943	0.16846	0.53825	0
Linnarsson_GSE101601_hs	GABA_4	17562	-0.055095	-0.0076749	0.16616	0.6299	0
Linnarsson_GSE101601_hs	GABA_3	17562	-0.11116	-0.011981	0.22899	0.68632	0
Linnarsson_GSE101601_hs	Glut_3	17562	-0.14891	-0.022992	0.20125	0.77032	0
Linnarsson_GSE101601_hs	Glut_6	17562	-0.10747	-0.016553	0.11263	0.82999	0
Linnarsson_GSE101601_hs	GABA_2	17562	-0.31244	-0.034977	0.21666	0.92535	0
Linnarsson_GSE101601_mm	vsm	14852	0.36152	0.051212	0.092456	4.6338e-05	0
Linnarsson_GSE101601_mm	endo	14852	0.16699	0.042837	0.043291	5.7591e-05	0
Linnarsson_GSE101601_mm	peric	14852	0.22701	0.044311	0.068471	0.00045863	0
Linnarsson_GSE101601_mm	rbc	14852	0.39209	0.059481	0.12953	0.0012376	0
Linnarsson_GSE101601_mm	endo_bmx	14852	0.16974	0.02934	0.073887	0.01081	0
Linnarsson_GSE101601_mm	mgl	14852	0.19213	0.029503	0.10919	0.039253	0
Linnarsson_GSE101601_mm	pvm	14852	0.067825	0.0092609	0.10073	0.25037	0
Linnarsson_GSE101601_mm	astro_gfap	14852	0.024861	0.0050613	0.060068	0.33948	0
Linnarsson_GSE101601_mm	mol	14852	0.022298	0.0035199	0.096217	0.40837	0
Linnarsson_GSE101601_mm	opc	14852	0.015088	0.0019121	0.075049	0.42033	0
Linnarsson_GSE101601_mm	cop	14852	0.017076	0.0026777	0.099138	0.43162	0
Linnarsson_GSE101601_mm	mol_apod	14852	-0.0028837	-0.00060359	0.063952	0.51798	0
Linnarsson_GSE101601_mm	mfol	14852	-0.0026546	-0.00078798	0.043109	0.52455	0
Linnarsson_GSE101601_mm	astro_vegfa	14852	-0.011399	-0.0013534	0.11308	0.54015	0
Linnarsson_GSE101601_mm	L23_Npnt	14852	-0.014721	-0.0084293	0.039591	0.64498	0
Linnarsson_GSE101601_mm	L4_Kcnab3	14852	-0.021556	-0.009766	0.052833	0.65836	0
Linnarsson_GSE101601_mm	L23	14852	-0.021351	-0.0096717	0.051679	0.66025	0
Linnarsson_GSE101601_mm	L4_Plcxd2	14852	-0.019027	-0.0096919	0.043503	0.66908	0
Linnarsson_GSE101601_mm	nfol	14852	-0.022309	-0.0058422	0.047624	0.68026	0
Linnarsson_GSE101601_mm	astro	14852	-0.037174	-0.0067479	0.073985	0.69232	0
Linnarsson_GSE101601_mm	L23_Ddn	14852	-0.01838	-0.011749	0.03519	0.69927	0
Linnarsson_GSE101601_mm	astro_il18	14852	-0.056095	-0.0079138	0.09782	0.71683	0
Linnarsson_GSE101601_mm	L6	14852	-0.038641	-0.018961	0.046655	0.79622	0
Linnarsson_GSE101601_mm	int_kit	14852	-0.055036	-0.020617	0.052932	0.85077	0
Linnarsson_GSE101601_mm	L23_Calb1	14852	-0.077761	-0.031749	0.067237	0.87626	0
Linnarsson_GSE101601_mm	L5	14852	-0.072724	-0.038377	0.05353	0.91285	0
Linnarsson_GSE101601_mm	int_cort	14852	-0.069899	-0.025342	0.038454	0.96544	0
Linnarsson_GSE101601_mm	int_vip2	14852	-0.17427	-0.044364	0.080217	0.98508	0
Linnarsson_GSE101601_mm	int	14852	-0.19619	-0.054548	0.082547	0.99126	0
Linnarsson_GSE101601_mm	int_vip_npy	14852	-0.12047	-0.037937	0.049996	0.99201	0
Linnarsson_GSE103840	Glut_Elavl4_Lypd1	14852	0.06943	0.035079	0.050094	0.082883	0
Linnarsson_GSE103840	GABA_Tac2	14852	0.056792	0.032658	0.043335	0.09502	0
Linnarsson_GSE103840	Glut_Nts	14852	0.082092	0.030132	0.071248	0.12463	0
Linnarsson_GSE103840	Glut_Cck_Trh	14852	0.071916	0.029342	0.064001	0.13058	0
Linnarsson_GSE103840	GABA_Calb2_Krt17	14852	0.06558	0.034014	0.063311	0.15015	0
Linnarsson_GSE103840	Glut_Tac1_2	14852	0.067391	0.02618	0.082212	0.2062	0
Linnarsson_GSE103840	Glut_Tac1_1	14852	0.041651	0.01872	0.072881	0.28384	0
Linnarsson_GSE103840	GABA_Gal_Rspo3	14852	0.040431	0.018805	0.075346	0.29578	0
Linnarsson_GSE103840	Glut_Reln_Nmur2	14852	0.035776	0.012532	0.08038	0.32813	0
Linnarsson_GSE103840	Glut_Elavl4_Meis2	14852	0.028514	0.014609	0.065179	0.33088	0
Linnarsson_GSE103840	Glut_Tac2_2	14852	0.028751	0.011622	0.070067	0.34078	0
Linnarsson_GSE103840	Glut_Cck_Maf	14852	0.025609	0.009286	0.07208	0.36119	0
Linnarsson_GSE103840	Glut_Tac2_1	14852	0.015235	0.0053682	0.079918	0.42441	0
Linnarsson_GSE103840	Glut_Tac2_3	14852	0.01221	0.0046687	0.064945	0.42544	0
Linnarsson_GSE103840	Glut_Cck_Cpne4	14852	0.010625	0.0046271	0.065817	0.43587	0
Linnarsson_GSE103840	GABA_Calb2_Tac1	14852	0.0093909	0.0049887	0.065945	0.44338	0
Linnarsson_GSE103840	Glut_Gal	14852	0.00042139	0.00015752	0.046878	0.49641	0
Linnarsson_GSE103840	Glut_Qrfpr	14852	-0.0062642	-0.0024119	0.073053	0.53417	0
Linnarsson_GSE103840	GABA_Crabp1_Spp1	14852	-0.0042673	-0.0023295	0.040031	0.54245	0
Linnarsson_GSE103840	GABA_Npy_only	14852	-0.0093077	-0.0058154	0.048267	0.57646	0
Linnarsson_GSE103840	GABA_Cplx1_Calb2	14852	-0.043654	-0.025435	0.06419	0.75177	0
Linnarsson_GSE103840	Glut_Elavl4	14852	-0.047827	-0.02397	0.070293	0.75187	0
Linnarsson_GSE103840	GABA_Cplx1_Adamts5	14852	-0.060671	-0.025745	0.083712	0.76569	0
Linnarsson_GSE103840	GABA_Npy_Crabp1	14852	-0.057814	-0.028399	0.067559	0.80393	0
Linnarsson_GSE103840	GABA_Gal_Pnoc	14852	-0.075829	-0.038725	0.083896	0.81695	0
Linnarsson_GSE103840	GABA_Cplx1_Sst	14852	-0.050596	-0.030905	0.054545	0.82319	0
Linnarsson_GSE103840	GABA_Cplx1_Sorcs3	14852	-0.071143	-0.03568	0.064629	0.8645	0
Linnarsson_GSE103840	GABA_Npy_Qrfpr	14852	-0.11867	-0.059433	0.075769	0.94133	0
Linnarsson_GSE103840	Glut_Reln_Npff	14852	-0.13113	-0.052253	0.074855	0.96008	0
Linnarsson_GSE103840	GABA_Crabp1	14852	-0.10298	-0.055572	0.04893	0.98232	0
Linnarsson_GSE104323	Endothelial	15209	0.178	0.041651	0.05633	0.00079075	0
Linnarsson_GSE104323	nIPC	15209	0.063709	0.020316	0.049584	0.099431	0
Linnarsson_GSE104323	Neuroblast	15209	0.092337	0.022451	0.079121	0.12161	0
Linnarsson_GSE104323	RGL	15209	0.1139	0.015936	0.10605	0.14142	0
Linnarsson_GSE104323	VLMC	15209	0.042623	0.013997	0.043336	0.16267	0
Linnarsson_GSE104323	nIPC_perin	15209	0.03732	0.013828	0.047961	0.21825	0
Linnarsson_GSE104323	RGL_young	15209	0.055008	0.015096	0.080138	0.24623	0
Linnarsson_GSE104323	Ependymal	15209	0.030912	0.0086352	0.053726	0.28252	0
Linnarsson_GSE104323	Immature_Astro	15209	0.024689	0.0069608	0.066268	0.35474	0
Linnarsson_GSE104323	GC_adult	15209	0.026767	0.004159	0.08251	0.37282	0
Linnarsson_GSE104323	Immature_GC	15209	0.022082	0.0060496	0.075659	0.3852	0
Linnarsson_GSE104323	Astro_adult	15209	0.018897	0.0024555	0.088567	0.41552	0
Linnarsson_GSE104323	PVM	15209	0.010571	0.0021819	0.054783	0.42349	0
Linnarsson_GSE104323	MiCajal_Retziusoglia	15209	0.0093182	0.0018407	0.063263	0.44145	0
Linnarsson_GSE104323	OPC	15209	0.01381	0.0024515	0.10518	0.44777	0
Linnarsson_GSE104323	NFOL	15209	-0.0015378	-0.00036432	0.064693	0.50948	0
Linnarsson_GSE104323	Immature_Pyr	15209	-0.013531	-0.005499	0.048844	0.60912	0
Linnarsson_GSE104323	GC_juv	15209	-0.023623	-0.0056069	0.059233	0.65498	0
Linnarsson_GSE104323	Astro_juv	15209	-0.028595	-0.0053061	0.064638	0.67089	0
Linnarsson_GSE104323	MOL	15209	-0.024184	-0.00593	0.048747	0.69009	0
Linnarsson_GSE104323	Cajal_Retzius	15209	-0.047412	-0.014483	0.068283	0.75626	0
Linnarsson_GSE104323	Immature_GABA	15209	-0.092779	-0.035169	0.052105	0.9625	0
Linnarsson_GSE104323	CA3_Pyr	15209	-0.062348	-0.023791	0.032931	0.97083	0
Linnarsson_GSE104323	GABA	15209	-0.13625	-0.041498	0.046767	0.99821	0
Linnarsson_GSE59739	NF3	14145	0.016252	0.041135	0.0096932	0.046822	0
Linnarsson_GSE59739	NF4	14145	0.014615	0.030535	0.011622	0.10429	0
Linnarsson_GSE59739	NF1	14145	0.012319	0.028981	0.012713	0.16628	0
Linnarsson_GSE59739	NF5	14145	0.0049007	0.011363	0.010235	0.31604	0
Linnarsson_GSE59739	NP1	14145	0.0056054	0.011183	0.012443	0.32619	0
Linnarsson_GSE59739	NP3	14145	-0.0034867	-0.0068991	0.0093274	0.64572	0
Linnarsson_GSE59739	PEP1	14145	-0.011582	-0.016393	0.015821	0.76792	0
Linnarsson_GSE59739	PEP2	14145	-0.010938	-0.023927	0.012625	0.80685	0
Linnarsson_GSE59739	NP2	14145	-0.01208	-0.022373	0.012415	0.83472	0
Linnarsson_GSE59739	NF2	14145	-0.01857	-0.043232	0.014055	0.90678	0
Linnarsson_GSE59739	TH	14145	-0.021411	-0.041565	0.01411	0.93541	0
Linnarsson_GSE60361	endothelial_mural	14285	0.22942	0.06155	0.05087	3.2707e-06	1
Linnarsson_GSE60361	microglia	14285	0.1145	0.031593	0.04351	0.0042546	0
Linnarsson_GSE60361	astrocytes_ependymal	14285	0.021577	0.0064897	0.049196	0.33048	0
Linnarsson_GSE60361	oligodendrocytes	14285	-0.0068663	-0.0030057	0.031985	0.58499	0
Linnarsson_GSE60361	pyramidal_CA1	14285	-0.023935	-0.017179	0.031305	0.77774	0
Linnarsson_GSE60361	pyramidal_SS	14285	-0.044389	-0.030261	0.039768	0.86782	0
Linnarsson_GSE60361	interneurons	14285	-0.10374	-0.074754	0.03206	0.99939	0
Linnarsson_GSE67602	LH	14830	0.067893	0.018461	0.049234	0.083959	0
Linnarsson_GSE67602	IFE_B	14830	0.077469	0.021544	0.075906	0.15373	0
Linnarsson_GSE67602	IFE_KII	14830	0.031721	0.012251	0.032249	0.16266	0
Linnarsson_GSE67602	IB	14830	0.035824	0.0093302	0.073605	0.31324	0
Linnarsson_GSE67602	OB	14830	0.030006	0.0069909	0.07186	0.33814	0
Linnarsson_GSE67602	uHF_I	14830	0.018597	0.0045728	0.10969	0.43269	0
Linnarsson_GSE67602	SG	14830	0.0029207	0.0019154	0.019998	0.44194	0
Linnarsson_GSE67602	IFE_DI	14830	0.0068502	0.0023509	0.073807	0.46303	0
Linnarsson_GSE67602	IFE_DII	14830	-0.0072755	-0.0037455	0.045373	0.56369	0
Linnarsson_GSE67602	TC	14830	-0.045103	-0.0093308	0.0576	0.78319	0
Linnarsson_GSE67602	uHF_II	14830	-0.074467	-0.023995	0.091549	0.792	0
Linnarsson_GSE67602	uHF_III	14830	-0.057023	-0.016619	0.066736	0.80357	0
Linnarsson_GSE67602	IFE_KI	14830	-0.051659	-0.022096	0.049497	0.85167	0
Linnarsson_GSE74672	vsm	14852	0.32245	0.075173	0.080677	3.2279e-05	0
Linnarsson_GSE74672	endothelial	14852	0.23719	0.077877	0.06212	6.7501e-05	0
Linnarsson_GSE74672	microglia	14852	0.065149	0.014558	0.065745	0.16087	0
Linnarsson_GSE74672	astrocytes	14852	-0.065369	-0.015548	0.076495	0.80359	0
Linnarsson_GSE74672	oligos	14852	-0.057215	-0.022526	0.044797	0.89922	0
Linnarsson_GSE74672	ependymal	14852	-0.073399	-0.024999	0.05583	0.90568	0
Linnarsson_GSE74672	neurons	14852	-0.069008	-0.036223	0.033216	0.98111	0
Linnarsson_GSE75330	PPR	14843	0.1043	0.021675	0.051348	0.021123	0
Linnarsson_GSE75330	COP	14843	0.06926	0.023456	0.047032	0.070437	0
Linnarsson_GSE75330	OPC	14843	0.073563	0.015202	0.061352	0.11527	0
Linnarsson_GSE75330	NFOL1	14843	0.030908	0.010422	0.059987	0.30319	0
Linnarsson_GSE75330	MOL5	14843	0.038035	0.01207	0.10663	0.36066	0
Linnarsson_GSE75330	MOL1	14843	0.03025	0.01353	0.091443	0.3704	0
Linnarsson_GSE75330	MOL6	14843	0.0094028	0.0031742	0.068981	0.44579	0
Linnarsson_GSE75330	MOL4	14843	-0.033217	-0.013009	0.097905	0.6328	0
Linnarsson_GSE75330	MOL2	14843	-0.029155	-0.016053	0.055988	0.69872	0
Linnarsson_GSE75330	MFOL1	14843	-0.041871	-0.02305	0.05695	0.76889	0
Linnarsson_GSE75330	MOL3	14843	-0.084048	-0.032788	0.085188	0.83808	0
Linnarsson_GSE75330	NFOL2	14843	-0.061805	-0.027857	0.049252	0.89522	0
Linnarsson_GSE75330	MFOL2	14843	-0.13887	-0.056698	0.097962	0.92183	0
Linnarsson_GSE76381_hs	Endo	15038	0.14057	0.053092	0.035716	4.1649e-05	0
Linnarsson_GSE76381_hs	Peric	15038	0.12413	0.04266	0.042658	0.0018109	0
Linnarsson_GSE76381_hs	NProg	15038	0.11067	0.02869	0.096646	0.12609	0
Linnarsson_GSE76381_hs	Rgl1	15038	0.071444	0.024119	0.064203	0.13291	0
Linnarsson_GSE76381_hs	Rgl2a	15038	0.061917	0.022763	0.059423	0.14872	0
Linnarsson_GSE76381_hs	ProgBP	15038	0.059917	0.01822	0.076733	0.21745	0
Linnarsson_GSE76381_hs	Rgl2b	15038	0.055868	0.015617	0.077061	0.23424	0
Linnarsson_GSE76381_hs	NbML5	15038	0.052879	0.013704	0.079451	0.25285	0
Linnarsson_GSE76381_hs	Rgl3	15038	0.025373	0.0096045	0.047851	0.29798	0
Linnarsson_GSE76381_hs	ProgFPL	15038	0.027117	0.010972	0.051554	0.29945	0
Linnarsson_GSE76381_hs	RN	15038	0.030299	0.0085355	0.073575	0.34024	0
Linnarsson_GSE76381_hs	NbM	15038	0.033049	0.0095772	0.087494	0.35282	0
Linnarsson_GSE76381_hs	Rgl2c	15038	0.011741	0.0040824	0.055298	0.41593	0
Linnarsson_GSE76381_hs	OPC	15038	0.0084805	0.0027655	0.057963	0.44184	0
Linnarsson_GSE76381_hs	ProgM	15038	0.0020098	0.00066808	0.069771	0.48851	0
Linnarsson_GSE76381_hs	Gaba	15038	-0.011298	-0.0028252	0.061228	0.5732	0
Linnarsson_GSE76381_hs	ProgFPM	15038	-0.011886	-0.0037404	0.062857	0.57499	0
Linnarsson_GSE76381_hs	NbML1	15038	-0.030563	-0.009466	0.082045	0.64525	0
Linnarsson_GSE76381_hs	OMTN	15038	-0.027976	-0.010474	0.070416	0.65442	0
Linnarsson_GSE76381_hs	Mgl	15038	-0.02055	-0.0063215	0.041259	0.69078	0
Linnarsson_GSE76381_hs	DA0	15038	-0.043212	-0.01028	0.08616	0.692	0
Linnarsson_GSE76381_hs	NbGaba	15038	-0.039553	-0.010901	0.052345	0.77505	0
Linnarsson_GSE76381_hs	DA1	15038	-0.083768	-0.028456	0.054232	0.93877	0
Linnarsson_GSE76381_hs	DA2	15038	-0.12939	-0.037317	0.064616	0.97737	0
Linnarsson_GSE76381_hs	Sert	15038	-0.090793	-0.038237	0.036316	0.99379	0
Linnarsson_GSE76381_mm	Peric	14852	0.14462	0.053629	0.042516	0.00033602	0
Linnarsson_GSE76381_mm	Endo	14852	0.10232	0.0452	0.030699	0.00043062	0
Linnarsson_GSE76381_mm	NbL2	14852	0.064194	0.026145	0.04438	0.074037	0
Linnarsson_GSE76381_mm	Mgl	14852	0.042416	0.018826	0.031286	0.0876	0
Linnarsson_GSE76381_mm	NProg	14852	0.043973	0.018006	0.0446	0.16209	0
Linnarsson_GSE76381_mm	NbML2	14852	0.062225	0.019142	0.092035	0.2495	0
Linnarsson_GSE76381_mm	Rgl1	14852	0.026425	0.011189	0.045243	0.27959	0
Linnarsson_GSE76381_mm	NbM	14852	0.038302	0.012324	0.06816	0.28708	0
Linnarsson_GSE76381_mm	NbL1	14852	0.01847	0.008541	0.053842	0.36579	0
Linnarsson_GSE76381_mm	NbML1	14852	0.011078	0.004112	0.079177	0.44437	0
Linnarsson_GSE76381_mm	Rgl3	14852	-0.0024136	-0.0010086	0.040894	0.52353	0
Linnarsson_GSE76381_mm	Rgl2	14852	-0.0036306	-0.0015571	0.045817	0.53158	0
Linnarsson_GSE76381_mm	Epen	14852	-0.0056911	-0.0024422	0.028114	0.58021	0
Linnarsson_GSE76381_mm	NbDA	14852	-0.020784	-0.0066168	0.08857	0.59276	0
Linnarsson_GSE76381_mm	NbML5	14852	-0.050212	-0.015553	0.09757	0.69659	0
Linnarsson_GSE76381_mm	Gaba2	14852	-0.030708	-0.018924	0.044499	0.75492	0
Linnarsson_GSE76381_mm	NbML3	14852	-0.047962	-0.024424	0.057261	0.79887	0
Linnarsson_GSE76381_mm	DA0	14852	-0.078282	-0.026012	0.079993	0.8361	0
Linnarsson_GSE76381_mm	OMTN	14852	-0.060338	-0.033693	0.056504	0.8572	0
Linnarsson_GSE76381_mm	RN	14852	-0.061857	-0.033955	0.056032	0.86518	0
Linnarsson_GSE76381_mm	DA1	14852	-0.080589	-0.033589	0.064401	0.89459	0
Linnarsson_GSE76381_mm	Gaba1a	14852	-0.10669	-0.044246	0.065704	0.94777	0
Linnarsson_GSE76381_mm	DA2	14852	-0.10562	-0.042159	0.063797	0.95108	0
Linnarsson_GSE76381_mm	NbML4	14852	-0.10061	-0.054492	0.051933	0.97363	0
Linnarsson_GSE76381_mm	Sert	14852	-0.10175	-0.054556	0.052058	0.97467	0
Linnarsson_GSE76381_mm	Gaba1b	14852	-0.1361	-0.056989	0.069564	0.97478	0
Linnarsson_GSE78845	Noradrenergic4	13045	0.066403	0.067667	0.043231	0.062281	0
Linnarsson_GSE78845	Ach1	13045	0.022031	0.022867	0.032348	0.24792	0
Linnarsson_GSE78845	Noradrenergic1	13045	0.0012521	0.0011954	0.038351	0.48698	0
Linnarsson_GSE78845	Glutamatergic	13045	-0.010727	-0.010373	0.022913	0.68016	0
Linnarsson_GSE78845	Ach2	13045	-0.016659	-0.016427	0.030512	0.70745	0
Linnarsson_GSE78845	Noradrenergic5	13045	-0.068076	-0.070981	0.044997	0.93484	0
Linnarsson_GSE78845	Noradrenergic2	13045	NA	NA	NA	NA	NA
Linnarsson_GSE78845	Noradrenergic3	13045	NA	NA	NA	NA	NA
Linnarsson_GSE95315	Endothelial	12000	0.11554	0.032805	0.046412	0.0064035	0
Linnarsson_GSE95315	Pericytes	12000	0.12933	0.024441	0.065426	0.024047	0
Linnarsson_GSE95315	Neuroblast	12000	0.14158	0.039109	0.079565	0.037594	0
Linnarsson_GSE95315	nIPC	12000	0.090395	0.024497	0.054084	0.047336	0
Linnarsson_GSE95315	Neuroblast2	12000	0.13474	0.033406	0.085479	0.05749	0
Linnarsson_GSE95315	Radial	12000	0.10443	0.015189	0.10034	0.149	0
Linnarsson_GSE95315	Astrocytes	12000	0.053476	0.008814	0.076526	0.24235	0
Linnarsson_GSE95315	Granule_immature	12000	0.05939	0.01544	0.086002	0.24493	0
Linnarsson_GSE95315	VLMC	12000	0.034704	0.0085885	0.050461	0.24581	0
Linnarsson_GSE95315	PVM	12000	0.026106	0.0051506	0.055381	0.31869	0
Linnarsson_GSE95315	NFOL	12000	0.026852	0.0065573	0.061945	0.33234	0
Linnarsson_GSE95315	Granule_mature	12000	0.035836	0.0071024	0.10352	0.36461	0
Linnarsson_GSE95315	OPC	12000	0.0073631	0.0011218	0.098042	0.47007	0
Linnarsson_GSE95315	Microglia	12000	-0.0023571	-0.00038641	0.068425	0.51374	0
Linnarsson_GSE95315	OL	12000	-0.033748	-0.0080774	0.051188	0.74514	0
Linnarsson_GSE95315	Cajal_Retzius	12000	-0.10421	-0.019462	0.097389	0.85769	0
Linnarsson_GSE95315	Mossy_Adcyap	12000	-0.046128	-0.026207	0.033387	0.91644	0
Linnarsson_GSE95315	Mossy_Cyp26b	12000	-0.043413	-0.026645	0.028299	0.93748	0
Linnarsson_GSE95315	Cck_Tox	12000	-0.15196	-0.036868	0.072923	0.9814	0
Linnarsson_GSE95315	GABA_Cnr	12000	-0.1138	-0.044791	0.05022	0.98827	0
Linnarsson_GSE95315	GABA_Lhx	12000	-0.12091	-0.050319	0.049762	0.99244	0
Linnarsson_GSE95315	Mossy_Klk	12000	-0.31505	-0.055111	0.095915	0.99949	0
Linnarsson_GSE95752	Endothelial	12726	0.24044	0.041505	0.073322	0.00052192	0
Linnarsson_GSE95752	VLMC	12726	0.16273	0.052205	0.05134	0.00076504	0
Linnarsson_GSE95752	Neuroblast	12726	0.24598	0.047819	0.10151	0.0077014	0
Linnarsson_GSE95752	OPC	12726	0.14691	0.044022	0.080156	0.033429	0
Linnarsson_GSE95752	nIPC	12726	0.057252	0.021528	0.045155	0.10243	0
Linnarsson_GSE95752	PVM	12726	0.073657	0.015432	0.061097	0.114	0
Linnarsson_GSE95752	Cajal_Retzius	12726	0.060017	0.02357	0.061873	0.16603	0
Linnarsson_GSE95752	Microglia	12726	0.041048	0.0085243	0.06089	0.25012	0
Linnarsson_GSE95752	Granule_immature	12726	0.014763	0.0075515	0.057619	0.39889	0
Linnarsson_GSE95752	Granule_mature	12726	0.012045	0.0050197	0.05414	0.41197	0
Linnarsson_GSE95752	Astrocytes	12726	-0.00010737	-2.8983e-05	0.044909	0.50095	0
Linnarsson_GSE95752	OL	12726	-0.017561	-0.0059204	0.039185	0.67298	0
Linnarsson_GSE95752	Radial_Glia_like	12726	-0.036795	-0.0070164	0.06691	0.70881	0
Linnarsson_GSE95752	Mossy_Calb2	12726	-0.023871	-0.016151	0.036307	0.74455	0
Linnarsson_GSE95752	GABA_Cnr1	12726	-0.1124	-0.062215	0.050575	0.98686	0
Linnarsson_GSE95752	GABA_Lhx6	12726	-0.096172	-0.057149	0.040243	0.99156	0
Linnarsson_GSE95752	Mossy_Sv2b	12726	-0.070844	-0.053198	0.028243	0.99393	0
Linnarsson_MouseBrainAtlas	VECA	15444	0.21481	0.056842	0.037367	4.5934e-09	1
Linnarsson_MouseBrainAtlas	ENMFB	15444	0.112	0.044516	0.025181	4.3696e-06	1
Linnarsson_MouseBrainAtlas	PER2	15444	0.11	0.040862	0.027191	2.6255e-05	0
Linnarsson_MouseBrainAtlas	PER1	15444	0.14564	0.040759	0.036142	2.8065e-05	0
Linnarsson_MouseBrainAtlas	VSMCA	15444	0.23062	0.038704	0.059022	4.6883e-05	0
Linnarsson_MouseBrainAtlas	ENT3	15444	0.11703	0.055805	0.030882	7.5792e-05	0
Linnarsson_MouseBrainAtlas	ENT2	15444	0.096132	0.05722	0.025983	0.0001083	0
Linnarsson_MouseBrainAtlas	ENTG2	15444	0.13717	0.032828	0.041548	0.00048198	0
Linnarsson_MouseBrainAtlas	VECV	15444	0.12423	0.032602	0.037739	0.00049913	0
Linnarsson_MouseBrainAtlas	ENTG4	15444	0.13075	0.03379	0.03995	0.00053358	0
Linnarsson_MouseBrainAtlas	ENT4	15444	0.10425	0.043885	0.032843	0.00075278	0
Linnarsson_MouseBrainAtlas	VECC	15444	0.10893	0.030426	0.035369	0.001038	0
Linnarsson_MouseBrainAtlas	ENTG3	15444	0.10599	0.029792	0.035332	0.0013528	0
Linnarsson_MouseBrainAtlas	ENTG5	15444	0.10714	0.029482	0.037518	0.0021502	0
Linnarsson_MouseBrainAtlas	ENT8	15444	0.073789	0.047305	0.026313	0.0025251	0
Linnarsson_MouseBrainAtlas	ENTG1	15444	0.058941	0.026027	0.021391	0.0029346	0
Linnarsson_MouseBrainAtlas	ABC	15444	0.085238	0.027955	0.032027	0.0038952	0
Linnarsson_MouseBrainAtlas	OBINH4	15444	0.28181	0.039173	0.10666	0.0041243	0
Linnarsson_MouseBrainAtlas	ENTG6	15444	0.093004	0.026839	0.03531	0.0042251	0
Linnarsson_MouseBrainAtlas	ENTG7	15444	0.098011	0.026315	0.03906	0.0060545	0
Linnarsson_MouseBrainAtlas	ENT1	15444	0.063762	0.037557	0.025603	0.0063852	0
Linnarsson_MouseBrainAtlas	ENT5	15444	0.089935	0.035471	0.037055	0.0076166	0
Linnarsson_MouseBrainAtlas	VLMC1	15444	0.1435	0.023177	0.061547	0.0098687	0
Linnarsson_MouseBrainAtlas	DGNBL2	15444	0.13055	0.032402	0.056139	0.010032	0
Linnarsson_MouseBrainAtlas	ENT6	15444	0.072863	0.037597	0.031527	0.010419	0
Linnarsson_MouseBrainAtlas	OBNBL3	15444	0.17195	0.026967	0.077783	0.01354	0
Linnarsson_MouseBrainAtlas	COP2	15444	0.096302	0.021871	0.043657	0.013704	0
Linnarsson_MouseBrainAtlas	PER3	15444	0.14675	0.021449	0.068359	0.015916	0
Linnarsson_MouseBrainAtlas	OBNBL5	15444	0.20725	0.030702	0.09977	0.018897	0
Linnarsson_MouseBrainAtlas	SZNBL	15444	0.090882	0.021889	0.043816	0.019039	0
Linnarsson_MouseBrainAtlas	DGNBL1	15444	0.10285	0.023245	0.051575	0.023072	0
Linnarsson_MouseBrainAtlas	ENT9	15444	0.044449	0.027979	0.022434	0.023784	0
Linnarsson_MouseBrainAtlas	SATG2	15444	0.069849	0.019516	0.035756	0.025389	0
Linnarsson_MouseBrainAtlas	VLMC2	15444	0.082938	0.019875	0.043	0.026887	0
Linnarsson_MouseBrainAtlas	MSN3	15444	0.11335	0.027608	0.061765	0.033253	0
Linnarsson_MouseBrainAtlas	DETPH	15444	0.057781	0.018621	0.031693	0.034151	0
Linnarsson_MouseBrainAtlas	MSN6	15444	0.18651	0.029809	0.10377	0.036152	0
Linnarsson_MouseBrainAtlas	MSN4	15444	0.11181	0.028491	0.062387	0.036565	0
Linnarsson_MouseBrainAtlas	EPEN	15444	0.055188	0.016901	0.031032	0.03768	0
Linnarsson_MouseBrainAtlas	ACNT2	15444	0.10786	0.016318	0.064426	0.047057	0
Linnarsson_MouseBrainAtlas	DGGRC1	15444	0.10282	0.027192	0.06176	0.047983	0
Linnarsson_MouseBrainAtlas	MFOL1	15444	0.058635	0.01564	0.035603	0.0498	0
Linnarsson_MouseBrainAtlas	DGGRC2	15444	0.10775	0.024926	0.067203	0.054435	0
Linnarsson_MouseBrainAtlas	COP1	15444	0.067203	0.017907	0.041936	0.054531	0
Linnarsson_MouseBrainAtlas	ENT7	15444	0.042737	0.024798	0.02679	0.05534	0
Linnarsson_MouseBrainAtlas	HBNOR	15444	0.066459	0.023143	0.043142	0.061732	0
Linnarsson_MouseBrainAtlas	ACNT1	15444	0.12561	0.014381	0.083054	0.065226	0
Linnarsson_MouseBrainAtlas	NFOL2	15444	0.047077	0.01413	0.031429	0.06709	0
Linnarsson_MouseBrainAtlas	ACTE2	15444	0.099462	0.014057	0.071851	0.083147	0
Linnarsson_MouseBrainAtlas	RGSZ	15444	0.11353	0.01507	0.083289	0.086441	0
Linnarsson_MouseBrainAtlas	EPSC	15444	0.045888	0.013668	0.034072	0.089032	0
Linnarsson_MouseBrainAtlas	ACBG	15444	0.082389	0.013496	0.063049	0.095658	0
Linnarsson_MouseBrainAtlas	ACMB	15444	0.065471	0.013351	0.051342	0.10113	0
Linnarsson_MouseBrainAtlas	MSN1	15444	0.055912	0.018291	0.043996	0.1019	0
Linnarsson_MouseBrainAtlas	RGDG	15444	0.094623	0.014	0.074676	0.10257	0
Linnarsson_MouseBrainAtlas	SATG1	15444	0.034768	0.011496	0.027994	0.10713	0
Linnarsson_MouseBrainAtlas	MSN2	15444	0.057196	0.016421	0.047955	0.1165	0
Linnarsson_MouseBrainAtlas	CHOR	15444	0.037842	0.011802	0.033327	0.1281	0
Linnarsson_MouseBrainAtlas	ACOB	15444	0.061915	0.011616	0.054639	0.12858	0
Linnarsson_MouseBrainAtlas	ACTE1	15444	0.065608	0.011768	0.058832	0.1324	0
Linnarsson_MouseBrainAtlas	MOL2	15444	0.040729	0.011276	0.036609	0.13297	0
Linnarsson_MouseBrainAtlas	OBINH1	15444	0.092137	0.01749	0.083164	0.13396	0
Linnarsson_MouseBrainAtlas	MEGLU11	15444	0.068227	0.024902	0.064296	0.14432	0
Linnarsson_MouseBrainAtlas	OPC	15444	0.060833	0.01214	0.059337	0.15264	0
Linnarsson_MouseBrainAtlas	OBDOP2	15444	0.083922	0.014624	0.084951	0.16161	0
Linnarsson_MouseBrainAtlas	MGL2	15444	0.054037	0.008715	0.056715	0.17036	0
Linnarsson_MouseBrainAtlas	MGL3	15444	0.045468	0.0082375	0.049984	0.18151	0
Linnarsson_MouseBrainAtlas	MSN5	15444	0.063252	0.014383	0.07101	0.18654	0
Linnarsson_MouseBrainAtlas	TEGLU17	15444	0.03922	0.016375	0.044425	0.18867	0
Linnarsson_MouseBrainAtlas	MGL1	15444	0.05447	0.0078394	0.06226	0.19083	0
Linnarsson_MouseBrainAtlas	PVM1	15444	0.048401	0.0080495	0.055525	0.1917	0
Linnarsson_MouseBrainAtlas	TEGLU24	15444	0.037266	0.014401	0.044542	0.2014	0
Linnarsson_MouseBrainAtlas	HYPEN	15444	0.043128	0.0081147	0.053288	0.20917	0
Linnarsson_MouseBrainAtlas	SCHW	15444	0.024583	0.0077481	0.030908	0.2132	0
Linnarsson_MouseBrainAtlas	PVM2	15444	0.041802	0.0069209	0.054568	0.22183	0
Linnarsson_MouseBrainAtlas	CBNBL2	15444	0.080202	0.010238	0.10793	0.22872	0
Linnarsson_MouseBrainAtlas	EPMB	15444	0.04564	0.0074007	0.063668	0.23674	0
Linnarsson_MouseBrainAtlas	TEGLU16	15444	0.025504	0.012051	0.036128	0.24011	0
Linnarsson_MouseBrainAtlas	TEGLU12	15444	0.032335	0.012457	0.047598	0.24847	0
Linnarsson_MouseBrainAtlas	OEC	15444	0.040283	0.0068464	0.060776	0.25373	0
Linnarsson_MouseBrainAtlas	NFOL1	15444	0.019216	0.0066461	0.02969	0.25876	0
Linnarsson_MouseBrainAtlas	MEGLU8	15444	0.045306	0.013891	0.075388	0.27393	0
Linnarsson_MouseBrainAtlas	SCGLU7	15444	0.035219	0.0079766	0.062903	0.28778	0
Linnarsson_MouseBrainAtlas	OBINH3	15444	0.051436	0.0080598	0.09364	0.29141	0
Linnarsson_MouseBrainAtlas	MOL1	15444	0.018582	0.0051092	0.03764	0.31077	0
Linnarsson_MouseBrainAtlas	MEGLU9	15444	0.034073	0.011357	0.070559	0.31458	0
Linnarsson_MouseBrainAtlas	MFOL2	15444	0.014096	0.00469	0.030392	0.3214	0
Linnarsson_MouseBrainAtlas	SCINH7	15444	0.025733	0.007955	0.055891	0.32261	0
Linnarsson_MouseBrainAtlas	HBCHO3	15444	0.0093733	0.0065057	0.021498	0.33142	0
Linnarsson_MouseBrainAtlas	TEGLU7	15444	0.016849	0.0076702	0.04031	0.33798	0
Linnarsson_MouseBrainAtlas	OBNBL4	15444	0.039746	0.0052525	0.10614	0.35403	0
Linnarsson_MouseBrainAtlas	OBDOP1	15444	0.029787	0.0065965	0.079652	0.35422	0
Linnarsson_MouseBrainAtlas	DEINH7	15444	0.030371	0.0050303	0.089274	0.36686	0
Linnarsson_MouseBrainAtlas	CBNBL1	15444	0.024803	0.0051783	0.078422	0.3759	0
Linnarsson_MouseBrainAtlas	TEGLU18	15444	0.012307	0.0052331	0.045644	0.39373	0
Linnarsson_MouseBrainAtlas	HBINH1	15444	0.012827	0.002761	0.056868	0.41078	0
Linnarsson_MouseBrainAtlas	SCINH11	15444	0.012392	0.0035137	0.055635	0.41187	0
Linnarsson_MouseBrainAtlas	HBGLU10	15444	0.013081	0.0028471	0.069292	0.42513	0
Linnarsson_MouseBrainAtlas	PSPEP7	15444	0.00775	0.0027937	0.044502	0.43088	0
Linnarsson_MouseBrainAtlas	TEGLU19	15444	0.0068673	0.0030087	0.043754	0.43764	0
Linnarsson_MouseBrainAtlas	DECHO2	15444	0.0074161	0.0025732	0.050344	0.44145	0
Linnarsson_MouseBrainAtlas	TEGLU23	15444	0.0047656	0.0023471	0.03647	0.44802	0
Linnarsson_MouseBrainAtlas	TEGLU20	15444	0.004118	0.0018243	0.03762	0.45642	0
Linnarsson_MouseBrainAtlas	TEGLU22	15444	0.0051195	0.0018474	0.050045	0.45926	0
Linnarsson_MouseBrainAtlas	MEGLU14	15444	0.0037966	0.0017606	0.037348	0.45952	0
Linnarsson_MouseBrainAtlas	HBGLU1	15444	0.002654	0.001465	0.028674	0.46313	0
Linnarsson_MouseBrainAtlas	DEINH8	15444	0.0054549	0.0010812	0.082884	0.47376	0
Linnarsson_MouseBrainAtlas	HBSER5	15444	0.0014616	0.0008843	0.025527	0.47717	0
Linnarsson_MouseBrainAtlas	CBGRC	15444	0.007409	0.00071695	0.1466	0.47985	0
Linnarsson_MouseBrainAtlas	TEGLU8	15444	0.0019566	0.00079735	0.046257	0.48313	0
Linnarsson_MouseBrainAtlas	SCGLU6	15444	0.0010523	0.00023481	0.073425	0.49428	0
Linnarsson_MouseBrainAtlas	HBINH3	15444	-0.00018591	-4.1038e-05	0.080395	0.50092	0
Linnarsson_MouseBrainAtlas	PSPEP3	15444	-0.00017115	-9.7682e-05	0.024502	0.50279	0
Linnarsson_MouseBrainAtlas	MEGLU10	15444	-0.0005748	-0.00019879	0.072448	0.50317	0
Linnarsson_MouseBrainAtlas	MOL3	15444	-0.00022573	-8.7015e-05	0.027274	0.5033	0
Linnarsson_MouseBrainAtlas	HBADR	15444	-0.00078258	-0.00033341	0.036676	0.50851	0
Linnarsson_MouseBrainAtlas	TEGLU13	15444	-0.00085575	-0.00037723	0.039738	0.50859	0
Linnarsson_MouseBrainAtlas	DEINH6	15444	-0.0011287	-0.00032015	0.048873	0.50921	0
Linnarsson_MouseBrainAtlas	TEGLU2	15444	-0.0048842	-0.0021317	0.042773	0.54545	0
Linnarsson_MouseBrainAtlas	HYPEP5	15444	-0.0063337	-0.0021494	0.054613	0.54616	0
Linnarsson_MouseBrainAtlas	SCINH8	15444	-0.0067292	-0.0018761	0.057915	0.54625	0
Linnarsson_MouseBrainAtlas	MEGLU7	15444	-0.01011	-0.0027152	0.068647	0.55854	0
Linnarsson_MouseBrainAtlas	TEGLU4	15444	-0.0057792	-0.0025531	0.038903	0.55905	0
Linnarsson_MouseBrainAtlas	SCGLU8	15444	-0.0079028	-0.0024824	0.047509	0.56606	0
Linnarsson_MouseBrainAtlas	TEGLU6	15444	-0.011986	-0.0031939	0.071656	0.56642	0
Linnarsson_MouseBrainAtlas	TEGLU21	15444	-0.006631	-0.0033141	0.034745	0.57568	0
Linnarsson_MouseBrainAtlas	SYNOR2	15444	-0.0042392	-0.0031495	0.020344	0.58253	0
Linnarsson_MouseBrainAtlas	TEGLU3	15444	-0.010993	-0.0040347	0.051327	0.58479	0
Linnarsson_MouseBrainAtlas	TEGLU10	15444	-0.0075835	-0.0038661	0.034485	0.58703	0
Linnarsson_MouseBrainAtlas	CR	15444	-0.02121	-0.0042443	0.090169	0.59298	0
Linnarsson_MouseBrainAtlas	HBSER1	15444	-0.0085217	-0.0045353	0.035074	0.59598	0
Linnarsson_MouseBrainAtlas	OBINH2	15444	-0.01971	-0.0034835	0.08076	0.5964	0
Linnarsson_MouseBrainAtlas	TEGLU11	15444	-0.011574	-0.0051055	0.043415	0.60511	0
Linnarsson_MouseBrainAtlas	PSNP2	15444	-0.0048743	-0.0036423	0.017505	0.60967	0
Linnarsson_MouseBrainAtlas	TEINH2	15444	-0.025186	-0.006662	0.085013	0.61648	0
Linnarsson_MouseBrainAtlas	MEINH12	15444	-0.01913	-0.0061149	0.062687	0.61988	0
Linnarsson_MouseBrainAtlas	PSNP3	15444	-0.0053032	-0.0041238	0.017049	0.62212	0
Linnarsson_MouseBrainAtlas	OBNBL1	15444	-0.017583	-0.0065395	0.050569	0.63596	0
Linnarsson_MouseBrainAtlas	SCGLU9	15444	-0.026511	-0.0059913	0.072229	0.6432	0
Linnarsson_MouseBrainAtlas	SCINH9	15444	-0.024535	-0.0064136	0.063845	0.64962	0
Linnarsson_MouseBrainAtlas	SCINH6	15444	-0.01761	-0.0070855	0.044479	0.65392	0
Linnarsson_MouseBrainAtlas	MEGLU6	15444	-0.017317	-0.0081918	0.042026	0.65985	0
Linnarsson_MouseBrainAtlas	HYPEP8	15444	-0.015884	-0.0060277	0.037011	0.6661	0
Linnarsson_MouseBrainAtlas	TEGLU15	15444	-0.016436	-0.0078869	0.037892	0.66777	0
Linnarsson_MouseBrainAtlas	MEINH10	15444	-0.027387	-0.009155	0.061878	0.67097	0
Linnarsson_MouseBrainAtlas	TEGLU5	15444	-0.017716	-0.0077464	0.039903	0.67146	0
Linnarsson_MouseBrainAtlas	SCGLU3	15444	-0.028443	-0.0095329	0.059218	0.6845	0
Linnarsson_MouseBrainAtlas	PSNP5	15444	-0.009675	-0.0066864	0.019364	0.69134	0
Linnarsson_MouseBrainAtlas	HBCHO4	15444	-0.014329	-0.008486	0.028143	0.69467	0
Linnarsson_MouseBrainAtlas	SCGLU10	15444	-0.03622	-0.0090675	0.070425	0.69648	0
Linnarsson_MouseBrainAtlas	SCGLU4	15444	-0.030986	-0.0094248	0.060238	0.69651	0
Linnarsson_MouseBrainAtlas	HBSER4	15444	-0.014994	-0.0078058	0.02908	0.69693	0
Linnarsson_MouseBrainAtlas	HYPEP1	15444	-0.036892	-0.011097	0.071167	0.6979	0
Linnarsson_MouseBrainAtlas	MEINH11	15444	-0.036594	-0.010393	0.070519	0.69809	0
Linnarsson_MouseBrainAtlas	MBDOP1	15444	-0.03724	-0.01044	0.066363	0.71265	0
Linnarsson_MouseBrainAtlas	PSPEP2	15444	-0.013972	-0.0085168	0.02446	0.71607	0
Linnarsson_MouseBrainAtlas	HBSER2	15444	-0.015391	-0.0090653	0.026147	0.72194	0
Linnarsson_MouseBrainAtlas	SYNOR1	15444	-0.012019	-0.0090744	0.019963	0.72642	0
Linnarsson_MouseBrainAtlas	SCGLU5	15444	-0.037517	-0.010562	0.060758	0.73154	0
Linnarsson_MouseBrainAtlas	SYCHO1	15444	-0.011775	-0.0096733	0.019013	0.73213	0
Linnarsson_MouseBrainAtlas	TEINH11	15444	-0.024012	-0.012398	0.038669	0.73268	0
Linnarsson_MouseBrainAtlas	DEINH4	15444	-0.037335	-0.012791	0.057736	0.74106	0
Linnarsson_MouseBrainAtlas	HBCHO1	15444	-0.016464	-0.0087217	0.025162	0.74354	0
Linnarsson_MouseBrainAtlas	SYNOR3	15444	-0.012588	-0.0099065	0.018897	0.74733	0
Linnarsson_MouseBrainAtlas	TEINH6	15444	-0.044439	-0.013211	0.066686	0.74741	0
Linnarsson_MouseBrainAtlas	MBCHO1	15444	-0.029062	-0.01298	0.04344	0.74825	0
Linnarsson_MouseBrainAtlas	PSNP1	15444	-0.014389	-0.0093391	0.021091	0.75244	0
Linnarsson_MouseBrainAtlas	DECHO1	15444	-0.02247	-0.014955	0.032767	0.75356	0
Linnarsson_MouseBrainAtlas	TEINH12	15444	-0.025941	-0.013911	0.037385	0.75612	0
Linnarsson_MouseBrainAtlas	TEGLU9	15444	-0.031182	-0.012522	0.044882	0.75639	0
Linnarsson_MouseBrainAtlas	DEGLU3	15444	-0.036552	-0.013755	0.052261	0.75785	0
Linnarsson_MouseBrainAtlas	OBNBL2	15444	-0.042436	-0.011009	0.060005	0.76027	0
Linnarsson_MouseBrainAtlas	PSNP6	15444	-0.011556	-0.0092131	0.016268	0.76126	0
Linnarsson_MouseBrainAtlas	SYCHO2	15444	-0.01398	-0.011311	0.019354	0.76495	0
Linnarsson_MouseBrainAtlas	TEINH16	15444	-0.043785	-0.016836	0.05521	0.78612	0
Linnarsson_MouseBrainAtlas	TEINH5	15444	-0.061156	-0.016248	0.076747	0.78723	0
Linnarsson_MouseBrainAtlas	HBSER3	15444	-0.030838	-0.015287	0.037118	0.79695	0
Linnarsson_MouseBrainAtlas	HYPEP2	15444	-0.054816	-0.014882	0.065521	0.79859	0
Linnarsson_MouseBrainAtlas	HBGLU3	15444	-0.050475	-0.014631	0.059425	0.80216	0
Linnarsson_MouseBrainAtlas	MEINH8	15444	-0.074933	-0.017073	0.085215	0.81039	0
Linnarsson_MouseBrainAtlas	DEGLU1	15444	-0.033269	-0.015223	0.037665	0.81145	0
Linnarsson_MouseBrainAtlas	TEINH21	15444	-0.0591	-0.021619	0.063269	0.82487	0
Linnarsson_MouseBrainAtlas	SYNOR5	15444	-0.021967	-0.013855	0.022976	0.83048	0
Linnarsson_MouseBrainAtlas	TECHO	15444	-0.039498	-0.022651	0.041282	0.83066	0
Linnarsson_MouseBrainAtlas	HYPEP4	15444	-0.051011	-0.019162	0.052874	0.83266	0
Linnarsson_MouseBrainAtlas	SYNOR4	15444	-0.016981	-0.014609	0.017246	0.83759	0
Linnarsson_MouseBrainAtlas	PSNF1	15444	-0.022926	-0.013608	0.02302	0.84035	0
Linnarsson_MouseBrainAtlas	PSPEP6	15444	-0.036487	-0.015391	0.036595	0.84062	0
Linnarsson_MouseBrainAtlas	PSNP4	15444	-0.017199	-0.013174	0.01712	0.84244	0
Linnarsson_MouseBrainAtlas	CBINH1	15444	-0.087144	-0.015361	0.084239	0.84954	0
Linnarsson_MouseBrainAtlas	HBINH2	15444	-0.027396	-0.016569	0.026226	0.85189	0
Linnarsson_MouseBrainAtlas	PSPEP4	15444	-0.032092	-0.015772	0.029853	0.85881	0
Linnarsson_MouseBrainAtlas	MEGLU4	15444	-0.070224	-0.02229	0.063726	0.86475	0
Linnarsson_MouseBrainAtlas	PSPEP8	15444	-0.033009	-0.017973	0.029797	0.86602	0
Linnarsson_MouseBrainAtlas	SCINH10	15444	-0.072234	-0.02259	0.063055	0.87401	0
Linnarsson_MouseBrainAtlas	TEINH15	15444	-0.073451	-0.022647	0.063707	0.87553	0
Linnarsson_MouseBrainAtlas	PSPEP1	15444	-0.027311	-0.017504	0.023285	0.87957	0
Linnarsson_MouseBrainAtlas	HYPEP6	15444	-0.04719	-0.021781	0.039743	0.88245	0
Linnarsson_MouseBrainAtlas	TEGLU14	15444	-0.036795	-0.018875	0.03054	0.88586	0
Linnarsson_MouseBrainAtlas	HYPEP3	15444	-0.082035	-0.027827	0.067699	0.88719	0
Linnarsson_MouseBrainAtlas	DEGLU2	15444	-0.043793	-0.0255	0.035628	0.89048	0
Linnarsson_MouseBrainAtlas	TEINH14	15444	-0.087076	-0.026192	0.070485	0.89164	0
Linnarsson_MouseBrainAtlas	MEINH1	15444	-0.11241	-0.016069	0.08716	0.90142	0
Linnarsson_MouseBrainAtlas	MEGLU2	15444	-0.086604	-0.031466	0.066466	0.9037	0
Linnarsson_MouseBrainAtlas	SCGLU2	15444	-0.097541	-0.030284	0.074518	0.90471	0
Linnarsson_MouseBrainAtlas	OBINH5	15444	-0.078715	-0.01985	0.059809	0.90592	0
Linnarsson_MouseBrainAtlas	HBCHO2	15444	-0.034323	-0.020027	0.025827	0.90806	0
Linnarsson_MouseBrainAtlas	MEINH9	15444	-0.10129	-0.026243	0.075994	0.90871	0
Linnarsson_MouseBrainAtlas	HBINH6	15444	-0.045444	-0.020508	0.033757	0.91088	0
Linnarsson_MouseBrainAtlas	SCINH4	15444	-0.077525	-0.022461	0.057528	0.9111	0
Linnarsson_MouseBrainAtlas	TEINH13	15444	-0.060044	-0.029116	0.042962	0.91887	0
Linnarsson_MouseBrainAtlas	TEINH9	15444	-0.058967	-0.025992	0.041292	0.92335	0
Linnarsson_MouseBrainAtlas	TEGLU1	15444	-0.091405	-0.029015	0.063453	0.92513	0
Linnarsson_MouseBrainAtlas	SCINH3	15444	-0.086734	-0.03063	0.059911	0.92614	0
Linnarsson_MouseBrainAtlas	TEINH4	15444	-0.1137	-0.030963	0.077991	0.92755	0
Linnarsson_MouseBrainAtlas	MEINH4	15444	-0.10585	-0.038071	0.071037	0.93189	0
Linnarsson_MouseBrainAtlas	HBGLU5	15444	-0.05635	-0.030428	0.037077	0.93571	0
Linnarsson_MouseBrainAtlas	PSNF2	15444	-0.039109	-0.023031	0.025689	0.93604	0
Linnarsson_MouseBrainAtlas	SEPNBL	15444	-0.10555	-0.030063	0.067152	0.94199	0
Linnarsson_MouseBrainAtlas	MEINH7	15444	-0.10791	-0.029691	0.068373	0.94273	0
Linnarsson_MouseBrainAtlas	DEINH5	15444	-0.12184	-0.037635	0.077089	0.943	0
Linnarsson_MouseBrainAtlas	HBGLU2	15444	-0.068489	-0.026675	0.042884	0.94487	0
Linnarsson_MouseBrainAtlas	SCINH5	15444	-0.069137	-0.031804	0.041963	0.95027	0
Linnarsson_MouseBrainAtlas	TEINH10	15444	-0.06528	-0.030678	0.039116	0.95242	0
Linnarsson_MouseBrainAtlas	PSPEP5	15444	-0.054544	-0.02408	0.03264	0.95264	0
Linnarsson_MouseBrainAtlas	HBINH4	15444	-0.090734	-0.027764	0.05333	0.95555	0
Linnarsson_MouseBrainAtlas	HBINH9	15444	-0.09852	-0.030609	0.057282	0.95727	0
Linnarsson_MouseBrainAtlas	TEINH8	15444	-0.080117	-0.025919	0.046576	0.95728	0
Linnarsson_MouseBrainAtlas	HBGLU7	15444	-0.050654	-0.025055	0.029151	0.95885	0
Linnarsson_MouseBrainAtlas	HBGLU4	15444	-0.040187	-0.022172	0.023061	0.95929	0
Linnarsson_MouseBrainAtlas	TEINH20	15444	-0.07987	-0.038129	0.045603	0.96005	0
Linnarsson_MouseBrainAtlas	TEINH17	15444	-0.10357	-0.036562	0.058222	0.96236	0
Linnarsson_MouseBrainAtlas	MEINH13	15444	-0.10773	-0.038347	0.060161	0.96332	0
Linnarsson_MouseBrainAtlas	HBGLU6	15444	-0.052713	-0.028209	0.029021	0.96533	0
Linnarsson_MouseBrainAtlas	SCGLU1	15444	-0.12309	-0.040869	0.066417	0.96807	0
Linnarsson_MouseBrainAtlas	HBGLU9	15444	-0.065599	-0.026356	0.034498	0.97137	0
Linnarsson_MouseBrainAtlas	DEGLU4	15444	-0.097083	-0.037761	0.050666	0.97232	0
Linnarsson_MouseBrainAtlas	MEINH14	15444	-0.10711	-0.034347	0.054359	0.9756	0
Linnarsson_MouseBrainAtlas	MEGLU3	15444	-0.14225	-0.048478	0.071923	0.97602	0
Linnarsson_MouseBrainAtlas	MEINH5	15444	-0.14222	-0.040305	0.071139	0.97719	0
Linnarsson_MouseBrainAtlas	HYPEP7	15444	-0.067413	-0.035134	0.033498	0.9779	0
Linnarsson_MouseBrainAtlas	CBPC	15444	-0.085805	-0.021751	0.042618	0.97795	0
Linnarsson_MouseBrainAtlas	HBGLU8	15444	-0.038408	-0.027866	0.018689	0.98006	0
Linnarsson_MouseBrainAtlas	MEGLU5	15444	-0.1332	-0.044866	0.064293	0.98085	0
Linnarsson_MouseBrainAtlas	MEGLU1	15444	-0.12129	-0.046612	0.057825	0.98202	0
Linnarsson_MouseBrainAtlas	TEINH7	15444	-0.089311	-0.034639	0.041806	0.98366	0
Linnarsson_MouseBrainAtlas	PSNF3	15444	-0.048536	-0.031418	0.022211	0.98556	0
Linnarsson_MouseBrainAtlas	TEINH18	15444	-0.10794	-0.044583	0.049245	0.9858	0
Linnarsson_MouseBrainAtlas	MBDOP2	15444	-0.10615	-0.043834	0.047835	0.98675	0
Linnarsson_MouseBrainAtlas	MEINH3	15444	-0.13504	-0.050877	0.060043	0.98774	0
Linnarsson_MouseBrainAtlas	HBINH5	15444	-0.083123	-0.03571	0.036576	0.98847	0
Linnarsson_MouseBrainAtlas	TEINH3	15444	-0.13758	-0.049256	0.059679	0.98942	0
Linnarsson_MouseBrainAtlas	DEGLU5	15444	-0.18607	-0.058675	0.079444	0.99041	0
Linnarsson_MouseBrainAtlas	DEINH1	15444	-0.14085	-0.05143	0.059763	0.99078	0
Linnarsson_MouseBrainAtlas	TEINH19	15444	-0.12134	-0.05491	0.050994	0.99133	0
Linnarsson_MouseBrainAtlas	CBINH2	15444	-0.093297	-0.031135	0.03843	0.9924	0
Linnarsson_MouseBrainAtlas	SCINH2	15444	-0.1646	-0.054528	0.067442	0.99266	0
Linnarsson_MouseBrainAtlas	MEINH6	15444	-0.13959	-0.050818	0.052865	0.99586	0
Linnarsson_MouseBrainAtlas	SCINH1	15444	-0.10553	-0.039765	0.039924	0.99589	0
Linnarsson_MouseBrainAtlas	MEINH2	15444	-0.14517	-0.056993	0.051809	0.99746	0
Linnarsson_MouseBrainAtlas	TEINH1	15444	-0.17092	-0.068799	0.059994	0.9978	0
Linnarsson_MouseBrainAtlas	DEINH2	15444	-0.17416	-0.062863	0.056977	0.99888	0
Linnarsson_MouseBrainAtlas	HBINH8	15444	-0.098017	-0.042579	0.031154	0.99917	0
Linnarsson_MouseBrainAtlas	HBINH7	15444	-0.11479	-0.041228	0.036243	0.99923	0
Linnarsson_MouseBrainAtlas	DEINH3	15444	-0.1806	-0.068941	0.054699	0.99952	0
MouseCellAtlas	Pancreas.Endothelial_cell_Fabp4_high	14714	0.64852	0.062627	0.1187	2.3777e-08	1
MouseCellAtlas	Bladder.Endothelial_cell_Ly6c1_high	14714	0.3942	0.057372	0.077513	1.8572e-07	1
MouseCellAtlas	Uterus.Muscle_cell_Pcp4_high	14714	0.3531	0.045039	0.081355	7.1674e-06	1
MouseCellAtlas	Pancreas.Endothelial_cell_Tm4sf1_high	14714	0.46713	0.04594	0.11007	1.1056e-05	1
MouseCellAtlas	Pancreas.Stromal_cell_Fn1_high	14714	0.34293	0.042193	0.091902	9.5576e-05	0
MouseCellAtlas	Pancreas.Stromal_cell_Smoc2_high	14714	0.36945	0.042184	0.099241	9.892e-05	0
MouseCellAtlas	Uterus.Endothelial_cell_Tm4sf1_high	14714	0.43968	0.047058	0.11831	0.00010142	0
MouseCellAtlas	Uterus.Stromal_cell_Cxcl14_high	14714	0.52356	0.047651	0.14759	0.00019513	0
MouseCellAtlas	Bladder.Stromal_cell_Car3_high	14714	0.27953	0.043795	0.079836	0.00023219	0
MouseCellAtlas	Muscle.Endothelial_cell	14714	0.32189	0.033619	0.092278	0.00024384	0
MouseCellAtlas	Pancreas.Stromal_cell_Mfap4_high	14714	0.26597	0.038226	0.078155	0.00033406	0
MouseCellAtlas	Pancreas.Macrophage	14714	0.44164	0.040054	0.13277	0.00044094	0
MouseCellAtlas	Neonatal_Heart.Vascular_endothelial_cell	14714	0.37128	0.041199	0.11211	0.00046472	0
MouseCellAtlas	Neonatal_Heart.Endothelial_cell_Enpp2_high	14714	0.31335	0.038363	0.095181	0.00049838	0
MouseCellAtlas	Neonatal_Rib.Endothelial_cell	14714	0.26415	0.037575	0.08072	0.00053441	0
MouseCellAtlas	Ovary.Ovarian_vascular_surface_endothelium_cell	14714	0.2443	0.048943	0.075061	0.00056903	0
MouseCellAtlas	Pancreas.Endothelial_cell_Lrg1_high	14714	0.24998	0.034788	0.077068	0.00059162	0
MouseCellAtlas	Neonatal_Skin.Endothelial_cell	14714	0.31058	0.03949	0.096102	0.00061663	0
MouseCellAtlas	Bladder.Smooth_muscle_cell	14714	0.29436	0.03712	0.092437	0.00072677	0
MouseCellAtlas	Pancreas.Erythroblast_Igkc_high	14714	0.31121	0.029632	0.099175	0.00085252	0
MouseCellAtlas	Uterus.Muscle_cell_Mgp_high	14714	0.41343	0.037333	0.13234	0.00089412	0
MouseCellAtlas	Neonatal_Rib.Muscle_cell	14714	0.31947	0.039361	0.10278	0.00094254	0
MouseCellAtlas	Neonatal_Calvaria.Endothelial_cell	14714	0.27578	0.032282	0.091102	0.0012368	0
MouseCellAtlas	Liver.Endothelial_cell	14714	0.35471	0.0323	0.11726	0.0012455	0
MouseCellAtlas	Neonatal_Heart.Stromal_cell_Col3a1_high	14714	0.47982	0.043219	0.15904	0.0012794	0
MouseCellAtlas	Ovary.Stroma_cell	14714	0.38049	0.052646	0.12844	0.001529	0
MouseCellAtlas	Embryonic_Mesenchyme.Stromal_Cell_fabp7_high	14714	0.3589	0.040871	0.12166	0.001592	0
MouseCellAtlas	Neonatal_Heart.Endothelial_cell_Igfbp5_high	14714	0.40389	0.040552	0.13818	0.001737	0
MouseCellAtlas	Mammary_Gland.Endothelial_cell_Fabp4.Aqp1_high	14714	0.20668	0.028962	0.070752	0.001746	0
MouseCellAtlas	Pancreas.Smooth_muscle_cell_Acta2_high	14714	0.26841	0.029827	0.092074	0.0017802	0
MouseCellAtlas	Liver.Stromal_cell	14714	0.21777	0.027905	0.074937	0.0018329	0
MouseCellAtlas	Neonatal_Skin.Stromal_cell_Gas6_high	14714	0.35406	0.038392	0.12449	0.00223	0
MouseCellAtlas	Mammary_Gland.Endothelial_cell_Aqp1_high	14714	0.25234	0.030516	0.090476	0.0026472	0
MouseCellAtlas	Pancreas.Acinar_cell	14714	0.21115	0.025633	0.076011	0.0027399	0
MouseCellAtlas	Lung.Endothelial_cells_Vwf_high	14714	0.21751	0.030271	0.079055	0.002971	0
MouseCellAtlas	Bladder.Mesenchymal_stromal_cell	14714	0.25285	0.034336	0.093242	0.003351	0
MouseCellAtlas	Neonatal_Skin.Epithelial_cell	14714	0.33093	0.034369	0.12254	0.0034652	0
MouseCellAtlas	Lung.Endothelial_cell_Kdr_high	14714	0.25324	0.025667	0.095933	0.0041529	0
MouseCellAtlas	Neonatal_Muscle.Neuron	14714	0.32916	0.036369	0.12506	0.0042476	0
MouseCellAtlas	Bone_Marrow.Endothelial_cells_Ly6c1_high	14714	0.34748	0.040479	0.13365	0.0046685	0
MouseCellAtlas	Mammary_Gland.Endothelial_cell_Fabp4_high	14714	0.29031	0.029972	0.11213	0.0048167	0
MouseCellAtlas	Neonatal_Heart.Stromal_cell_Fmod_high	14714	0.36622	0.036009	0.1427	0.0051427	0
MouseCellAtlas	Lung.Endothelial_cell_Tmem100_high	14714	0.27351	0.028067	0.10716	0.0053534	0
MouseCellAtlas	Neonatal_Muscle.Stromal_cell_Ndn_high	14714	0.33472	0.034726	0.13294	0.0059106	0
MouseCellAtlas	Mammary_Gland.Stromal_cell	14714	0.3025	0.032298	0.12125	0.0063051	0
MouseCellAtlas	Lung.Stromal_cell_Acta2_high	14714	0.24776	0.02678	0.099328	0.0063144	0
MouseCellAtlas	Neonatal_Muscle.Endothelial_cell	14714	0.27427	0.033158	0.11059	0.0065727	0
MouseCellAtlas	Bone_Marrow.Endothelial_cells	14714	0.23188	0.036086	0.094687	0.0071699	0
MouseCellAtlas	Mammary_Gland.Stromal_cell_Col3a1_high	14714	0.26596	0.032685	0.11024	0.0079281	0
MouseCellAtlas	Neonatal_Muscle.Smooth_muscle_cell_Mylk_high	14714	0.2563	0.031409	0.10713	0.0083771	0
MouseCellAtlas	Ovary.Cumulus_cell_Car14_high	14714	0.25116	0.036298	0.10532	0.0085541	0
MouseCellAtlas	Bladder.Stromal_cell_Dpt_high	14714	0.18048	0.02789	0.076472	0.0091424	0
MouseCellAtlas	Neonatal_Muscle.Muscle_cell_Myl9_high	14714	0.28902	0.032113	0.12277	0.00929	0
MouseCellAtlas	Neonatal_Skin.Smooth_muscle_cell_Acta2_high	14714	0.26716	0.028912	0.11414	0.0096313	0
MouseCellAtlas	Neonatal_Heart.Atrial_cardiomyocyte_Acta2_high	14714	0.31984	0.029337	0.13763	0.010071	0
MouseCellAtlas	Liver.Erythroblast_Hbb.bt_high	14714	0.16902	0.020708	0.073182	0.010463	0
MouseCellAtlas	Liver.B_cell_Jchain_high	14714	0.19915	0.024477	0.086621	0.010758	0
MouseCellAtlas	Neonatal_Muscle.B_cell	14714	0.23328	0.03255	0.10157	0.010826	0
MouseCellAtlas	Bone_Marrow.CXCL12.abundant_reticular_cell	14714	0.17974	0.028597	0.078399	0.010943	0
MouseCellAtlas	Mammary_Gland.Muscle_cell	14714	0.3996	0.022393	0.17615	0.011655	0
MouseCellAtlas	Neonatal_Skin.Osteoblast_Dlk1_high	14714	0.28905	0.029803	0.12756	0.011735	0
MouseCellAtlas	Pancreas.Ductal_cell	14714	0.27534	0.031479	0.1218	0.0119	0
MouseCellAtlas	Lung.Stromal_cell_Dcn_high	14714	0.20839	0.02703	0.092437	0.012092	0
MouseCellAtlas	Fetal_Lung.Stromal_cell_Ankfy1_high	14714	0.30141	0.033283	0.13422	0.012369	0
MouseCellAtlas	Uterus.Smooth_muscle_cell_Rgs5_high	14714	0.21232	0.021163	0.095216	0.012887	0
MouseCellAtlas	Liver.Granulocyte	14714	0.2299	0.023391	0.10404	0.013573	0
MouseCellAtlas	Lung.Stromal_cell_Inmt_high	14714	0.21872	0.025906	0.09923	0.013765	0
MouseCellAtlas	Placenta.PE_lineage_cell_Gkn2_high	14714	0.22864	0.027143	0.10415	0.014083	0
MouseCellAtlas	Ovary.Granulosa_cell_Kctd14_high	14714	0.25817	0.030338	0.11933	0.01526	0
MouseCellAtlas	Bladder.Vascular_endothelial_cell	14714	0.19472	0.026752	0.090467	0.015692	0
MouseCellAtlas	Fetal_Lung.Stromal_cell_Ptn_high	14714	0.29514	0.032396	0.13791	0.016182	0
MouseCellAtlas	Neonatal_Rib.Muscle_cell_Acta2_high	14714	0.17214	0.022372	0.080748	0.016522	0
MouseCellAtlas	Mammary_Gland.Myoepithelial_cell	14714	0.151	0.031157	0.071094	0.016846	0
MouseCellAtlas	Mammary_Gland.Secretory_alveoli_cell_Fcer1g_high	14714	0.18517	0.016762	0.087183	0.016849	0
MouseCellAtlas	Uterus.Stromal_cell_Has1_high	14714	0.14204	0.027229	0.06692	0.016907	0
MouseCellAtlas	Neonatal_Skin.Osteoblast_Ppic_high	14714	0.30427	0.030387	0.1441	0.017375	0
MouseCellAtlas	Neonatal_Heart.Dividing_cell	14714	0.2558	0.027568	0.12361	0.019258	0
MouseCellAtlas	Placenta.PE_lineage_cell_S100g_high	14714	0.28467	0.029686	0.13975	0.020837	0
MouseCellAtlas	Uterus.Stromal_cell_Ccl11_high	14714	0.13836	0.025024	0.069051	0.02256	0
MouseCellAtlas	Placenta.Progenitor_trophoblast_Gjb3_high	14714	0.17735	0.028222	0.088512	0.022564	0
MouseCellAtlas	Pancreas.Erythroblast_Hbb.bt_high	14714	0.13396	0.02001	0.067561	0.023702	0
MouseCellAtlas	Liver.B_cell_Fcmr_high	14714	0.22065	0.022074	0.11271	0.025149	0
MouseCellAtlas	Neonatal_Muscle.Skeletal_muscle_cell_Myl1_high	14714	0.19802	0.023273	0.10219	0.026332	0
MouseCellAtlas	Lung.AT1_Cell	14714	0.17738	0.019725	0.096566	0.033124	0
MouseCellAtlas	Uterus.Endothelial_cell_Cldn5_high	14714	0.15638	0.019855	0.085818	0.034223	0
MouseCellAtlas	Neonatal_Muscle.Mesenchymal_cell	14714	0.26154	0.026638	0.14472	0.035378	0
MouseCellAtlas	Liver.Kuppfer_cell	14714	0.17669	0.019031	0.098202	0.036002	0
MouseCellAtlas	Neonatal_Skin.Stromal_cell_Akr1c18_high	14714	0.18124	0.021	0.10079	0.036082	0
MouseCellAtlas	Neonatal_Heart.Smooth_muscle_cell	14714	0.21637	0.0225	0.12204	0.038134	0
MouseCellAtlas	Pancreas.B_cell	14714	0.11442	0.015143	0.064934	0.039036	0
MouseCellAtlas	Fetal_Intestine.Endothelial_cell	14714	0.1765	0.020845	0.10054	0.0396	0
MouseCellAtlas	Neonatal_Heart.Endothelial_cell_Eln_high	14714	0.11814	0.018161	0.067455	0.039947	0
MouseCellAtlas	Placenta.Endodermal_cell_Afp_high	14714	0.11717	0.019936	0.067191	0.040611	0
MouseCellAtlas	Embryonic_Mesenchyme.Reproductive_tissues	14714	0.1895	0.021156	0.10894	0.040979	0
MouseCellAtlas	Fetal_Lung.Neutrophil_Gm5483_high	14714	0.20383	0.022048	0.11771	0.041674	0
MouseCellAtlas	Neonatal_Calvaria.Stromal_cell_Col1a1_high	14714	0.18217	0.020531	0.10642	0.043483	0
MouseCellAtlas	Pancreas.Œ≤.cell	14714	0.14576	0.020685	0.085471	0.044071	0
MouseCellAtlas	Neonatal_Muscle.Tendon_stem.progenitor_cell	14714	0.17999	0.021469	0.10715	0.046513	0
MouseCellAtlas	Placenta.B_cell	14714	0.072625	0.012452	0.044138	0.049957	0
MouseCellAtlas	Neonatal_Skin.Brown_adipose_tissue_mt.Nd5_high	14714	0.10225	0.016462	0.062954	0.052173	0
MouseCellAtlas	Neonatal_Rib.Stromal_cell_Acta1_high	14714	0.16644	0.020866	0.1029	0.052905	0
MouseCellAtlas	Liver.Periportal	14714	0.073931	0.013994	0.046179	0.054703	0
MouseCellAtlas	Neonatal_Skin.Muscle_cell_Actc1_high	14714	0.1628	0.017498	0.10281	0.056666	0
MouseCellAtlas	Neonatal_Muscle.Epithelial_cell	14714	0.18049	0.020576	0.11502	0.058311	0
MouseCellAtlas	Liver.Erythroblast_Hbb.bs_high	14714	0.19194	0.017165	0.12332	0.059817	0
MouseCellAtlas	Liver.Macrophage_Chil3_high	14714	0.18129	0.018444	0.11683	0.06038	0
MouseCellAtlas	Mammary_Gland.Muscle_cell_Pi16_high	14714	0.15883	0.01792	0.10353	0.062501	0
MouseCellAtlas	Fetal_Intestine.Enterocyte_progenitor	14714	0.22992	0.023267	0.15064	0.063482	0
MouseCellAtlas	Neonatal_Skin.Neuron	14714	0.17033	0.018266	0.11167	0.063605	0
MouseCellAtlas	Neonatal_Muscle.Muscle_cell_Actc1_high	14714	0.1606	0.018435	0.10577	0.064472	0
MouseCellAtlas	Brain.Pan.GABAergic	14714	0.12882	0.015906	0.084872	0.064541	0
MouseCellAtlas	Neonatal_Skin.Lymphatic_vessel_endothelial_cell	14714	0.10568	0.017528	0.069864	0.065195	0
MouseCellAtlas	Uterus.B_cell	14714	0.086394	0.015961	0.058371	0.069437	0
MouseCellAtlas	Embryonic_Mesenchyme.Stromal_Cell_Cxcl14_high	14714	0.1929	0.021186	0.13093	0.070338	0
MouseCellAtlas	Placenta.Stromal_cell_Acta2_high	14714	0.16144	0.020151	0.11003	0.071165	0
MouseCellAtlas	Fetal_Intestine.Enterocyte_progenitor_late_Ccnb1_high	14714	0.16671	0.018211	0.11446	0.072636	0
MouseCellAtlas	Small_Intestine.Stromal_cell_Adamdec1_high	14714	0.083733	0.016082	0.057534	0.072796	0
MouseCellAtlas	Fetal_Lung.Smooth_muscle_cell	14714	0.18247	0.021091	0.12586	0.073561	0
MouseCellAtlas	Embryonic_Mesenchyme.Stromal_Cell_Cnmd_high	14714	0.17057	0.019252	0.11783	0.073879	0
MouseCellAtlas	Uterus.Macrophage	14714	0.15873	0.01943	0.11003	0.074579	0
MouseCellAtlas	Placenta.Invasive_spongiotrophoblast	14714	0.14861	0.018151	0.10322	0.074996	0
MouseCellAtlas	Ovary.Granulosa_cell_Inhba_high	14714	0.15937	0.020239	0.11263	0.078553	0
MouseCellAtlas	Placenta.Endothelial_cell_Maged2_high	14714	0.16599	0.019616	0.11867	0.080963	0
MouseCellAtlas	Liver.Dendritic_cell_Siglech_high	14714	0.14208	0.015028	0.10175	0.081304	0
MouseCellAtlas	Neonatal_Heart.Epithelial_cell	14714	0.12425	0.015089	0.089747	0.083115	0
MouseCellAtlas	Fetal_Brain.Radial_glia_Fabp7_high	14714	0.16191	0.016311	0.11785	0.084758	0
MouseCellAtlas	Kidney.Fenestrated_endothelial_cell_Tm4sf1_high	14714	0.15127	0.015049	0.11182	0.088072	0
MouseCellAtlas	Ovary.Cumulus_cell_Ube2c_high	14714	0.11544	0.0195	0.085379	0.088177	0
MouseCellAtlas	Uterus.Stromal_cell_Hsd11b2_high	14714	0.14395	0.016651	0.10654	0.088333	0
MouseCellAtlas	Mammary_Gland.Stromal_cell_Pi16_high	14714	0.12251	0.016978	0.091172	0.089531	0
MouseCellAtlas	Bladder.Vascular_smooth_muscle_progenitor_cell	14714	0.086643	0.012678	0.064673	0.090181	0
MouseCellAtlas	Fetal_Brain.Stromal_cell	14714	0.16308	0.017947	0.12198	0.090619	0
MouseCellAtlas	Neonatal_Calvaria.Neuron	14714	0.19043	0.018533	0.14284	0.091246	0
MouseCellAtlas	Uterus.Stromal_cell_Gm23935_high	14714	0.13242	0.016725	0.099378	0.091367	0
MouseCellAtlas	Mammary_Gland.Secretory_alveoli_cell_Cidea_high	14714	0.20854	0.012581	0.15691	0.09193	0
MouseCellAtlas	Neonatal_Skin.Erythroblast	14714	0.14281	0.016065	0.10959	0.096266	0
MouseCellAtlas	Embryonic_Mesenchyme.Stromal_Cell_Agtr2_high	14714	0.19314	0.01855	0.14911	0.097623	0
MouseCellAtlas	Embryonic_Mesenchyme.Neuronal_Progenitors	14714	0.12317	0.01251	0.095446	0.098451	0
MouseCellAtlas	Ovary.Cumulus_cell_Nupr1_high	14714	0.16811	0.019444	0.13211	0.10162	0
MouseCellAtlas	Fetal_Intestine.Neuronal_cell_Fabp7_high	14714	0.15547	0.017656	0.12242	0.10205	0
MouseCellAtlas	Bone_Marrow.MSC	14714	0.12959	0.016923	0.1031	0.1044	0
MouseCellAtlas	Fetal_Lung.Erythroblast_Hbb.bs_high	14714	0.14835	0.018082	0.11856	0.10543	0
MouseCellAtlas	Embryonic_Mesenchyme.Stromal_cell_Cxcl12_high	14714	0.20594	0.018712	0.16646	0.10802	0
MouseCellAtlas	Neonatal_Rib.B_cell	14714	0.14953	0.018092	0.12103	0.10834	0
MouseCellAtlas	Neonatal_Calvaria.Dividng_cell	14714	0.10945	0.013356	0.088597	0.10836	0
MouseCellAtlas	Muscle.Macrophage_Retnla_high	14714	0.10474	0.014399	0.085868	0.11129	0
MouseCellAtlas	Fetal_Intestine.Stromal_cell_Adamdec1_high	14714	0.18	0.018637	0.14857	0.11286	0
MouseCellAtlas	Bone_Marrow.Eosinophils	14714	0.11544	0.015181	0.096212	0.1151	0
MouseCellAtlas	Neonatal_Muscle.Chondrocyte	14714	0.12297	0.01446	0.10256	0.11527	0
MouseCellAtlas	Mammary_Gland.Secretory_alveoli_cell_Rhob_high	14714	0.15259	0.010402	0.12833	0.11721	0
MouseCellAtlas	Embryonic_Mesenchyme.Muscle	14714	0.12649	0.016071	0.10669	0.1179	0
MouseCellAtlas	Pancreas.Endocrine_cell	14714	0.14607	0.014749	0.12344	0.11836	0
MouseCellAtlas	Placenta.Spiral_artery_trophoblast_giant_cells	14714	0.11464	0.017399	0.096908	0.11842	0
MouseCellAtlas	Fetal_Brain.Neuron_Kpna2_high	14714	0.12462	0.012728	0.10668	0.12138	0
MouseCellAtlas	Mammary_Gland.Secretory_alveoli_cell_Fth1.Wfdc3_high	14714	0.1268	0.0098964	0.10978	0.12404	0
MouseCellAtlas	Muscle.Stromal_cell	14714	0.109	0.012732	0.094585	0.12458	0
MouseCellAtlas	Bladder.Macrophage_Pf4_high	14714	0.089346	0.011986	0.077542	0.12462	0
MouseCellAtlas	Fetal_Stomache.Hepatocyte.Like_Cell	14714	0.06343	0.010947	0.055411	0.12617	0
MouseCellAtlas	Mammary_Gland.Secretory_alveoli_cell_Igkv1.117_high	14714	0.14606	0.0098833	0.12849	0.12784	0
MouseCellAtlas	Mammary_Gland.Secretory_alveoli_cell_Igsf8_high	14714	0.15242	0.01051	0.13495	0.12938	0
MouseCellAtlas	Mammary_Gland.Secretory_alveoli_cell_Lyz2_high	14714	0.14657	0.010979	0.12978	0.12938	0
MouseCellAtlas	Neonatal_Rib.Neuron_Mpz_high	14714	0.11062	0.011712	0.099389	0.13286	0
MouseCellAtlas	Fetal_Stomache.Progenitor_cell	14714	0.17679	0.016796	0.15983	0.13434	0
MouseCellAtlas	Neonatal_Skin.Muscle_cell_Lrrc15_high	14714	0.13443	0.014886	0.12235	0.13594	0
MouseCellAtlas	Placenta.Trophoblast_progenitor_Taf7l_high	14714	0.11184	0.011682	0.10192	0.13625	0
MouseCellAtlas	Fetal_Brain.Radial_glia_Vim_high	14714	0.14675	0.013962	0.13396	0.13667	0
MouseCellAtlas	Pancreas.Macrophage_Ly6c2_high	14714	0.098661	0.011292	0.090302	0.1373	0
MouseCellAtlas	Neonatal_Skin.Keratinocyte	14714	0.11635	0.014623	0.10662	0.13758	0
MouseCellAtlas	Fetal_Lung.Erythroblast_Hba.x_high	14714	0.12723	0.015171	0.11795	0.14037	0
MouseCellAtlas	Fetal_Intestine.Stromal_cell_Stmn2_high	14714	0.14649	0.016006	0.13602	0.14076	0
MouseCellAtlas	Fetal_Brain.Neural_progenitor_cell	14714	0.1332	0.012305	0.1242	0.14176	0
MouseCellAtlas	Embryonic_Stem_Cell.ES_Nedd4_high	14714	0.08798	0.0127	0.082554	0.14328	0
MouseCellAtlas	Fetal_Brain.Hippocampus_neurons_Asic4_high	14714	0.13114	0.012226	0.12377	0.14469	0
MouseCellAtlas	Neonatal_Rib.Osteoblast	14714	0.080833	0.012988	0.076309	0.14475	0
MouseCellAtlas	Liver.T_cell_Gzma_high	14714	0.11178	0.011456	0.1063	0.14653	0
MouseCellAtlas	Fetal_Stomache.Stomach_cell_Kazald1_high	14714	0.15826	0.015105	0.15086	0.14709	0
MouseCellAtlas	Embryonic_Mesenchyme.Skeletal_Muscle	14714	0.10409	0.012254	0.099355	0.14741	0
MouseCellAtlas	Neonatal_Rib.Oligodendrocyte	14714	0.067889	0.010607	0.064903	0.14779	0
MouseCellAtlas	Fetal_Intestine.Epithelial_cell_Lgals2_high	14714	0.12104	0.015574	0.11578	0.14792	0
MouseCellAtlas	Fetal_Brain.Neuron_tuba1c_high	14714	0.1181	0.012237	0.11636	0.15506	0
MouseCellAtlas	Uterus.Granulocyte	14714	0.11287	0.012024	0.11128	0.15523	0
MouseCellAtlas	Fetal_Brain.Granule_neurons	14714	0.12142	0.011769	0.12138	0.15859	0
MouseCellAtlas	Mammary_Gland.Muscle_cell_Inmt_high	14714	0.098454	0.010527	0.10042	0.16346	0
MouseCellAtlas	Brain.Microglia	14714	0.10111	0.0096797	0.10353	0.16439	0
MouseCellAtlas	Bone_Marrow.Stromal_cell_Col1a2_high	14714	0.089026	0.012776	0.092995	0.16921	0
MouseCellAtlas	Neonatal_Calvaria.Erythroblast	14714	0.048742	0.0085158	0.051049	0.16985	0
MouseCellAtlas	Fetal_Lung.Epithelial_cell_Aldh1a2_high	14714	0.1107	0.013505	0.11636	0.17071	0
MouseCellAtlas	Neonatal_Rib.Macrophage_C1qc_high	14714	0.085725	0.012653	0.090212	0.171	0
MouseCellAtlas	Neonatal_Heart.Macrophage	14714	0.12265	0.01301	0.13017	0.17304	0
MouseCellAtlas	Trophoblast_Stem_Cell.TS_dif_epithelial	14714	0.046508	0.011719	0.049905	0.1757	0
MouseCellAtlas	Embryonic_Stem_Cell.ES_Actb_high	14714	0.09373	0.01156	0.1006	0.17574	0
MouseCellAtlas	Ovary.Large_luteal_cell	14714	0.072989	0.014028	0.078511	0.17628	0
MouseCellAtlas	Neonatal_Heart.Atrial_cardiomyocyte	14714	0.081926	0.010274	0.088219	0.17654	0
MouseCellAtlas	Neonatal_Calvaria.Muscle_cell_Junb_high	14714	0.082906	0.0098086	0.0893	0.17661	0
MouseCellAtlas	Small_Intestine.Macrophage_Apoe_high	14714	0.093756	0.0097659	0.10133	0.17743	0
MouseCellAtlas	Neonatal_Muscle.Glial_cell	14714	0.10541	0.011622	0.11486	0.17938	0
MouseCellAtlas	Neonatal_Skin.Macrophage_Pf4_high	14714	0.083286	0.011451	0.091144	0.18042	0
MouseCellAtlas	Fetal_Stomache.Endocrine_cell	14714	0.13025	0.012835	0.14401	0.18289	0
MouseCellAtlas	Neonatal_Calvaria.Preosteoblast.Osteoblast.Bone_cell.Cartilage_cell	14714	0.08688	0.0099329	0.096377	0.18368	0
MouseCellAtlas	Embryonic_Mesenchyme.Neuron_Npy_high	14714	0.10021	0.010458	0.11168	0.18479	0
MouseCellAtlas	Mammary_Gland.Secretory_alveoli_cell_Sars_high	14714	0.11949	0.0084833	0.13355	0.18546	0
MouseCellAtlas	Pancreas.Smooth_muscle_cell_Rgs5_high	14714	0.07948	0.0081001	0.088943	0.18578	0
MouseCellAtlas	Mammary_Gland.Secretory_alveoli_cell_Fth1_high	14714	0.10603	0.0072395	0.11984	0.18815	0
MouseCellAtlas	Embryonic_Stem_Cell.ES_2C_like	14714	0.040666	0.0081157	0.046458	0.1907	0
MouseCellAtlas	Bone_Marrow.Erythrocyte_progenitor_Car1_high	14714	0.063593	0.012638	0.07272	0.19093	0
MouseCellAtlas	Bone_Marrow.B_cell	14714	0.1074	0.014141	0.12326	0.19179	0
MouseCellAtlas	Neonatal_Calvaria.Stromal_cell_Col3a1_high	14714	0.078741	0.0082275	0.091141	0.19381	0
MouseCellAtlas	Mammary_Gland.Secretory_alveoli_cell_Ifi27l2a_high	14714	0.075106	0.0073511	0.088134	0.19706	0
MouseCellAtlas	Embryonic_Mesenchyme.Progenitor_cell_Ptprcap_high	14714	0.066717	0.010067	0.07893	0.19899	0
MouseCellAtlas	Fetal_Brain.Microglia	14714	0.097004	0.01251	0.11511	0.19971	0
MouseCellAtlas	Embryonic_Mesenchyme.Erythroblast_Mt2_high	14714	0.04631	0.0097773	0.055824	0.2034	0
MouseCellAtlas	Fetal_Intestine.Neuronal_Cells_Rtn1_high	14714	0.089525	0.01062	0.10819	0.20399	0
MouseCellAtlas	Brain.Astrocyte_Pla2g7_high	14714	0.05459	0.00635	0.066281	0.20509	0
MouseCellAtlas	Embryonic_Stem_Cell.ES_Rps28_high	14714	0.072965	0.010189	0.088956	0.20605	0
MouseCellAtlas	Neonatal_Muscle.Adipocyte	14714	0.067972	0.010285	0.083031	0.2065	0
MouseCellAtlas	Fetal_Stomache.Stromal_cell_Cdkn1c_high	14714	0.12846	0.011975	0.16527	0.2185	0
MouseCellAtlas	Neonatal_Heart.Neutrophil_Retnlg_high	14714	0.059983	0.0075609	0.077467	0.21938	0
MouseCellAtlas	Mammary_Gland.Macrophage_C1qb_high	14714	0.10724	0.007205	0.13852	0.21941	0
MouseCellAtlas	Neonatal_Rib.Cartilage_cell_Prg4_high	14714	0.058897	0.0089493	0.078285	0.22593	0
MouseCellAtlas	Mammary_Gland.Secretory_alveoli_cell_Hsp90aa1_high	14714	0.1051	0.0072188	0.14047	0.22717	0
MouseCellAtlas	Fetal_Intestine.Erythroblast_Hbb.bs_high	14714	0.092645	0.010806	0.125	0.22931	0
MouseCellAtlas	Mesenchymal_Stem_Cell_Cultured.Mesenchymal_stem_cell_Tmsb10_high	14714	0.07219	0.010554	0.097408	0.22932	0
MouseCellAtlas	Neonatal_Rib.Cartilage_cell_Clu_high	14714	0.063269	0.0085044	0.085627	0.23	0
MouseCellAtlas	Fetal_Stomache.Endocrine_progenitor_cell	14714	0.081514	0.0087484	0.11064	0.23065	0
MouseCellAtlas	Kidney.Fenestrated_endothelial_cell_Plvap_high	14714	0.069989	0.0081489	0.095046	0.23076	0
MouseCellAtlas	Neonatal_Skin.Brown_adipose_tissue_Cidea_high	14714	0.042099	0.0083274	0.057203	0.23089	0
MouseCellAtlas	Liver.Hepatocyte_mt.Nd4_high	14714	0.028422	0.0058179	0.038753	0.23166	0
MouseCellAtlas	Fetal_Stomache.Erythroblast_Hbb.bs_high	14714	0.11926	0.01134	0.16294	0.2321	0
MouseCellAtlas	Fetal_Brain.Schwann_cell	14714	0.084344	0.0080614	0.1154	0.23243	0
MouseCellAtlas	Mammary_Gland.Secretory_alveoli_cell_mt.Tp_high	14714	0.11614	0.0071647	0.16072	0.23497	0
MouseCellAtlas	Stomach.Muscle_cell	14714	0.064221	0.0083329	0.089623	0.23683	0
MouseCellAtlas	Mammary_Gland.Endothelial_cell_Glycam1_high	14714	0.065082	0.0073454	0.091351	0.2381	0
MouseCellAtlas	Neonatal_Muscle.Macrophage_Pf4_high	14714	0.085275	0.010058	0.1207	0.23995	0
MouseCellAtlas	Mammary_Gland.Secretory_alveoli_cell_Pa2g4_high	14714	0.107	0.0069219	0.1536	0.24302	0
MouseCellAtlas	Kidney.Stromal_cell_Ankrd1_high	14714	0.063425	0.0066438	0.091054	0.24304	0
MouseCellAtlas	Pancreas.Granulocyte	14714	0.033055	0.0057999	0.047529	0.24338	0
MouseCellAtlas	Small_Intestine.Epithelium_of_small_intestinal_villi_Gm23935_high	14714	0.062646	0.0064658	0.091221	0.24613	0
MouseCellAtlas	Neonatal_Calvaria.Muscle_cell_Actc1_high	14714	0.05956	0.0071415	0.086949	0.24668	0
MouseCellAtlas	Embryonic_Mesenchyme.Ganglion_cell_Cartpt_high	14714	0.066033	0.0078087	0.09741	0.24893	0
MouseCellAtlas	Fetal_Stomache.Muscle_cell	14714	0.097136	0.0094463	0.14356	0.24933	0
MouseCellAtlas	Embryonic_Mesenchyme.Ganglion_cell_Gal_high	14714	0.058572	0.0074369	0.086573	0.24935	0
MouseCellAtlas	Mammary_Gland.Secretory_alveoli_cell_Dnajb1_high	14714	0.097857	0.0067919	0.14484	0.24964	0
MouseCellAtlas	Neonatal_Heart.Left_ventricle_cardiomyocyte_Myl2_high	14714	0.066704	0.007768	0.10083	0.25415	0
MouseCellAtlas	Embryonic_Mesenchyme.Stromal_Cell_Cldn11_high	14714	0.06635	0.0070368	0.10048	0.25454	0
MouseCellAtlas	Mammary_Gland.Secretory_alveoli_cell_Malat1_high	14714	0.089262	0.0059554	0.13771	0.25843	0
MouseCellAtlas	Bone_Marrow.Proerythrocytes	14714	0.04765	0.0092769	0.073581	0.25863	0
MouseCellAtlas	Placenta.Macrophage_Apoe_high	14714	0.074394	0.0090568	0.11581	0.26032	0
MouseCellAtlas	Neonatal_Muscle.Neutrophil_Hmox1_high	14714	0.047017	0.0062559	0.073624	0.26154	0
MouseCellAtlas	Testis.Spermatids_Hmgb4_high	14714	0.027905	0.0048898	0.043809	0.26208	0
MouseCellAtlas	Embryonic_Mesenchyme.Erythroid_Cell	14714	0.057705	0.0070017	0.091018	0.26305	0
MouseCellAtlas	Neonatal_Rib.Granulocyte	14714	0.076364	0.0098753	0.12113	0.26421	0
MouseCellAtlas	Neonatal_Rib.Cartilage_cell_Cxcl14_high	14714	0.048256	0.0072691	0.076809	0.26492	0
MouseCellAtlas	Fetal_Brain.Purkinje_cell	14714	0.053894	0.0063799	0.086398	0.26639	0
[truncated: 681 more rows]

## Sheet: 5.2 CAD 2
Supplementary Data 5.2. Per dataset conditional analyses (step 2) for coronary artery disease (CAD). This table contains results of pair-wise conditional analyses per dataset (although step 2 is forward selection). MODEL: cell types with the same index in this column represent results of conditioning on each other, P: conditional P-value, Marginal P: P-value without conditioning on the other cell…
Dataset	Cell type	MODEL	NGENES	BETA	BETA_STD	SE	P	Marginal P	PS	State
Allen_hs_MTG	Astro_L1.6_FGFR3_SLC14A1	1	17819	0.025694	0.044796	0.0066083	5.071e-05	2.5877e-07	0.652019	partial-joint
Allen_hs_MTG	Endo_L2.6_NOSTRIN	1	17819	0.020533	0.028501	0.0069721	0.0016169	7.422e-06	0.544172	partial-joint
Allen_mm_ALM2	Endo_Ctla2a	2	15069	0.018218	0.033383	0.0067672	0.0035548	1.9919e-09	0.281492	partial-joint
Allen_mm_ALM2	Endo_Cytl1	2	15069	0.0138	0.031104	0.0051708	0.0038097	2.1232e-09	0.278924	partial-joint-drop
Allen_mm_ALM2	Endo_Ctla2a	3	15069	0.021239	0.03892	0.0061132	0.00025688	1.9919e-09	0.41264	partial-joint
Allen_mm_ALM2	SMC_Acta2	3	15069	0.016211	0.030129	0.0061705	0.0043104	2.8454e-08	0.313481	partial-joint-drop
Allen_mm_ALM2	Endo_Cytl1	4	15069	0.017213	0.038795	0.0042556	2.6334e-05	2.1232e-09	0.528015	partial-joint
Allen_mm_ALM2	SMC_Acta2	4	15069	0.018909	0.035144	0.0056217	0.00038577	2.8454e-08	0.45239	partial-joint-drop
Allen_mm_VISp2	Endo_Ctla2a	5	15069	0.025168	0.048141	0.0062994	3.2466e-05	2.1369e-10	0.464165	partial-joint
Allen_mm_VISp2	Endo_Cytl1	5	15069	0.0080209	0.0151	0.0056318	0.077203	2.782e-07	0.169681	joint-drop
Allen_mm_VISp2	Endo_Ctla2a	6	15069	0.022292	0.04264	0.0058266	6.5417e-05	2.1369e-10	0.432701	partial-joint
Allen_mm_VISp2	SMC_Acta2	6	15069	0.016216	0.031946	0.0059665	0.0032895	8.8227e-09	0.308263	partial-joint-drop
Allen_mm_VISp2	SMC_Acta2	7	15069	0.02167	0.042692	0.0055441	4.6605e-05	8.8227e-09	0.537789	partial-joint
Allen_mm_VISp2	Endo_Cytl1	7	15069	0.014189	0.026712	0.0048403	0.0016902	2.782e-07	0.422851	partial-joint-drop
DropViz	FC.Endothelial_Stalk_Flt1_Gkn3.12_1	8	15103	0.021608	0.057597	0.0077177	0.00256	1.8408e-07	0.38482	partial-joint
DropViz	CB.Endothelial_Stalk_Flt1_Lrg1.10_3	8	15103	0.006747	0.020062	0.0053504	0.10366	4.7548e-06	0.184936	joint-drop
DropViz	FC.Endothelial_Stalk_Flt1_Mgp.12_2	9	15103	0.019497	0.055462	0.0054887	0.00019162	1.6285e-08	0.477332	partial-joint
DropViz	CB.Endothelial_Stalk_Flt1_Lrg1.10_3	9	15103	0.0063486	0.018877	0.0049088	0.097965	4.7548e-06	0.189546	joint-drop
DropViz	FC.Endothelial_Stalk_Flt1_Car4.12_3	10	15103	0.017303	0.046341	0.0080097	0.015386	1.4482e-06	0.310468	partial-joint
DropViz	CB.Endothelial_Stalk_Flt1_Lrg1.10_3	10	15103	0.0085541	0.025435	0.0055336	0.061082	4.7548e-06	0.228089	joint-drop
DropViz	FC.Endothelial_Stalk_Flt1_Cfh.12_4	11	15103	0.016926	0.045565	0.007885	0.01592	1.2527e-06	0.304644	partial-joint
DropViz	CB.Endothelial_Stalk_Flt1_Lrg1.10_3	11	15103	0.0081497	0.024233	0.0056884	0.075987	4.7548e-06	0.210274	joint-drop
DropViz	FC.Mural_Rgs5Acta2_Cnn1.13_1	12	15103	0.018487	0.04936	0.0056203	0.00050341	3.4691e-06	0.604068	partial-joint
DropViz	CB.Endothelial_Stalk_Flt1_Lrg1.10_3	12	15103	0.012981	0.038598	0.0040612	0.00069754	4.7548e-06	0.592994	partial-joint
DropViz	PC.Endothelial_Stalk_Flt1_Car4.12_1	13	15103	0.015662	0.042947	0.0074786	0.018127	1.9632e-06	0.30518	partial-joint
DropViz	CB.Endothelial_Stalk_Flt1_Lrg1.10_3	13	15103	0.0089854	0.026718	0.0054758	0.050419	4.7548e-06	0.243742	joint-drop
DropViz	CB.Endothelial_Stalk_Flt1_Lrg1.10_3	14	15103	0.011361	0.033782	0.0056159	0.021544	4.7548e-06	0.313116	partial-joint
DropViz	PC.Endothelial_Stalk_Flt1_Vwf.12_2	14	15103	0.010129	0.027953	0.0071773	0.079105	1.4315e-05	0.227446	joint-drop
DropViz	PC.Endothelial_Stalk_Flt1_Gm9946.12_3	15	15103	0.020746	0.056133	0.0074744	0.0027586	2.0167e-07	0.382252	partial-joint
DropViz	CB.Endothelial_Stalk_Flt1_Lrg1.10_3	15	15103	0.0068346	0.020322	0.0053509	0.10077	4.7548e-06	0.187243	joint-drop
DropViz	PC.Endothelial_Stalk_Flt1_Gkn3.12_4	16	15103	0.017277	0.048186	0.0063129	0.003107	3.2325e-07	0.386361	partial-joint
DropViz	CB.Endothelial_Stalk_Flt1_Lrg1.10_3	16	15103	0.0078385	0.023308	0.0051385	0.063587	4.7548e-06	0.22481	joint-drop
DropViz	ENT.Endothelial_Stalk_Flt1_Car4.2_1	17	15103	0.021095	0.059282	0.0065791	0.00067369	2.8258e-08	0.420135	partial-joint
DropViz	CB.Endothelial_Stalk_Flt1_Lrg1.10_3	17	15103	0.0036343	0.010807	0.0057086	0.26218	4.7548e-06	0.109227	joint-drop
DropViz	CB.Endothelial_Stalk_Flt1_Lrg1.10_3	18	15103	0.010177	0.030261	0.0054498	0.030932	4.7548e-06	0.283605	partial-joint
DropViz	ENT.Endothelial_Stalk_Flt1_Tgfb2.2_3	18	15103	0.011132	0.031551	0.0061693	0.035591	5.3665e-06	0.274872	partial-joint-drop
DropViz	ENT.Endothelial_Stalk_Flt1_Gkn3.2_4	19	15103	0.018317	0.051675	0.0058227	0.00082999	5.9811e-08	0.426531	partial-joint
DropViz	CB.Endothelial_Stalk_Flt1_Lrg1.10_3	19	15103	0.0062802	0.018674	0.0051745	0.11245	4.7548e-06	0.178295	joint-drop
DropViz	CB.Endothelial_Stalk_Flt1_Lrg1.10_3	20	15103	0.013204	0.039261	0.004052	0.0005611	4.7548e-06	0.610753	partial-joint
DropViz	ENT.Mural_Rgs5Acta2_Ccnd1.3_4	20	15103	0.013131	0.038118	0.0041175	0.00071537	6.0136e-06	0.60248	partial-joint
DropViz	GP.Endothelial_Stalk_Flt1_Apold1.7_1	21	15103	0.023572	0.065661	0.0064103	0.00011835	5.439e-09	0.475146	partial-joint
DropViz	CB.Endothelial_Stalk_Flt1_Lrg1.10_3	21	15103	0.0035624	0.010593	0.0053378	0.25227	4.7548e-06	0.112371	joint-drop
DropViz	GP.Endothelial_Stalk_Flt1_Cdkn1c.7_2	22	15103	0.021515	0.058848	0.0069504	0.00098437	4.8724e-08	0.411206	partial-joint
DropViz	CB.Endothelial_Stalk_Flt1_Lrg1.10_3	22	15103	0.0048346	0.014376	0.0055363	0.19127	4.7548e-06	0.134956	joint-drop
DropViz	GP.Endothelial_Stalk_Flt1_Mgp.7_3	23	15103	0.01728	0.048416	0.0058343	0.001532	1.4234e-07	0.411111	partial-joint
DropViz	CB.Endothelial_Stalk_Flt1_Lrg1.10_3	23	15103	0.0072571	0.021579	0.0050982	0.077313	4.7548e-06	0.208863	joint-drop
DropViz	GP.Endothelial_Stalk_Flt1_Lcn2.7_4	24	15103	0.018354	0.051371	0.006482	0.0023199	1.2615e-07	0.381865	partial-joint
DropViz	CB.Endothelial_Stalk_Flt1_Lrg1.10_3	24	15103	0.0056916	0.016924	0.0055848	0.15408	4.7548e-06	0.152597	joint-drop
DropViz	GP.Endothelial_Stalk_Flt1_Car4.7_5	25	15103	0.025778	0.070879	0.0072009	0.0001725	6.5998e-09	0.460024	partial-joint
DropViz	CB.Endothelial_Stalk_Flt1_Lrg1.10_3	25	15103	0.0019475	0.0057908	0.0057324	0.36703	4.7548e-06	0.0817789	joint-drop
DropViz	GP.Endothelial_Stalk_Flt1_Angpt2.7_6	26	15103	0.021904	0.060346	0.0069794	0.00085133	3.911e-08	0.41442	partial-joint
DropViz	CB.Endothelial_Stalk_Flt1_Lrg1.10_3	26	15103	0.0043569	0.012955	0.005607	0.21857	4.7548e-06	0.12407	joint-drop
DropViz	GP.Mural_Rgs5Acta2_Acta2.8_1	27	15103	0.018007	0.048846	0.005095	0.0002051	8.6859e-07	0.608468	partial-joint
DropViz	CB.Endothelial_Stalk_Flt1_Lrg1.10_3	27	15103	0.01241	0.0369	0.0040846	0.0011923	4.7548e-06	0.549256	partial-joint
DropViz	GP.Mural_Rgs5Acta2_Rgs5.8_4	28	15103	0.019312	0.052789	0.0051787	9.6497e-05	2.7062e-07	0.611405	partial-joint
DropViz	CB.Endothelial_Stalk_Flt1_Lrg1.10_3	28	15103	0.011901	0.035387	0.0041068	0.0018813	4.7548e-06	0.512044	partial-joint
DropViz	HC.Endothelial_Stalk_Flt1_Cdkn2b.15_1	29	15103	0.021391	0.057809	0.0075872	0.0024089	1.1673e-07	0.37765	partial-joint
DropViz	CB.Endothelial_Stalk_Flt1_Lrg1.10_3	29	15103	0.0051884	0.015428	0.0057278	0.18252	4.7548e-06	0.138777	joint-drop
DropViz	STR.Endothelial_Stalk_Flt1_Gkn3.7_2	30	15103	0.012522	0.034752	0.006165	0.021126	4.7152e-06	0.3145	partial-joint
DropViz	CB.Endothelial_Stalk_Flt1_Lrg1.10_3	30	15103	0.010343	0.030756	0.0051021	0.021326	4.7548e-06	0.313946	partial-joint-drop
DropViz	SN.Endothelial_Stalk_Flt1_Cdkn1c.12_1	31	15103	0.018539	0.050489	0.0067765	0.0031152	2.0456e-07	0.374712	partial-joint
DropViz	CB.Endothelial_Stalk_Flt1_Lrg1.10_3	31	15103	0.0065522	0.019483	0.0054608	0.11511	4.7548e-06	0.176387	joint-drop
DropViz	SN.Endothelial_Stalk_Flt1_Car4.12_3	32	15103	0.018404	0.050189	0.0071646	0.0051095	2.894e-07	0.350481	partial-joint
DropViz	CB.Endothelial_Stalk_Flt1_Lrg1.10_3	32	15103	0.0063133	0.018772	0.0057094	0.13442	4.7548e-06	0.163734	joint-drop
DropViz	SN.Endothelial_Stalk_Flt1_Vwf.12_4	33	15103	0.01207	0.033374	0.0067933	0.037815	4.0518e-06	0.263769	partial-joint
DropViz	CB.Endothelial_Stalk_Flt1_Lrg1.10_3	33	15103	0.0096418	0.02867	0.0057102	0.045668	4.7548e-06	0.251817	partial-joint-drop
DropViz	SN.Mural_Rgs5Acta2_Cd9.13_3	34	15103	0.016149	0.043575	0.0050245	0.00065596	3.7852e-06	0.587085	partial-joint
DropViz	CB.Endothelial_Stalk_Flt1_Lrg1.10_3	34	15103	0.012846	0.038196	0.0040839	0.000831	4.7548e-06	0.57871	partial-joint
DropViz	SN.Mural_Rgs5Acta2_Cbr2.13_4	35	15103	0.014467	0.040533	0.004342	0.00043222	3.791e-06	0.620576	partial-joint
DropViz	CB.Endothelial_Stalk_Flt1_Lrg1.10_3	35	15103	0.013188	0.039215	0.0040376	0.00054605	4.7548e-06	0.612972	partial-joint
DropViz	SN.Mural_Rgs5Acta2_Fos.13_5	36	15103	0.014414	0.041625	0.0039086	0.00011358	8.5562e-07	0.650112	partial-joint
DropViz	CB.Endothelial_Stalk_Flt1_Lrg1.10_3	36	15103	0.012924	0.03843	0.0040252	0.00066339	4.7548e-06	0.59709	partial-joint
DropViz	TH.Endothelial_Stalk_Flt1_Gkn3.4_1	37	15103	0.017149	0.046614	0.0070677	0.0076319	5.2544e-07	0.337188	partial-joint
DropViz	CB.Endothelial_Stalk_Flt1_Lrg1.10_3	37	15103	0.0072336	0.021509	0.0056125	0.098737	4.7548e-06	0.188906	joint-drop
DropViz	TH.Endothelial_Stalk_Flt1_Car4.4_3	38	15103	0.020706	0.056177	0.0075835	0.0031669	1.3996e-07	0.364658	partial-joint
DropViz	CB.Endothelial_Stalk_Flt1_Lrg1.10_3	38	15103	0.0048704	0.014482	0.0059181	0.20527	4.7548e-06	0.129192	joint-drop
DropViz	TH.Endothelial_Stalk_Flt1_Vwf.4_4	39	15103	0.014937	0.041566	0.0066809	0.01269	9.2551e-07	0.314329	partial-joint
DropViz	CB.Endothelial_Stalk_Flt1_Lrg1.10_3	39	15103	0.0077667	0.023094	0.0056918	0.086212	4.7548e-06	0.199973	joint-drop
DropViz	CB.Endothelial_Stalk_Flt1_Lrg1.10_3	40	15103	0.013007	0.038677	0.0040901	0.00073759	4.7548e-06	0.588439	partial-joint
DropViz	TH.Mural_Rgs5Acta2_Cnn1.5_1	40	15103	0.015969	0.042722	0.005236	0.001147	7.2735e-06	0.572263	partial-joint
DropViz	TH.Mural_Rgs5Acta2_Car4.5_2	41	15103	0.017878	0.047689	0.0054564	0.00052691	2.7548e-06	0.589625	partial-joint
DropViz	CB.Endothelial_Stalk_Flt1_Lrg1.10_3	41	15103	0.012725	0.037837	0.0040877	0.00092805	4.7548e-06	0.569698	partial-joint
DropViz	FC.Endothelial_Stalk_Flt1_Mgp.12_2	42	15103	0.017531	0.04987	0.0072179	0.0075799	1.6285e-08	0.272249	partial-joint
DropViz	FC.Endothelial_Stalk_Flt1_Gkn3.12_1	42	15103	0.01022	0.027241	0.0093116	0.13621	1.8408e-07	0.128551	joint-drop
DropViz	FC.Endothelial_Stalk_Flt1_Gkn3.12_1	43	15103	0.028371	0.075624	0.014237	0.023157	1.8408e-07	0.242809	partial-joint
DropViz	FC.Endothelial_Stalk_Flt1_Car4.12_3	43	15103	-3.0842e-05	-8.2601e-05	0.014287	0.50086	1.4482e-06	0.0514257	joint-drop
DropViz	FC.Endothelial_Stalk_Flt1_Gkn3.12_1	44	15103	0.0256	0.068238	0.013229	0.026499	1.8408e-07	0.234116	partial-joint
DropViz	FC.Endothelial_Stalk_Flt1_Cfh.12_4	44	15103	0.002906	0.007823	0.012713	0.4096	1.2527e-06	0.0656777	joint-drop
DropViz	FC.Endothelial_Stalk_Flt1_Gkn3.12_1	45	15103	0.021094	0.056228	0.0064231	0.0005127	1.8408e-07	0.488514	partial-joint
DropViz	FC.Mural_Rgs5Acta2_Cnn1.13_1	45	15103	0.013969	0.037297	0.0061624	0.011708	3.4691e-06	0.353772	partial-joint-drop
DropViz	FC.Endothelial_Stalk_Flt1_Gkn3.12_1	46	15103	0.02496	0.066531	0.011555	0.015389	1.8408e-07	0.26916	partial-joint
DropViz	PC.Endothelial_Stalk_Flt1_Car4.12_1	46	15103	0.0036564	0.010026	0.01094	0.36911	1.9632e-06	0.075844	joint-drop
DropViz	FC.Endothelial_Stalk_Flt1_Gkn3.12_1	47	15103	0.031	0.082632	0.010674	0.001843	1.8408e-07	0.40601	partial-joint
DropViz	PC.Endothelial_Stalk_Flt1_Vwf.12_2	47	15103	-0.0027605	-0.0076185	0.0094571	0.61481	1.4315e-05	0.0436106	joint-drop
DropViz	FC.Endothelial_Stalk_Flt1_Gkn3.12_1	48	15103	0.015347	0.040907	0.014957	0.15245	1.8408e-07	0.121288	joint
DropViz	PC.Endothelial_Stalk_Flt1_Gm9946.12_3	48	15103	0.013561	0.036693	0.014485	0.17458	2.0167e-07	0.113214	joint-drop
DropViz	FC.Endothelial_Stalk_Flt1_Gkn3.12_1	49	15103	0.017343	0.046228	0.01144	0.064775	1.8408e-07	0.17648	joint
DropViz	PC.Endothelial_Stalk_Flt1_Gkn3.12_4	49	15103	0.010727	0.029918	0.0097437	0.13548	3.2325e-07	0.133754	joint-drop
DropViz	ENT.Endothelial_Stalk_Flt1_Car4.2_1	50	15103	0.017434	0.048994	0.0081173	0.015874	2.8258e-08	0.238356	partial-joint
DropViz	FC.Endothelial_Stalk_Flt1_Gkn3.12_1	50	15103	0.010095	0.02691	0.010159	0.16019	1.8408e-07	0.118094	joint-drop
DropViz	FC.Endothelial_Stalk_Flt1_Gkn3.12_1	51	15103	0.026133	0.069659	0.010214	0.0052613	1.8408e-07	0.338368	partial-joint
DropViz	ENT.Endothelial_Stalk_Flt1_Tgfb2.2_3	51	15103	0.0020689	0.0058638	0.0080161	0.39817	5.3665e-06	0.0758839	joint-drop
DropViz	ENT.Endothelial_Stalk_Flt1_Gkn3.2_4	52	15103	0.015178	0.042821	0.0081545	0.031357	5.9811e-08	0.208171	partial-joint
DropViz	FC.Endothelial_Stalk_Flt1_Gkn3.12_1	52	15103	0.01188	0.031665	0.010453	0.12789	1.8408e-07	0.132615	joint-drop
DropViz	FC.Endothelial_Stalk_Flt1_Gkn3.12_1	53	15103	0.022046	0.058764	0.0061065	0.00015351	1.8408e-07	0.566276	partial-joint
DropViz	ENT.Mural_Rgs5Acta2_Ccnd1.3_4	53	15103	0.010827	0.031429	0.0043019	0.0059287	6.0136e-06	0.426565	partial-joint-drop
DropViz	GP.Endothelial_Stalk_Flt1_Apold1.7_1	54	15103	0.024987	0.069603	0.009541	0.0044152	5.439e-09	0.28496	partial-joint
DropViz	FC.Endothelial_Stalk_Flt1_Gkn3.12_1	54	15103	0.0021145	0.0056362	0.01146	0.42681	1.8408e-07	0.0549021	joint-drop
DropViz	GP.Endothelial_Stalk_Flt1_Cdkn1c.7_2	55	15103	0.0199	0.05443	0.011722	0.044795	4.8724e-08	0.184453	partial-joint
DropViz	FC.Endothelial_Stalk_Flt1_Gkn3.12_1	55	15103	0.0075263	0.020062	0.013468	0.28814	1.8408e-07	0.0802371	joint-drop
DropViz	GP.Endothelial_Stalk_Flt1_Mgp.7_3	56	15103	0.012962	0.036319	0.0080396	0.053459	1.4234e-07	0.185781	joint
DropViz	FC.Endothelial_Stalk_Flt1_Gkn3.12_1	56	15103	0.014695	0.03917	0.010134	0.07352	1.8408e-07	0.168314	joint-drop
DropViz	GP.Endothelial_Stalk_Flt1_Lcn2.7_4	57	15103	0.013531	0.037872	0.007626	0.038016	1.2615e-07	0.205828	partial-joint
DropViz	FC.Endothelial_Stalk_Flt1_Gkn3.12_1	57	15103	0.014739	0.039286	0.0094775	0.059972	1.8408e-07	0.181448	joint-drop
DropViz	GP.Endothelial_Stalk_Flt1_Car4.7_5	58	15103	0.025228	0.069367	0.0098773	0.0053276	6.5998e-09	0.277914	partial-joint
DropViz	FC.Endothelial_Stalk_Flt1_Gkn3.12_1	58	15103	0.003108	0.0082844	0.011342	0.39204	1.8408e-07	0.0603816	joint-drop
DropViz	GP.Endothelial_Stalk_Flt1_Angpt2.7_6	59	15103	0.018613	0.051281	0.0096143	0.026445	3.911e-08	0.212975	partial-joint
DropViz	FC.Endothelial_Stalk_Flt1_Gkn3.12_1	59	15103	0.0096639	0.025759	0.011141	0.19287	1.8408e-07	0.106123	joint-drop
DropViz	FC.Endothelial_Stalk_Flt1_Gkn3.12_1	60	15103	0.020535	0.054736	0.0062251	0.00048693	1.8408e-07	0.491839	partial-joint
DropViz	GP.Mural_Rgs5Acta2_Acta2.8_1	60	15103	0.015122	0.041018	0.0053832	0.0024879	8.6859e-07	0.429647	partial-joint-drop
DropViz	FC.Endothelial_Stalk_Flt1_Gkn3.12_1	61	15103	0.019266	0.051353	0.0063968	0.001301	1.8408e-07	0.428467	partial-joint
DropViz	GP.Mural_Rgs5Acta2_Rgs5.8_4	61	15103	0.016137	0.044112	0.0055923	0.0019561	2.7062e-07	0.412417	partial-joint-drop
DropViz	HC.Endothelial_Stalk_Flt1_Cdkn2b.15_1	62	15103	0.016979	0.045885	0.014523	0.12118	1.1673e-07	0.132207	joint
DropViz	FC.Endothelial_Stalk_Flt1_Gkn3.12_1	62	15103	0.011039	0.029424	0.015814	0.24259	1.8408e-07	0.091333	joint-drop
DropViz	FC.Endothelial_Stalk_Flt1_Gkn3.12_1	63	15103	0.027899	0.074364	0.011174	0.006271	1.8408e-07	0.327048	partial-joint
DropViz	STR.Endothelial_Stalk_Flt1_Gkn3.7_2	63	15103	0.00042943	0.0011917	0.00936	0.4817	4.7152e-06	0.0595557	joint-drop
DropViz	FC.Endothelial_Stalk_Flt1_Gkn3.12_1	64	15103	0.015452	0.041189	0.012634	0.11066	1.8408e-07	0.141947	joint
DropViz	SN.Endothelial_Stalk_Flt1_Cdkn1c.12_1	64	15103	0.012356	0.033649	0.010869	0.12783	2.0456e-07	0.133554	joint-drop
DropViz	FC.Endothelial_Stalk_Flt1_Gkn3.12_1	65	15103	0.016853	0.044921	0.011097	0.064433	1.8408e-07	0.176822	joint
DropViz	SN.Endothelial_Stalk_Flt1_Car4.12_3	65	15103	0.011558	0.031521	0.0096539	0.11561	2.894e-07	0.143306	joint-drop
DropViz	FC.Endothelial_Stalk_Flt1_Gkn3.12_1	66	15103	0.024463	0.065206	0.0098477	0.0065001	1.8408e-07	0.324734	partial-joint
DropViz	SN.Endothelial_Stalk_Flt1_Vwf.12_4	66	15103	0.0038812	0.010732	0.008122	0.31638	4.0518e-06	0.0926852	joint-drop
DropViz	FC.Endothelial_Stalk_Flt1_Gkn3.12_1	67	15103	0.02152	0.057361	0.0062076	0.0002643	1.8408e-07	0.531241	partial-joint
DropViz	SN.Mural_Rgs5Acta2_Cd9.13_3	67	15103	0.013187	0.035583	0.0052947	0.0063826	3.7852e-06	0.404839	partial-joint-drop
DropViz	FC.Endothelial_Stalk_Flt1_Gkn3.12_1	68	15103	0.021997	0.058633	0.0060348	0.00013419	1.8408e-07	0.574949	partial-joint
DropViz	SN.Mural_Rgs5Acta2_Cbr2.13_4	68	15103	0.012295	0.034446	0.0044991	0.0031446	3.791e-06	0.461598	partial-joint-drop
DropViz	FC.Endothelial_Stalk_Flt1_Gkn3.12_1	69	15103	0.021415	0.057081	0.005993	0.00017689	1.8408e-07	0.557134	partial-joint
DropViz	SN.Mural_Rgs5Acta2_Fos.13_5	69	15103	0.012634	0.036484	0.0040344	0.00087148	8.5562e-07	0.504266	partial-joint
DropViz	FC.Endothelial_Stalk_Flt1_Gkn3.12_1	70	15103	0.021168	0.056424	0.013828	0.062921	1.8408e-07	0.178353	joint
DropViz	TH.Endothelial_Stalk_Flt1_Gkn3.4_1	70	15103	0.006844	0.018603	0.012072	0.28539	5.2544e-07	0.0867208	joint-drop
DropViz	TH.Endothelial_Stalk_Flt1_Car4.4_3	71	15103	0.014547	0.039466	0.010756	0.088134	1.3996e-07	0.153904	joint
DropViz	FC.Endothelial_Stalk_Flt1_Gkn3.12_1	71	15103	0.013804	0.036796	0.012108	0.12713	1.8408e-07	0.133	joint-drop
DropViz	FC.Endothelial_Stalk_Flt1_Gkn3.12_1	72	15103	0.020009	0.053334	0.0097791	0.020384	1.8408e-07	0.251034	partial-joint
DropViz	TH.Endothelial_Stalk_Flt1_Vwf.4_4	72	15103	0.0082519	0.022962	0.0079576	0.14988	9.2551e-07	0.136611	joint-drop
DropViz	FC.Endothelial_Stalk_Flt1_Gkn3.12_1	73	15103	0.021839	0.058213	0.0062801	0.00025381	1.8408e-07	0.533852	partial-joint
DropViz	TH.Mural_Rgs5Acta2_Cnn1.5_1	73	15103	0.012501	0.033444	0.0055735	0.012459	7.2735e-06	0.370654	partial-joint-drop
DropViz	FC.Endothelial_Stalk_Flt1_Gkn3.12_1	74	15103	0.021034	0.056068	0.0063458	0.00045995	1.8408e-07	0.495515	partial-joint
DropViz	TH.Mural_Rgs5Acta2_Car4.5_2	74	15103	0.01412	0.037665	0.0058725	0.0081065	2.7548e-06	0.376115	partial-joint-drop
DropViz	FC.Endothelial_Stalk_Flt1_Mgp.12_2	75	15103	0.019598	0.055751	0.0063553	0.0010239	1.6285e-08	0.38388	partial-joint
DropViz	FC.Endothelial_Stalk_Flt1_Car4.12_3	75	15103	0.0075529	0.020228	0.0082273	0.17931	1.4482e-06	0.127826	joint-drop
DropViz	FC.Endothelial_Stalk_Flt1_Mgp.12_2	76	15103	0.019771	0.056243	0.0065615	0.0012946	1.6285e-08	0.370799	partial-joint
DropViz	FC.Endothelial_Stalk_Flt1_Cfh.12_4	76	15103	0.0067637	0.018208	0.0081343	0.20285	1.2527e-06	0.117385	joint-drop
DropViz	FC.Endothelial_Stalk_Flt1_Mgp.12_2	77	15103	0.019036	0.05415	0.0047904	3.5561e-05	1.6285e-08	0.571251	partial-joint
DropViz	FC.Mural_Rgs5Acta2_Cnn1.13_1	77	15103	0.013835	0.036939	0.0059291	0.0098197	3.4691e-06	0.367762	partial-joint-drop
DropViz	FC.Endothelial_Stalk_Flt1_Mgp.12_2	78	15103	0.019648	0.055891	0.0061579	0.00071144	1.6285e-08	0.404183	partial-joint
DropViz	PC.Endothelial_Stalk_Flt1_Car4.12_1	78	15103	0.0072499	0.01988	0.0075216	0.16756	1.9632e-06	0.135943	joint-drop
DropViz	FC.Endothelial_Stalk_Flt1_Mgp.12_2	79	15103	0.023045	0.065556	0.0063724	0.00014986	1.6285e-08	0.491039	partial-joint
DropViz	PC.Endothelial_Stalk_Flt1_Vwf.12_2	79	15103	0.0012961	0.003577	0.0072837	0.42939	1.4315e-05	0.0757911	joint-drop
DropViz	FC.Endothelial_Stalk_Flt1_Mgp.12_2	80	15103	0.017163	0.048823	0.0066745	0.0050691	1.6285e-08	0.294685	partial-joint
DropViz	PC.Endothelial_Stalk_Flt1_Gm9946.12_3	80	15103	0.011003	0.029771	0.0083384	0.093504	2.0167e-07	0.153714	joint-drop
DropViz	FC.Endothelial_Stalk_Flt1_Mgp.12_2	81	15103	0.019059	0.054217	0.0075403	0.0057471	1.6285e-08	0.287685	partial-joint
DropViz	PC.Endothelial_Stalk_Flt1_Gkn3.12_4	81	15103	0.0064603	0.018018	0.008285	0.21777	3.2325e-07	0.101996	joint-drop
DropViz	FC.Endothelial_Stalk_Flt1_Mgp.12_2	82	15103	0.014474	0.041173	0.0062923	0.010725	1.6285e-08	0.252895	partial-joint
DropViz	ENT.Endothelial_Stalk_Flt1_Car4.2_1	82	15103	0.013327	0.037451	0.0064858	0.01996	2.8258e-08	0.225178	partial-joint-drop
DropViz	FC.Endothelial_Stalk_Flt1_Mgp.12_2	83	15103	0.021334	0.060687	0.0062951	0.00035179	1.6285e-08	0.443454	partial-joint
DropViz	ENT.Endothelial_Stalk_Flt1_Tgfb2.2_3	83	15103	0.003542	0.010039	0.0063733	0.2892	5.3665e-06	0.102233	joint-drop
DropViz	FC.Endothelial_Stalk_Flt1_Mgp.12_2	84	15103	0.015443	0.043931	0.0070045	0.013744	1.6285e-08	0.239065	partial-joint
DropViz	ENT.Endothelial_Stalk_Flt1_Gkn3.2_4	84	15103	0.010782	0.030419	0.0070492	0.063075	5.9811e-08	0.166151	joint-drop
DropViz	FC.Endothelial_Stalk_Flt1_Mgp.12_2	85	15103	0.019545	0.055599	0.0046522	1.3359e-05	1.6285e-08	0.625847	partial-joint
DropViz	ENT.Mural_Rgs5Acta2_Ccnd1.3_4	85	15103	0.010571	0.030688	0.004228	0.0062104	6.0136e-06	0.422704	partial-joint-drop
DropViz	GP.Endothelial_Stalk_Flt1_Apold1.7_1	86	15103	0.016647	0.046371	0.0072343	0.0107	5.439e-09	0.238444	partial-joint
DropViz	FC.Endothelial_Stalk_Flt1_Mgp.12_2	86	15103	0.011983	0.034087	0.0067355	0.037627	1.6285e-08	0.182905	partial-joint-drop
DropViz	FC.Endothelial_Stalk_Flt1_Mgp.12_2	87	15103	0.01514	0.043068	0.0071841	0.017551	1.6285e-08	0.22543	partial-joint
DropViz	GP.Endothelial_Stalk_Flt1_Cdkn1c.7_2	87	15103	0.012277	0.033582	0.0080663	0.064008	4.8724e-08	0.163255	joint-drop
DropViz	FC.Endothelial_Stalk_Flt1_Mgp.12_2	88	15103	0.017555	0.049937	0.0077161	0.011458	1.6285e-08	0.249209	partial-joint
DropViz	GP.Endothelial_Stalk_Flt1_Mgp.7_3	88	15103	0.0078105	0.021884	0.0078974	0.16134	1.4234e-07	0.115714	joint-drop
DropViz	FC.Endothelial_Stalk_Flt1_Mgp.12_2	89	15103	0.016273	0.046291	0.0062032	0.004359	1.6285e-08	0.303101	partial-joint
DropViz	GP.Endothelial_Stalk_Flt1_Lcn2.7_4	89	15103	0.010997	0.030779	0.0064391	0.04385	1.2615e-07	0.196841	partial-joint-drop
DropViz	GP.Endothelial_Stalk_Flt1_Car4.7_5	90	15103	0.017095	0.047006	0.0072076	0.0088556	6.5998e-09	0.250937	partial-joint
DropViz	FC.Endothelial_Stalk_Flt1_Mgp.12_2	90	15103	0.012623	0.035909	0.0064155	0.024564	1.6285e-08	0.206684	partial-joint-drop
DropViz	FC.Endothelial_Stalk_Flt1_Mgp.12_2	91	15103	0.014839	0.042213	0.0063643	0.0098661	1.6285e-08	0.25755	partial-joint
DropViz	GP.Endothelial_Stalk_Flt1_Angpt2.7_6	91	15103	0.013698	0.037739	0.0070851	0.026607	3.911e-08	0.212617	partial-joint-drop
DropViz	FC.Endothelial_Stalk_Flt1_Mgp.12_2	92	15103	0.018526	0.0527	0.0047314	4.5314e-05	1.6285e-08	0.557736	partial-joint
DropViz	GP.Mural_Rgs5Acta2_Acta2.8_1	92	15103	0.014592	0.039582	0.0052782	0.0028531	8.6859e-07	0.419833	partial-joint-drop
DropViz	FC.Endothelial_Stalk_Flt1_Mgp.12_2	93	15103	0.017876	0.050852	0.0047805	9.2594e-05	1.6285e-08	0.517887	partial-joint
DropViz	GP.Mural_Rgs5Acta2_Rgs5.8_4	93	15103	0.015758	0.043074	0.0053915	0.001738	2.7062e-07	0.420235	partial-joint-drop
DropViz	FC.Endothelial_Stalk_Flt1_Mgp.12_2	94	15103	0.016673	0.047428	0.007179	0.010112	1.6285e-08	0.256177	partial-joint
DropViz	HC.Endothelial_Stalk_Flt1_Cdkn2b.15_1	94	15103	0.010687	0.02888	0.0085049	0.10447	1.1673e-07	0.141502	joint-drop
DropViz	FC.Endothelial_Stalk_Flt1_Mgp.12_2	95	15103	0.022619	0.064343	0.0068244	0.00046034	1.6285e-08	0.428458	partial-joint
DropViz	STR.Endothelial_Stalk_Flt1_Gkn3.7_2	95	15103	0.0017588	0.0048809	0.007375	0.40576	4.7152e-06	0.0735437	joint-drop
DropViz	FC.Endothelial_Stalk_Flt1_Mgp.12_2	96	15103	0.017775	0.050564	0.0072619	0.0071943	1.6285e-08	0.275161	partial-joint
DropViz	SN.Endothelial_Stalk_Flt1_Cdkn1c.12_1	96	15103	0.008426	0.022947	0.0080595	0.14791	2.0456e-07	0.124081	joint-drop
DropViz	FC.Endothelial_Stalk_Flt1_Mgp.12_2	97	15103	0.017382	0.049447	0.0063319	0.0030277	1.6285e-08	0.323423	partial-joint
DropViz	SN.Endothelial_Stalk_Flt1_Car4.12_3	97	15103	0.0099688	0.027186	0.0071063	0.080348	2.894e-07	0.167473	joint-drop
DropViz	FC.Endothelial_Stalk_Flt1_Mgp.12_2	98	15103	0.020882	0.059401	0.0062755	0.0004393	1.6285e-08	0.431067	partial-joint
DropViz	SN.Endothelial_Stalk_Flt1_Vwf.12_4	98	15103	0.0043956	0.012154	0.006677	0.25517	4.0518e-06	0.110002	joint-drop
DropViz	FC.Endothelial_Stalk_Flt1_Mgp.12_2	99	15103	0.019195	0.054604	0.0047202	2.3985e-05	1.6285e-08	0.593212	partial-joint
DropViz	SN.Mural_Rgs5Acta2_Cd9.13_3	99	15103	0.012748	0.034398	0.0051938	0.0070611	3.7852e-06	0.396747	partial-joint-drop
DropViz	FC.Endothelial_Stalk_Flt1_Mgp.12_2	100	15103	0.019351	0.055047	0.004655	1.6217e-05	1.6285e-08	0.615036	partial-joint
DropViz	SN.Mural_Rgs5Acta2_Cbr2.13_4	100	15103	0.011644	0.032623	0.004477	0.0046541	3.791e-06	0.43019	partial-joint-drop
DropViz	FC.Endothelial_Stalk_Flt1_Mgp.12_2	101	15103	0.018842	0.0536	0.0046369	2.4296e-05	1.6285e-08	0.592494	partial-joint
DropViz	SN.Mural_Rgs5Acta2_Fos.13_5	101	15103	0.011981	0.0346	0.0040269	0.0014659	8.5562e-07	0.467045	partial-joint-drop
DropViz	FC.Endothelial_Stalk_Flt1_Mgp.12_2	102	15103	0.020104	0.057188	0.0075509	0.0038834	1.6285e-08	0.309543	partial-joint
DropViz	TH.Endothelial_Stalk_Flt1_Gkn3.4_1	102	15103	0.0051835	0.01409	0.0085041	0.27109	5.2544e-07	0.0902761	joint-drop
DropViz	FC.Endothelial_Stalk_Flt1_Mgp.12_2	103	15103	0.016582	0.04717	0.0066122	0.0060799	1.6285e-08	0.284546	partial-joint
DropViz	TH.Endothelial_Stalk_Flt1_Car4.4_3	103	15103	0.011042	0.029959	0.0075777	0.07254	1.3996e-07	0.166242	joint-drop
DropViz	FC.Endothelial_Stalk_Flt1_Mgp.12_2	104	15103	0.019054	0.054202	0.0064063	0.0014709	1.6285e-08	0.36368	partial-joint
DropViz	TH.Endothelial_Stalk_Flt1_Vwf.4_4	104	15103	0.006857	0.019081	0.0067251	0.15397	9.2551e-07	0.134673	joint-drop
DropViz	FC.Endothelial_Stalk_Flt1_Mgp.12_2	105	15103	0.019448	0.055324	0.0047503	2.1304e-05	1.6285e-08	0.599822	partial-joint
DropViz	TH.Mural_Rgs5Acta2_Cnn1.5_1	105	15103	0.012163	0.03254	0.0054387	0.012671	7.2735e-06	0.369228	partial-joint-drop
DropViz	FC.Endothelial_Stalk_Flt1_Mgp.12_2	106	15103	0.019069	0.054245	0.0047136	2.6239e-05	1.6285e-08	0.588203	partial-joint
DropViz	TH.Mural_Rgs5Acta2_Car4.5_2	106	15103	0.014305	0.038159	0.0056272	0.005515	2.7548e-06	0.406203	partial-joint-drop
DropViz	FC.Endothelial_Stalk_Flt1_Cfh.12_4	107	15103	0.014132	0.038044	0.014263	0.16089	1.2527e-06	0.134438	joint
DropViz	FC.Endothelial_Stalk_Flt1_Car4.12_3	107	15103	0.012491	0.033453	0.014894	0.20084	1.4482e-06	0.119392	joint-drop
DropViz	FC.Endothelial_Stalk_Flt1_Car4.12_3	108	15103	0.018795	0.050337	0.0062049	0.0012289	1.4482e-06	0.498441	partial-joint
DropViz	FC.Mural_Rgs5Acta2_Cnn1.13_1	108	15103	0.016247	0.043379	0.0059325	0.0030883	3.4691e-06	0.459777	partial-joint-drop
DropViz	FC.Endothelial_Stalk_Flt1_Car4.12_3	109	15103	0.015538	0.041615	0.013385	0.12286	1.4482e-06	0.155945	joint
DropViz	PC.Endothelial_Stalk_Flt1_Car4.12_1	109	15103	0.01104	0.030272	0.012629	0.19103	1.9632e-06	0.125967	joint-drop
DropViz	FC.Endothelial_Stalk_Flt1_Car4.12_3	110	15103	0.023745	0.063594	0.01127	0.01757	1.4482e-06	0.300595	partial-joint
DropViz	PC.Endothelial_Stalk_Flt1_Vwf.12_2	110	15103	0.0024648	0.0068025	0.0099505	0.40218	1.4315e-05	0.0816603	joint-drop
DropViz	PC.Endothelial_Stalk_Flt1_Gm9946.12_3	111	15103	0.025327	0.068529	0.012951	0.025267	2.0167e-07	0.23859	partial-joint
DropViz	FC.Endothelial_Stalk_Flt1_Car4.12_3	111	15103	0.0023092	0.0061846	0.013421	0.43169	1.4482e-06	0.0624794	joint-drop
DropViz	PC.Endothelial_Stalk_Flt1_Gkn3.12_4	112	15103	0.016393	0.04572	0.0080927	0.021413	3.2325e-07	0.257196	partial-joint
DropViz	FC.Endothelial_Stalk_Flt1_Car4.12_3	112	15103	0.010524	0.028185	0.0095348	0.13487	1.4482e-06	0.149008	joint-drop
DropViz	ENT.Endothelial_Stalk_Flt1_Car4.2_1	113	15103	0.02378	0.066827	0.0086259	0.002922	2.8258e-08	0.335722	partial-joint
DropViz	FC.Endothelial_Stalk_Flt1_Car4.12_3	113	15103	0.00058568	0.0015686	0.010834	0.47844	1.4482e-06	0.0548318	joint-drop
DropViz	FC.Endothelial_Stalk_Flt1_Car4.12_3	114	15103	0.018616	0.049857	0.010291	0.035242	1.4482e-06	0.248826	partial-joint
DropViz	ENT.Endothelial_Stalk_Flt1_Tgfb2.2_3	114	15103	0.0070362	0.019942	0.0080483	0.191	5.3665e-06	0.136418	joint-drop
DropViz	ENT.Endothelial_Stalk_Flt1_Gkn3.2_4	115	15103	0.018479	0.052132	0.0070845	0.0045539	5.9811e-08	0.324179	partial-joint
DropViz	FC.Endothelial_Stalk_Flt1_Car4.12_3	115	15103	0.0073967	0.01981	0.009113	0.2085	1.4482e-06	0.116608	joint-drop
DropViz	FC.Endothelial_Stalk_Flt1_Car4.12_3	116	15103	0.019982	0.053515	0.0059826	0.00042007	1.4482e-06	0.57828	partial-joint
DropViz	ENT.Mural_Rgs5Acta2_Ccnd1.3_4	116	15103	0.012193	0.035396	0.0042	0.0018499	6.0136e-06	0.523448	partial-joint
DropViz	GP.Endothelial_Stalk_Flt1_Apold1.7_1	117	15103	0.028457	0.079268	0.008632	0.00049044	5.439e-09	0.400438	partial-joint
DropViz	FC.Endothelial_Stalk_Flt1_Car4.12_3	117	15103	-0.0027596	-0.0073907	0.010404	0.60459	1.4482e-06	0.0374264	joint-drop
DropViz	GP.Endothelial_Stalk_Flt1_Cdkn1c.7_2	118	15103	0.025578	0.069962	0.0099999	0.0052717	4.8724e-08	0.311538	partial-joint
DropViz	FC.Endothelial_Stalk_Flt1_Car4.12_3	118	15103	0.00037629	0.0010078	0.01153	0.48698	1.4482e-06	0.053516	joint-drop
DropViz	GP.Endothelial_Stalk_Flt1_Mgp.7_3	119	15103	0.016579	0.046452	0.0068708	0.0079182	1.4234e-07	0.306919	partial-joint
DropViz	FC.Endothelial_Stalk_Flt1_Car4.12_3	119	15103	0.010114	0.027087	0.0086905	0.12227	1.4482e-06	0.156303	joint-drop
DropViz	GP.Endothelial_Stalk_Flt1_Lcn2.7_4	120	15103	0.018096	0.050649	0.0078532	0.010613	1.2615e-07	0.286147	partial-joint
DropViz	FC.Endothelial_Stalk_Flt1_Car4.12_3	120	15103	0.0076392	0.02046	0.009794	0.2177	1.4482e-06	0.113396	joint-drop
DropViz	GP.Endothelial_Stalk_Flt1_Car4.7_5	121	15103	0.035933	0.098801	0.010747	0.00041463	6.5998e-09	0.413465	partial-joint
DropViz	FC.Endothelial_Stalk_Flt1_Car4.12_3	121	15103	-0.010779	-0.028867	0.012383	0.80795	1.4482e-06	0.0158611	joint-drop
DropViz	GP.Endothelial_Stalk_Flt1_Angpt2.7_6	122	15103	0.027702	0.076321	0.010465	0.0040629	3.911e-08	0.322794	partial-joint
DropViz	FC.Endothelial_Stalk_Flt1_Car4.12_3	122	15103	-0.0024439	-0.0065452	0.012169	0.57958	1.4482e-06	0.0405685	joint-drop
DropViz	GP.Mural_Rgs5Acta2_Acta2.8_1	123	15103	0.016845	0.045693	0.0052243	0.00063274	8.6859e-07	0.527747	partial-joint
DropViz	FC.Endothelial_Stalk_Flt1_Car4.12_3	123	15103	0.018601	0.049818	0.0060625	0.0010787	1.4482e-06	0.508137	partial-joint
DropViz	GP.Mural_Rgs5Acta2_Rgs5.8_4	124	15103	0.017901	0.048933	0.0054036	0.00046303	2.7062e-07	0.5077	partial-joint
DropViz	FC.Endothelial_Stalk_Flt1_Car4.12_3	124	15103	0.017262	0.046232	0.0062026	0.002696	1.4482e-06	0.440008	partial-joint-drop
DropViz	HC.Endothelial_Stalk_Flt1_Cdkn2b.15_1	125	15103	0.030153	0.081486	0.013571	0.013153	1.1673e-07	0.271315	partial-joint
DropViz	FC.Endothelial_Stalk_Flt1_Car4.12_3	125	15103	-0.0043491	-0.011648	0.014829	0.61534	1.4482e-06	0.0361155	joint-drop
DropViz	FC.Endothelial_Stalk_Flt1_Car4.12_3	126	15103	0.017784	0.047629	0.0096466	0.032637	1.4482e-06	0.254538	partial-joint
DropViz	STR.Endothelial_Stalk_Flt1_Gkn3.7_2	126	15103	0.0085898	0.023838	0.0080529	0.14307	4.7152e-06	0.158538	joint-drop
DropViz	SN.Endothelial_Stalk_Flt1_Cdkn1c.12_1	127	15103	0.019089	0.051986	0.0093264	0.020348	2.0456e-07	0.252868	partial-joint
DropViz	FC.Endothelial_Stalk_Flt1_Car4.12_3	127	15103	0.0070678	0.018929	0.010879	0.25795	1.4482e-06	0.100779	joint-drop
DropViz	SN.Endothelial_Stalk_Flt1_Car4.12_3	128	15103	0.019244	0.052482	0.010454	0.032837	2.894e-07	0.226908	partial-joint
DropViz	FC.Endothelial_Stalk_Flt1_Car4.12_3	128	15103	0.0065006	0.01741	0.012059	0.29492	1.4482e-06	0.090817	joint-drop
DropViz	FC.Endothelial_Stalk_Flt1_Car4.12_3	129	15103	0.01773	0.047486	0.010431	0.044601	1.4482e-06	0.231309	partial-joint
DropViz	SN.Endothelial_Stalk_Flt1_Vwf.12_4	129	15103	0.0082154	0.022716	0.0085734	0.16898	4.0518e-06	0.143196	joint-drop
DropViz	FC.Endothelial_Stalk_Flt1_Car4.12_3	130	15103	0.019367	0.051869	0.0060653	0.00070541	1.4482e-06	0.539727	partial-joint
DropViz	SN.Mural_Rgs5Acta2_Cd9.13_3	130	15103	0.014901	0.040207	0.0051553	0.0019272	3.7852e-06	0.500759	partial-joint
DropViz	FC.Endothelial_Stalk_Flt1_Car4.12_3	131	15103	0.019976	0.053499	0.0059415	0.00038791	1.4482e-06	0.584204	partial-joint
DropViz	SN.Mural_Rgs5Acta2_Cbr2.13_4	131	15103	0.013576	0.038034	0.0044142	0.001053	3.791e-06	0.549241	partial-joint
DropViz	SN.Mural_Rgs5Acta2_Fos.13_5	132	15103	0.013766	0.039754	0.0039548	0.00025063	8.5562e-07	0.593463	partial-joint
DropViz	FC.Endothelial_Stalk_Flt1_Car4.12_3	132	15103	0.019645	0.052614	0.0058952	0.00043156	1.4482e-06	0.576273	partial-joint
DropViz	TH.Endothelial_Stalk_Flt1_Gkn3.4_1	133	15103	0.016353	0.04445	0.01002	0.051356	5.2544e-07	0.205337	joint
DropViz	FC.Endothelial_Stalk_Flt1_Car4.12_3	133	15103	0.0097354	0.026074	0.011518	0.19899	1.4482e-06	0.12008	joint-drop
DropViz	TH.Endothelial_Stalk_Flt1_Car4.4_3	134	15103	0.025031	0.06791	0.011798	0.016941	1.3996e-07	0.258398	partial-joint
DropViz	FC.Endothelial_Stalk_Flt1_Car4.12_3	134	15103	0.00050247	0.0013457	0.013326	0.48496	1.4482e-06	0.0538251	joint-drop
DropViz	TH.Endothelial_Stalk_Flt1_Vwf.4_4	135	15103	0.012927	0.03597	0.0082366	0.058289	9.2551e-07	0.204589	joint
DropViz	FC.Endothelial_Stalk_Flt1_Car4.12_3	135	15103	0.01286	0.034443	0.010157	0.10274	1.4482e-06	0.169247	joint-drop
DropViz	FC.Endothelial_Stalk_Flt1_Car4.12_3	136	15103	0.019558	0.05238	0.0061129	0.00069005	1.4482e-06	0.541364	partial-joint
DropViz	TH.Mural_Rgs5Acta2_Cnn1.5_1	136	15103	0.014453	0.038666	0.0054063	0.0037597	7.2735e-06	0.47192	partial-joint-drop
DropViz	FC.Endothelial_Stalk_Flt1_Car4.12_3	137	15103	0.018753	0.050224	0.0061754	0.0011982	1.4482e-06	0.500323	partial-joint
DropViz	TH.Mural_Rgs5Acta2_Car4.5_2	137	15103	0.016096	0.042936	0.0056949	0.0023575	2.7548e-06	0.472588	partial-joint-drop
DropViz	FC.Endothelial_Stalk_Flt1_Cfh.12_4	138	15103	0.018227	0.049068	0.0059318	0.0010623	1.2527e-06	0.503842	partial-joint
DropViz	FC.Mural_Rgs5Acta2_Cnn1.13_1	138	15103	0.016207	0.043271	0.0059222	0.0031079	3.4691e-06	0.459273	partial-joint-drop
DropViz	FC.Endothelial_Stalk_Flt1_Cfh.12_4	139	15103	0.015635	0.042091	0.012344	0.10265	1.2527e-06	0.167505	joint
DropViz	PC.Endothelial_Stalk_Flt1_Car4.12_1	139	15103	0.010479	0.028736	0.012162	0.19446	1.9632e-06	0.124613	joint-drop
DropViz	FC.Endothelial_Stalk_Flt1_Cfh.12_4	140	15103	0.029709	0.079978	0.01358	0.014356	1.2527e-06	0.312253	partial-joint
DropViz	PC.Endothelial_Stalk_Flt1_Vwf.12_2	140	15103	-0.0045055	-0.012434	0.012521	0.64051	1.4315e-05	0.0399393	joint-drop
DropViz	PC.Endothelial_Stalk_Flt1_Gm9946.12_3	141	15103	0.023179	0.062717	0.012109	0.027802	2.0167e-07	0.232388	partial-joint
DropViz	FC.Endothelial_Stalk_Flt1_Cfh.12_4	141	15103	0.0046267	0.012455	0.012016	0.3501	1.2527e-06	0.0772274	joint-drop
DropViz	PC.Endothelial_Stalk_Flt1_Gkn3.12_4	142	15103	0.016222	0.045245	0.0083627	0.026209	3.2325e-07	0.243673	partial-joint
DropViz	FC.Endothelial_Stalk_Flt1_Cfh.12_4	142	15103	0.010148	0.027318	0.0094354	0.14109	1.2527e-06	0.144101	joint-drop
DropViz	ENT.Endothelial_Stalk_Flt1_Car4.2_1	143	15103	0.025074	0.070464	0.0092609	0.0033933	2.8258e-08	0.327119	partial-joint
DropViz	FC.Endothelial_Stalk_Flt1_Cfh.12_4	143	15103	-0.0012271	-0.0033034	0.011138	0.54386	1.2527e-06	0.0448163	joint-drop
DropViz	FC.Endothelial_Stalk_Flt1_Cfh.12_4	144	15103	0.018176	0.048929	0.0096334	0.029607	1.2527e-06	0.258991	partial-joint
DropViz	ENT.Endothelial_Stalk_Flt1_Tgfb2.2_3	144	15103	0.0069191	0.01961	0.0078673	0.18958	5.3665e-06	0.137033	joint-drop
DropViz	ENT.Endothelial_Stalk_Flt1_Gkn3.2_4	145	15103	0.018434	0.052005	0.0072329	0.0054132	5.9811e-08	0.313786	partial-joint
DropViz	FC.Endothelial_Stalk_Flt1_Cfh.12_4	145	15103	0.0070675	0.019026	0.0089098	0.21383	1.2527e-06	0.113506	joint-drop
DropViz	FC.Endothelial_Stalk_Flt1_Cfh.12_4	146	15103	0.019267	0.051867	0.0057397	0.00039527	1.2527e-06	0.576587	partial-joint
DropViz	ENT.Mural_Rgs5Acta2_Ccnd1.3_4	146	15103	0.012095	0.035112	0.0042077	0.0020263	6.0136e-06	0.515872	partial-joint
DropViz	GP.Endothelial_Stalk_Flt1_Apold1.7_1	147	15103	0.02809	0.078246	0.0086421	0.00057763	5.439e-09	0.39184	partial-joint
DropViz	FC.Endothelial_Stalk_Flt1_Cfh.12_4	147	15103	-0.0021399	-0.0057605	0.0099749	0.58493	1.2527e-06	0.0394595	joint-drop
DropViz	GP.Endothelial_Stalk_Flt1_Cdkn1c.7_2	148	15103	0.025109	0.068679	0.010027	0.0061448	4.8724e-08	0.302436	partial-joint
DropViz	FC.Endothelial_Stalk_Flt1_Cfh.12_4	148	15103	0.00095176	0.0025621	0.011072	0.46575	1.2527e-06	0.0562248	joint-drop
DropViz	GP.Endothelial_Stalk_Flt1_Mgp.7_3	149	15103	0.016649	0.046648	0.0072241	0.010602	1.4234e-07	0.288405	partial-joint
DropViz	FC.Endothelial_Stalk_Flt1_Cfh.12_4	149	15103	0.0092679	0.024949	0.0087503	0.14477	1.2527e-06	0.142206	joint-drop
DropViz	GP.Endothelial_Stalk_Flt1_Lcn2.7_4	150	15103	0.019986	0.055941	0.0093507	0.01629	1.2615e-07	0.259175	partial-joint
DropViz	FC.Endothelial_Stalk_Flt1_Cfh.12_4	150	15103	0.0042712	0.011498	0.011167	0.35106	1.2527e-06	0.0770259	joint-drop
DropViz	GP.Endothelial_Stalk_Flt1_Car4.7_5	151	15103	0.038738	0.10651	0.011534	0.00039296	6.5998e-09	0.416315	partial-joint
DropViz	FC.Endothelial_Stalk_Flt1_Cfh.12_4	151	15103	-0.013564	-0.036514	0.012728	0.85671	1.2527e-06	0.0113799	joint-drop
DropViz	GP.Endothelial_Stalk_Flt1_Angpt2.7_6	152	15103	0.026967	0.074296	0.010415	0.0048158	3.911e-08	0.312827	partial-joint
DropViz	FC.Endothelial_Stalk_Flt1_Cfh.12_4	152	15103	-0.0014205	-0.0038241	0.011598	0.54874	1.2527e-06	0.044159	joint-drop
DropViz	GP.Mural_Rgs5Acta2_Acta2.8_1	153	15103	0.016649	0.045161	0.0052525	0.00076461	8.6859e-07	0.514183	partial-joint
DropViz	FC.Endothelial_Stalk_Flt1_Cfh.12_4	153	15103	0.017842	0.04803	0.005837	0.0011212	1.2527e-06	0.499871	partial-joint-drop
DropViz	GP.Mural_Rgs5Acta2_Rgs5.8_4	154	15103	0.01772	0.048438	0.0054374	0.00056054	2.7062e-07	0.495063	partial-joint
DropViz	FC.Endothelial_Stalk_Flt1_Cfh.12_4	154	15103	0.016553	0.044561	0.0059769	0.0028109	1.2527e-06	0.432241	partial-joint-drop
DropViz	HC.Endothelial_Stalk_Flt1_Cdkn2b.15_1	155	15103	0.0301	0.081342	0.013957	0.01553	1.1673e-07	0.260908	partial-joint
DropViz	FC.Endothelial_Stalk_Flt1_Cfh.12_4	155	15103	-0.0040863	-0.011	0.014606	0.61017	1.2527e-06	0.036351	joint-drop
DropViz	FC.Endothelial_Stalk_Flt1_Cfh.12_4	156	15103	0.01741	0.046867	0.0090869	0.027699	1.2527e-06	0.263893	partial-joint
DropViz	STR.Endothelial_Stalk_Flt1_Gkn3.7_2	156	15103	0.0084256	0.023382	0.0079213	0.14375	4.7152e-06	0.158151	joint-drop
DropViz	SN.Endothelial_Stalk_Flt1_Cdkn1c.12_1	157	15103	0.018621	0.050711	0.0093207	0.022878	2.0456e-07	0.245259	partial-joint
DropViz	FC.Endothelial_Stalk_Flt1_Cfh.12_4	157	15103	0.0073797	0.019866	0.010411	0.23923	1.2527e-06	0.105247	joint-drop
DropViz	SN.Endothelial_Stalk_Flt1_Car4.12_3	158	15103	0.018593	0.050705	0.010401	0.036926	2.894e-07	0.219113	partial-joint
DropViz	FC.Endothelial_Stalk_Flt1_Cfh.12_4	158	15103	0.0070475	0.018972	0.011489	0.2698	1.2527e-06	0.0963984	joint-drop
DropViz	FC.Endothelial_Stalk_Flt1_Cfh.12_4	159	15103	0.018976	0.051084	0.011757	0.053276	1.2527e-06	0.215763	joint
DropViz	SN.Endothelial_Stalk_Flt1_Vwf.12_4	159	15103	0.006018	0.01664	0.010091	0.27546	4.0518e-06	0.10384	joint-drop
DropViz	FC.Endothelial_Stalk_Flt1_Cfh.12_4	160	15103	0.01867	0.050261	0.0058235	0.0006744	1.2527e-06	0.537276	partial-joint
DropViz	SN.Mural_Rgs5Acta2_Cd9.13_3	160	15103	0.014764	0.039837	0.0051689	0.0021463	3.7852e-06	0.492135	partial-joint-drop
DropViz	FC.Endothelial_Stalk_Flt1_Cfh.12_4	161	15103	0.019303	0.051964	0.0056908	0.00034796	1.2527e-06	0.585968	partial-joint
DropViz	SN.Mural_Rgs5Acta2_Cbr2.13_4	161	15103	0.013523	0.037887	0.004415	0.0010978	3.791e-06	0.545903	partial-joint
DropViz	SN.Mural_Rgs5Acta2_Fos.13_5	162	15103	0.013696	0.039551	0.0039592	0.00027171	8.5562e-07	0.587683	partial-joint
DropViz	FC.Endothelial_Stalk_Flt1_Cfh.12_4	162	15103	0.018942	0.050992	0.0056517	0.00040283	1.2527e-06	0.575193	partial-joint
DropViz	TH.Endothelial_Stalk_Flt1_Gkn3.4_1	163	15103	0.015895	0.043205	0.01016	0.058875	5.2544e-07	0.195887	joint
DropViz	FC.Endothelial_Stalk_Flt1_Cfh.12_4	163	15103	0.0098581	0.026538	0.011184	0.18904	1.2527e-06	0.122573	joint-drop
DropViz	TH.Endothelial_Stalk_Flt1_Car4.4_3	164	15103	0.025503	0.069191	0.012412	0.019965	1.3996e-07	0.247991	partial-joint
DropViz	FC.Endothelial_Stalk_Flt1_Cfh.12_4	164	15103	-8.0541e-05	-0.00021682	0.013427	0.50239	1.2527e-06	0.0506525	joint-drop
DropViz	TH.Endothelial_Stalk_Flt1_Vwf.4_4	165	15103	0.012658	0.035222	0.010102	0.10511	9.2551e-07	0.162151	joint
DropViz	FC.Endothelial_Stalk_Flt1_Cfh.12_4	165	15103	0.011861	0.03193	0.01193	0.16006	1.2527e-06	0.134818	joint-drop
DropViz	FC.Endothelial_Stalk_Flt1_Cfh.12_4	166	15103	0.018881	0.050829	0.0058653	0.0006443	1.2527e-06	0.540635	partial-joint
DropViz	TH.Mural_Rgs5Acta2_Cnn1.5_1	166	15103	0.014326	0.038327	0.0054168	0.0040922	7.2735e-06	0.464757	partial-joint-drop
DropViz	FC.Endothelial_Stalk_Flt1_Cfh.12_4	167	15103	0.018146	0.048848	0.0059155	0.0010814	1.2527e-06	0.502531	partial-joint
DropViz	TH.Mural_Rgs5Acta2_Car4.5_2	167	15103	0.016009	0.042704	0.0056965	0.0024783	2.7548e-06	0.468685	partial-joint-drop
DropViz	PC.Endothelial_Stalk_Flt1_Car4.12_1	168	15103	0.017768	0.048721	0.0057391	0.00098313	1.9632e-06	0.526962	partial-joint
DropViz	FC.Mural_Rgs5Acta2_Cnn1.13_1	168	15103	0.016948	0.045252	0.0058155	0.0017849	3.4691e-06	0.503387	partial-joint
DropViz	FC.Mural_Rgs5Acta2_Cnn1.13_1	169	15103	0.018045	0.04818	0.0058101	0.0009506	3.4691e-06	0.553502	partial-joint
DropViz	PC.Endothelial_Stalk_Flt1_Vwf.12_2	169	15103	0.014136	0.039014	0.0053655	0.0042163	1.4315e-05	0.49029	partial-joint-drop
DropViz	PC.Endothelial_Stalk_Flt1_Gm9946.12_3	170	15103	0.020618	0.055786	0.0060343	0.00031777	2.0167e-07	0.522435	partial-joint
DropViz	FC.Mural_Rgs5Acta2_Cnn1.13_1	170	15103	0.01489	0.039754	0.0059784	0.0063832	3.4691e-06	0.402024	partial-joint-drop
DropViz	PC.Endothelial_Stalk_Flt1_Gkn3.12_4	171	15103	0.017563	0.048985	0.0053217	0.00048425	3.2325e-07	0.510739	partial-joint
DropViz	FC.Mural_Rgs5Acta2_Cnn1.13_1	171	15103	0.015083	0.040272	0.0059947	0.0059389	3.4691e-06	0.407762	partial-joint-drop
DropViz	ENT.Endothelial_Stalk_Flt1_Car4.2_1	172	15103	0.019307	0.054256	0.0048327	3.2513e-05	2.8258e-08	0.594519	partial-joint
DropViz	FC.Mural_Rgs5Acta2_Cnn1.13_1	172	15103	0.015003	0.040056	0.0058031	0.00487	3.4691e-06	0.423546	partial-joint-drop
DropViz	FC.Mural_Rgs5Acta2_Cnn1.13_1	173	15103	0.017578	0.046933	0.0057934	0.0012081	3.4691e-06	0.534435	partial-joint
DropViz	ENT.Endothelial_Stalk_Flt1_Tgfb2.2_3	173	15103	0.013712	0.038863	0.0047389	0.0019082	5.3665e-06	0.51598	partial-joint
DropViz	ENT.Endothelial_Stalk_Flt1_Gkn3.2_4	174	15103	0.017832	0.050307	0.0048667	0.0001246	5.9811e-08	0.540546	partial-joint
DropViz	FC.Mural_Rgs5Acta2_Cnn1.13_1	174	15103	0.014168	0.037828	0.0059854	0.0089712	3.4691e-06	0.374951	partial-joint-drop
DropViz	FC.Mural_Rgs5Acta2_Cnn1.13_1	175	15103	0.015331	0.040934	0.0069772	0.014006	3.4691e-06	0.339516	partial-joint
DropViz	ENT.Mural_Rgs5Acta2_Ccnd1.3_4	175	15103	0.0099562	0.028902	0.0051231	0.025995	6.0136e-06	0.303611	partial-joint-drop
DropViz	GP.Endothelial_Stalk_Flt1_Apold1.7_1	176	15103	0.021528	0.059968	0.0051428	1.428e-05	5.439e-09	0.586277	partial-joint
DropViz	FC.Mural_Rgs5Acta2_Cnn1.13_1	176	15103	0.013313	0.035544	0.0059265	0.012351	3.4691e-06	0.349519	partial-joint-drop
DropViz	GP.Endothelial_Stalk_Flt1_Cdkn1c.7_2	177	15103	0.020117	0.055024	0.0054327	0.00010698	4.8724e-08	0.543019	partial-joint
DropViz	FC.Mural_Rgs5Acta2_Cnn1.13_1	177	15103	0.014035	0.037473	0.0059887	0.0095567	3.4691e-06	0.369922	partial-joint-drop
DropViz	GP.Endothelial_Stalk_Flt1_Mgp.7_3	178	15103	0.017297	0.048465	0.0049235	0.00022208	1.4234e-07	0.533615	partial-joint
DropViz	FC.Mural_Rgs5Acta2_Cnn1.13_1	178	15103	0.014823	0.039577	0.005954	0.0064007	3.4691e-06	0.401806	partial-joint-drop
DropViz	GP.Endothelial_Stalk_Flt1_Lcn2.7_4	179	15103	0.018041	0.050496	0.0048542	0.00010137	1.2615e-07	0.578928	partial-joint
DropViz	FC.Mural_Rgs5Acta2_Cnn1.13_1	179	15103	0.015781	0.042136	0.005788	0.0032038	3.4691e-06	0.456856	partial-joint-drop
DropViz	GP.Endothelial_Stalk_Flt1_Car4.7_5	180	15103	0.022476	0.0618	0.0052767	1.0315e-05	6.5998e-09	0.609565	partial-joint
DropViz	FC.Mural_Rgs5Acta2_Cnn1.13_1	180	15103	0.014288	0.03815	0.0058134	0.0069943	3.4691e-06	0.394751	partial-joint-drop
DropViz	GP.Endothelial_Stalk_Flt1_Angpt2.7_6	181	15103	0.020507	0.056499	0.0052251	4.3611e-05	3.911e-08	0.58863	partial-joint
DropViz	FC.Mural_Rgs5Acta2_Cnn1.13_1	181	15103	0.015102	0.040321	0.0058092	0.0046714	3.4691e-06	0.426858	partial-joint-drop
DropViz	GP.Mural_Rgs5Acta2_Acta2.8_1	182	15103	0.015802	0.042863	0.007909	0.02287	8.6859e-07	0.270695	partial-joint
DropViz	FC.Mural_Rgs5Acta2_Cnn1.13_1	182	15103	0.010142	0.027078	0.0087748	0.12389	3.4691e-06	0.166117	joint-drop
DropViz	GP.Mural_Rgs5Acta2_Rgs5.8_4	183	15103	0.018331	0.050109	0.0074371	0.0068597	2.7062e-07	0.329448	partial-joint
DropViz	FC.Mural_Rgs5Acta2_Cnn1.13_1	183	15103	0.0088418	0.023607	0.0081618	0.13935	3.4691e-06	0.156763	joint-drop
DropViz	HC.Endothelial_Stalk_Flt1_Cdkn2b.15_1	184	15103	0.020163	0.054489	0.0057487	0.00022696	1.1673e-07	0.525623	partial-joint
DropViz	FC.Mural_Rgs5Acta2_Cnn1.13_1	184	15103	0.014432	0.038533	0.006006	0.0081389	3.4691e-06	0.382695	partial-joint-drop
DropViz	FC.Mural_Rgs5Acta2_Cnn1.13_1	185	15103	0.016777	0.044793	0.0059868	0.0025406	3.4691e-06	0.475305	partial-joint
DropViz	STR.Endothelial_Stalk_Flt1_Gkn3.7_2	185	15103	0.01409	0.039102	0.0052272	0.0035182	4.7152e-06	0.460655	partial-joint-drop
DropViz	SN.Endothelial_Stalk_Flt1_Cdkn1c.12_1	186	15103	0.018341	0.049948	0.0053423	0.00029921	2.0456e-07	0.526825	partial-joint
DropViz	FC.Mural_Rgs5Acta2_Cnn1.13_1	186	15103	0.015004	0.040061	0.0059578	0.0058999	3.4691e-06	0.408286	partial-joint-drop
DropViz	SN.Endothelial_Stalk_Flt1_Car4.12_3	187	15103	0.01851	0.05048	0.0052761	0.00022619	2.894e-07	0.557548	partial-joint
DropViz	FC.Mural_Rgs5Acta2_Cnn1.13_1	187	15103	0.015971	0.042641	0.0058187	0.0030317	3.4691e-06	0.461248	partial-joint-drop
DropViz	FC.Mural_Rgs5Acta2_Cnn1.13_1	188	15103	0.017444	0.046576	0.0057905	0.0012975	3.4691e-06	0.528756	partial-joint
DropViz	SN.Endothelial_Stalk_Flt1_Vwf.12_4	188	15103	0.014748	0.04078	0.0049778	0.0015266	4.0518e-06	0.522272	partial-joint
DropViz	FC.Mural_Rgs5Acta2_Cnn1.13_1	189	15103	0.013735	0.036671	0.0084706	0.052474	3.4691e-06	0.234452	joint
DropViz	SN.Mural_Rgs5Acta2_Cd9.13_3	189	15103	0.011816	0.031885	0.0075305	0.058319	3.7852e-06	0.22763	joint-drop
DropViz	FC.Mural_Rgs5Acta2_Cnn1.13_1	190	15103	0.014353	0.038323	0.0073949	0.026141	3.4691e-06	0.289879	partial-joint
DropViz	SN.Mural_Rgs5Acta2_Cbr2.13_4	190	15103	0.010899	0.030536	0.0057463	0.028942	3.791e-06	0.283786	partial-joint-drop
DropViz	SN.Mural_Rgs5Acta2_Fos.13_5	191	15103	0.012122	0.035007	0.0048866	0.0065621	8.5562e-07	0.359766	partial-joint
DropViz	FC.Mural_Rgs5Acta2_Cnn1.13_1	191	15103	0.01297	0.03463	0.0069643	0.031283	3.4691e-06	0.275595	partial-joint-drop
DropViz	TH.Endothelial_Stalk_Flt1_Gkn3.4_1	192	15103	0.01747	0.047487	0.0054357	0.0006561	5.2544e-07	0.506894	partial-joint
DropViz	FC.Mural_Rgs5Acta2_Cnn1.13_1	192	15103	0.015468	0.0413	0.0059737	0.0048121	3.4691e-06	0.424498	partial-joint-drop
DropViz	TH.Endothelial_Stalk_Flt1_Car4.4_3	193	15103	0.019741	0.05356	0.0053784	0.00012151	1.3996e-07	0.571256	partial-joint
DropViz	FC.Mural_Rgs5Acta2_Cnn1.13_1	193	15103	0.015688	0.041887	0.0058087	0.0034624	3.4691e-06	0.450681	partial-joint-drop
DropViz	TH.Endothelial_Stalk_Flt1_Vwf.4_4	194	15103	0.016206	0.045096	0.0049053	0.00047816	9.2551e-07	0.550321	partial-joint
DropViz	FC.Mural_Rgs5Acta2_Cnn1.13_1	194	15103	0.016742	0.0447	0.0057835	0.0019001	3.4691e-06	0.498412	partial-joint-drop
DropViz	FC.Mural_Rgs5Acta2_Cnn1.13_1	195	15103	0.015252	0.040723	0.008865	0.04268	3.4691e-06	0.250885	partial-joint
DropViz	TH.Mural_Rgs5Acta2_Cnn1.5_1	195	15103	0.010196	0.027276	0.0082004	0.10689	7.2735e-06	0.188987	joint-drop
DropViz	TH.Mural_Rgs5Acta2_Car4.5_2	196	15103	0.014071	0.037536	0.0073198	0.02729	2.7548e-06	0.281299	partial-joint
DropViz	FC.Mural_Rgs5Acta2_Cnn1.13_1	196	15103	0.01369	0.036551	0.0075889	0.035632	3.4691e-06	0.265241	partial-joint-drop
DropViz	PC.Endothelial_Stalk_Flt1_Car4.12_1	197	15103	0.020948	0.057441	0.010562	0.02368	1.9632e-06	0.284845	partial-joint
DropViz	PC.Endothelial_Stalk_Flt1_Vwf.12_2	197	15103	0.0036858	0.010172	0.0098839	0.35461	1.4315e-05	0.0929458	joint-drop
DropViz	PC.Endothelial_Stalk_Flt1_Gm9946.12_3	198	15103	0.02414	0.065315	0.011404	0.017149	2.0167e-07	0.263729	partial-joint
DropViz	PC.Endothelial_Stalk_Flt1_Car4.12_1	198	15103	0.0035666	0.0097801	0.01115	0.37453	1.9632e-06	0.0747347	joint-drop
DropViz	PC.Endothelial_Stalk_Flt1_Gkn3.12_4	199	15103	0.016791	0.04683	0.0077215	0.014841	3.2325e-07	0.281727	partial-joint
DropViz	PC.Endothelial_Stalk_Flt1_Car4.12_1	199	15103	0.0096354	0.026421	0.0085837	0.13083	1.9632e-06	0.154773	joint-drop
DropViz	ENT.Endothelial_Stalk_Flt1_Car4.2_1	200	15103	0.023496	0.066029	0.0082098	0.0021083	2.8258e-08	0.3545	partial-joint
DropViz	PC.Endothelial_Stalk_Flt1_Car4.12_1	200	15103	0.00096379	0.0026428	0.0097288	0.46054	1.9632e-06	0.0590031	joint-drop
DropViz	PC.Endothelial_Stalk_Flt1_Car4.12_1	201	15103	0.016158	0.044307	0.0091166	0.038177	1.9632e-06	0.2485	partial-joint
DropViz	ENT.Endothelial_Stalk_Flt1_Tgfb2.2_3	201	15103	0.008336	0.023626	0.0075565	0.13499	5.3665e-06	0.165018	joint-drop
DropViz	ENT.Endothelial_Stalk_Flt1_Gkn3.2_4	202	15103	0.018442	0.052029	0.0067228	0.0030462	5.9811e-08	0.348355	partial-joint
DropViz	PC.Endothelial_Stalk_Flt1_Car4.12_1	202	15103	0.0072825	0.01997	0.0081595	0.18607	1.9632e-06	0.127969	joint-drop
DropViz	PC.Endothelial_Stalk_Flt1_Car4.12_1	203	15103	0.01881	0.051578	0.0055825	0.00037772	1.9632e-06	0.599756	partial-joint
DropViz	ENT.Mural_Rgs5Acta2_Ccnd1.3_4	203	15103	0.012605	0.036592	0.0041536	0.001206	6.0136e-06	0.559036	partial-joint
DropViz	GP.Endothelial_Stalk_Flt1_Apold1.7_1	204	15103	0.026923	0.074994	0.0079789	0.00037117	5.439e-09	0.415081	partial-joint
DropViz	PC.Endothelial_Stalk_Flt1_Car4.12_1	204	15103	-0.00055478	-0.0015213	0.009074	0.52438	1.9632e-06	0.0491243	joint-drop
DropViz	GP.Endothelial_Stalk_Flt1_Cdkn1c.7_2	205	15103	0.024216	0.066236	0.0090424	0.0037073	4.8724e-08	0.332448	partial-joint
DropViz	PC.Endothelial_Stalk_Flt1_Car4.12_1	205	15103	0.0021237	0.0058233	0.009837	0.41454	1.9632e-06	0.0670109	joint-drop
DropViz	GP.Endothelial_Stalk_Flt1_Mgp.7_3	206	15103	0.016868	0.047262	0.0066533	0.0056237	1.4234e-07	0.328624	partial-joint
DropViz	PC.Endothelial_Stalk_Flt1_Car4.12_1	206	15103	0.0093134	0.025539	0.0079403	0.12042	1.9632e-06	0.161082	joint-drop
DropViz	GP.Endothelial_Stalk_Flt1_Lcn2.7_4	207	15103	0.018521	0.051839	0.0076691	0.0078742	1.2615e-07	0.304937	partial-joint
DropViz	PC.Endothelial_Stalk_Flt1_Car4.12_1	207	15103	0.0066773	0.01831	0.0090243	0.22968	1.9632e-06	0.111945	joint-drop
DropViz	GP.Endothelial_Stalk_Flt1_Car4.7_5	208	15103	0.033868	0.093125	0.0099764	0.00034429	6.5998e-09	0.423335	partial-joint
DropViz	PC.Endothelial_Stalk_Flt1_Car4.12_1	208	15103	-0.0078169	-0.021435	0.010847	0.76444	1.9632e-06	0.0204408	joint-drop
DropViz	GP.Endothelial_Stalk_Flt1_Angpt2.7_6	209	15103	0.026691	0.073535	0.0097066	0.0029857	3.911e-08	0.340855	partial-joint
DropViz	PC.Endothelial_Stalk_Flt1_Car4.12_1	209	15103	-0.0010807	-0.0029634	0.01065	0.54041	1.9632e-06	0.0468328	joint-drop
DropViz	GP.Mural_Rgs5Acta2_Acta2.8_1	210	15103	0.017339	0.047032	0.0051523	0.00038344	8.6859e-07	0.563636	partial-joint
DropViz	PC.Endothelial_Stalk_Flt1_Car4.12_1	210	15103	0.017622	0.048323	0.0056413	0.00089439	1.9632e-06	0.534161	partial-joint
DropViz	GP.Mural_Rgs5Acta2_Rgs5.8_4	211	15103	0.01841	0.050326	0.0052997	0.00025731	2.7062e-07	0.54655	partial-joint
DropViz	PC.Endothelial_Stalk_Flt1_Car4.12_1	211	15103	0.016491	0.04522	0.0057398	0.0020357	1.9632e-06	0.471573	partial-joint-drop
DropViz	HC.Endothelial_Stalk_Flt1_Cdkn2b.15_1	212	15103	0.02683	0.072506	0.011508	0.0098715	1.1673e-07	0.289293	partial-joint
DropViz	PC.Endothelial_Stalk_Flt1_Car4.12_1	212	15103	-0.00041858	-0.0011478	0.011865	0.51407	1.9632e-06	0.0506354	joint-drop
DropViz	PC.Endothelial_Stalk_Flt1_Car4.12_1	213	15103	0.015622	0.042836	0.0083495	0.030686	1.9632e-06	0.265122	partial-joint
DropViz	STR.Endothelial_Stalk_Flt1_Gkn3.7_2	213	15103	0.0099747	0.027681	0.0073872	0.088476	4.7152e-06	0.197724	joint-drop
DropViz	SN.Endothelial_Stalk_Flt1_Cdkn1c.12_1	214	15103	0.018903	0.05148	0.0085069	0.013145	2.0456e-07	0.281236	partial-joint
DropViz	PC.Endothelial_Stalk_Flt1_Car4.12_1	214	15103	0.0071721	0.019667	0.0093625	0.22183	1.9632e-06	0.114592	joint-drop
DropViz	SN.Endothelial_Stalk_Flt1_Car4.12_3	215	15103	0.019257	0.052516	0.0095742	0.022154	2.894e-07	0.253047	partial-joint
DropViz	PC.Endothelial_Stalk_Flt1_Car4.12_1	215	15103	0.006286	0.017237	0.01042	0.27317	1.9632e-06	0.0987495	joint-drop
DropViz	PC.Endothelial_Stalk_Flt1_Car4.12_1	216	15103	0.015464	0.042405	0.0094684	0.051219	1.9632e-06	0.226136	joint
DropViz	SN.Endothelial_Stalk_Flt1_Vwf.12_4	216	15103	0.0093318	0.025803	0.0082477	0.12895	4.0518e-06	0.16497	joint-drop
DropViz	PC.Endothelial_Stalk_Flt1_Car4.12_1	217	15103	0.018258	0.050067	0.0056449	0.0006107	1.9632e-06	0.563195	partial-joint
DropViz	SN.Mural_Rgs5Acta2_Cd9.13_3	217	15103	0.015427	0.041628	0.0050851	0.0012096	3.7852e-06	0.538068	partial-joint
DropViz	PC.Endothelial_Stalk_Flt1_Car4.12_1	218	15103	0.018837	0.051654	0.0055488	0.00034431	1.9632e-06	0.606804	partial-joint
DropViz	SN.Mural_Rgs5Acta2_Cbr2.13_4	218	15103	0.013997	0.039216	0.0043691	0.0006798	3.791e-06	0.584297	partial-joint
DropViz	SN.Mural_Rgs5Acta2_Fos.13_5	219	15103	0.014145	0.040847	0.003915	0.00015191	8.5562e-07	0.6293	partial-joint
DropViz	PC.Endothelial_Stalk_Flt1_Car4.12_1	219	15103	0.018639	0.051109	0.0055063	0.00035697	1.9632e-06	0.604056	partial-joint
DropViz	TH.Endothelial_Stalk_Flt1_Gkn3.4_1	220	15103	0.016699	0.045392	0.0090852	0.033036	5.2544e-07	0.23585	partial-joint
DropViz	PC.Endothelial_Stalk_Flt1_Car4.12_1	220	15103	0.0090635	0.024853	0.0098532	0.17883	1.9632e-06	0.130989	joint-drop
DropViz	TH.Endothelial_Stalk_Flt1_Car4.4_3	221	15103	0.024299	0.065926	0.010762	0.011985	1.3996e-07	0.280327	partial-joint
DropViz	PC.Endothelial_Stalk_Flt1_Car4.12_1	221	15103	0.0013627	0.0037366	0.01147	0.45272	1.9632e-06	0.0603063	joint-drop
DropViz	TH.Endothelial_Stalk_Flt1_Vwf.4_4	222	15103	0.013666	0.038027	0.0080698	0.045194	9.2551e-07	0.222904	partial-joint
DropViz	PC.Endothelial_Stalk_Flt1_Car4.12_1	222	15103	0.011206	0.030728	0.0093896	0.11636	1.9632e-06	0.163692	joint-drop
DropViz	PC.Endothelial_Stalk_Flt1_Car4.12_1	223	15103	0.018396	0.050445	0.0056815	0.00060335	1.9632e-06	0.564116	partial-joint
DropViz	TH.Mural_Rgs5Acta2_Cnn1.5_1	223	15103	0.015042	0.040243	0.0053255	0.0023703	7.2735e-06	0.510912	partial-joint
DropViz	PC.Endothelial_Stalk_Flt1_Car4.12_1	224	15103	0.017797	0.048802	0.0057065	0.00090992	1.9632e-06	0.532851	partial-joint
DropViz	TH.Mural_Rgs5Acta2_Car4.5_2	224	15103	0.016804	0.044825	0.0055774	0.0012964	2.7548e-06	0.5193	partial-joint
DropViz	PC.Endothelial_Stalk_Flt1_Gm9946.12_3	225	15103	0.02948	0.079763	0.010274	0.00206	2.0167e-07	0.401193	partial-joint
DropViz	PC.Endothelial_Stalk_Flt1_Vwf.12_2	225	15103	-0.002286	-0.006309	0.0094001	0.59607	1.4315e-05	0.0463858	joint-drop
DropViz	PC.Endothelial_Stalk_Flt1_Gkn3.12_4	226	15103	0.021561	0.060136	0.0079428	0.0033226	3.2325e-07	0.381871	partial-joint
DropViz	PC.Endothelial_Stalk_Flt1_Vwf.12_2	226	15103	0.0026813	0.0073999	0.0082627	0.37278	1.4315e-05	0.0884659	joint-drop
DropViz	ENT.Endothelial_Stalk_Flt1_Car4.2_1	227	15103	0.031203	0.087687	0.0087009	0.00016835	2.8258e-08	0.499915	partial-joint
DropViz	PC.Endothelial_Stalk_Flt1_Vwf.12_2	227	15103	-0.0090642	-0.025016	0.0096485	0.82624	1.4315e-05	0.0171119	joint-drop
DropViz	ENT.Endothelial_Stalk_Flt1_Tgfb2.2_3	228	15103	0.012878	0.0365	0.0074475	0.0419	5.3665e-06	0.261424	partial-joint
DropViz	PC.Endothelial_Stalk_Flt1_Vwf.12_2	228	15103	0.008899	0.02456	0.008408	0.14495	1.4315e-05	0.173151	joint-drop
DropViz	ENT.Endothelial_Stalk_Flt1_Gkn3.2_4	229	15103	0.022578	0.063698	0.0069577	0.00058842	5.9811e-08	0.447212	partial-joint
DropViz	PC.Endothelial_Stalk_Flt1_Vwf.12_2	229	15103	0.00064206	0.001772	0.0079022	0.46762	1.4315e-05	0.0681447	joint-drop
DropViz	ENT.Mural_Rgs5Acta2_Ccnd1.3_4	230	15103	0.013075	0.037957	0.004182	0.00088607	6.0136e-06	0.584679	partial-joint
DropViz	PC.Endothelial_Stalk_Flt1_Vwf.12_2	230	15103	0.01499	0.04137	0.0052596	0.0021894	1.4315e-05	0.549042	partial-joint
DropViz	GP.Endothelial_Stalk_Flt1_Apold1.7_1	231	15103	0.032181	0.089643	0.0080671	3.332e-05	5.439e-09	0.541752	main
DropViz	PC.Endothelial_Stalk_Flt1_Vwf.12_2	231	15103	-0.0073555	-0.0203	0.008585	0.80421	1.4315e-05	0.0195348	drop
DropViz	GP.Endothelial_Stalk_Flt1_Cdkn1c.7_2	232	15103	0.030553	0.083571	0.0090918	0.00038996	4.8724e-08	0.466201	partial-joint
DropViz	PC.Endothelial_Stalk_Flt1_Vwf.12_2	232	15103	-0.0056441	-0.015577	0.0092554	0.729	1.4315e-05	0.0283374	joint-drop
DropViz	GP.Endothelial_Stalk_Flt1_Mgp.7_3	233	15103	0.021007	0.05886	0.0070247	0.0013951	1.4234e-07	0.417048	partial-joint
DropViz	PC.Endothelial_Stalk_Flt1_Vwf.12_2	233	15103	0.0024333	0.0067155	0.0078451	0.37822	1.4315e-05	0.0871671	joint-drop
DropViz	GP.Endothelial_Stalk_Flt1_Lcn2.7_4	234	15103	0.028216	0.078976	0.0091611	0.001037	1.2615e-07	0.432551	partial-joint
DropViz	PC.Endothelial_Stalk_Flt1_Vwf.12_2	234	15103	-0.0064283	-0.017741	0.010087	0.73801	1.4315e-05	0.0272362	joint-drop
DropViz	GP.Endothelial_Stalk_Flt1_Car4.7_5	235	15103	0.043607	0.1199	0.010303	1.1644e-05	6.5998e-09	0.603131	main
DropViz	PC.Endothelial_Stalk_Flt1_Vwf.12_2	235	15103	-0.018475	-0.050988	0.010483	0.96099	1.4315e-05	0.00356738	drop
DropViz	GP.Endothelial_Stalk_Flt1_Angpt2.7_6	236	15103	0.032544	0.08966	0.0093782	0.00026089	3.911e-08	0.483758	partial-joint
DropViz	PC.Endothelial_Stalk_Flt1_Vwf.12_2	236	15103	-0.0080219	-0.022139	0.0096287	0.7976	1.4315e-05	0.0202747	joint-drop
DropViz	GP.Mural_Rgs5Acta2_Acta2.8_1	237	15103	0.017984	0.048783	0.0052075	0.00027745	8.6859e-07	0.586818	partial-joint
DropViz	PC.Endothelial_Stalk_Flt1_Vwf.12_2	237	15103	0.01367	0.037728	0.0053355	0.0052067	1.4315e-05	0.471375	partial-joint-drop
DropViz	GP.Mural_Rgs5Acta2_Rgs5.8_4	238	15103	0.019251	0.052624	0.0053661	0.00016747	2.7062e-07	0.57495	partial-joint
DropViz	PC.Endothelial_Stalk_Flt1_Vwf.12_2	238	15103	0.012475	0.034428	0.0054384	0.010908	1.4315e-05	0.405072	partial-joint-drop
DropViz	HC.Endothelial_Stalk_Flt1_Cdkn2b.15_1	239	15103	0.035676	0.096412	0.011238	0.00075195	1.1673e-07	0.450583	partial-joint
DropViz	PC.Endothelial_Stalk_Flt1_Vwf.12_2	239	15103	-0.0099797	-0.027543	0.010843	0.82131	1.4315e-05	0.0176485	joint-drop
DropViz	STR.Endothelial_Stalk_Flt1_Gkn3.7_2	240	15103	0.013865	0.038478	0.0073423	0.029496	4.7152e-06	0.287288	partial-joint
DropViz	PC.Endothelial_Stalk_Flt1_Vwf.12_2	240	15103	0.0093479	0.025799	0.0077657	0.11435	1.4315e-05	0.19441	joint-drop
DropViz	SN.Endothelial_Stalk_Flt1_Cdkn1c.12_1	241	15103	0.024509	0.066746	0.0085866	0.0021596	2.0456e-07	0.398498	partial-joint
DropViz	PC.Endothelial_Stalk_Flt1_Vwf.12_2	241	15103	-0.00027527	-0.00075971	0.0088432	0.51242	1.4315e-05	0.0599425	joint-drop
DropViz	SN.Endothelial_Stalk_Flt1_Car4.12_3	242	15103	0.025732	0.070176	0.0093891	0.0030697	2.894e-07	0.384324	partial-joint
DropViz	PC.Endothelial_Stalk_Flt1_Vwf.12_2	242	15103	-0.0017775	-0.0049056	0.0095623	0.57373	1.4315e-05	0.0498105	joint-drop
DropViz	SN.Endothelial_Stalk_Flt1_Vwf.12_4	243	15103	0.015941	0.044076	0.0097141	0.050414	4.0518e-06	0.240609	joint
DropViz	PC.Endothelial_Stalk_Flt1_Vwf.12_2	243	15103	0.0055809	0.015403	0.010436	0.2964	1.4315e-05	0.109021	joint-drop
DropViz	SN.Mural_Rgs5Acta2_Cd9.13_3	244	15103	0.016117	0.043488	0.0051194	0.00082322	3.7852e-06	0.568892	partial-joint
DropViz	PC.Endothelial_Stalk_Flt1_Vwf.12_2	244	15103	0.014439	0.039851	0.0053179	0.0033151	1.4315e-05	0.511849	partial-joint
DropViz	SN.Mural_Rgs5Acta2_Cbr2.13_4	245	15103	0.014481	0.04057	0.0043923	0.00049013	3.791e-06	0.610503	partial-joint
DropViz	PC.Endothelial_Stalk_Flt1_Vwf.12_2	245	15103	0.015069	0.041588	0.00522	0.0019488	1.4315e-05	0.559479	partial-joint
DropViz	SN.Mural_Rgs5Acta2_Fos.13_5	246	15103	0.014538	0.041984	0.0039339	0.00011007	8.5562e-07	0.652359	partial-joint
DropViz	PC.Endothelial_Stalk_Flt1_Vwf.12_2	246	15103	0.014886	0.041083	0.0051775	0.0020229	1.4315e-05	0.556133	partial-joint
DropViz	TH.Endothelial_Stalk_Flt1_Gkn3.4_1	247	15103	0.023308	0.063355	0.0092637	0.0059399	5.2544e-07	0.354523	partial-joint
DropViz	PC.Endothelial_Stalk_Flt1_Vwf.12_2	247	15103	0.00053643	0.0014805	0.0094015	0.47725	1.4315e-05	0.0663171	joint-drop
DropViz	TH.Endothelial_Stalk_Flt1_Car4.4_3	248	15103	0.03414	0.092624	0.010979	0.00093896	1.3996e-07	0.441692	partial-joint
DropViz	PC.Endothelial_Stalk_Flt1_Vwf.12_2	248	15103	-0.0097268	-0.026845	0.01095	0.81279	1.4315e-05	0.0185834	joint-drop
DropViz	TH.Endothelial_Stalk_Flt1_Vwf.4_4	249	15103	0.0229	0.063723	0.0099866	0.010929	9.2551e-07	0.325082	partial-joint
DropViz	PC.Endothelial_Stalk_Flt1_Vwf.12_2	249	15103	-0.0015484	-0.0042734	0.010874	0.55662	1.4315e-05	0.0525248	joint-drop
DropViz	TH.Mural_Rgs5Acta2_Cnn1.5_1	250	15103	0.015794	0.042253	0.0053655	0.0016247	7.2735e-06	0.542835	partial-joint
DropViz	PC.Endothelial_Stalk_Flt1_Vwf.12_2	250	15103	0.014546	0.040146	0.0053565	0.0033112	1.4315e-05	0.511955	partial-joint
DropViz	TH.Mural_Rgs5Acta2_Car4.5_2	251	15103	0.017663	0.047117	0.0056155	0.00083095	2.7548e-06	0.554042	partial-joint
DropViz	PC.Endothelial_Stalk_Flt1_Vwf.12_2	251	15103	0.013965	0.038543	0.0053764	0.0046996	1.4315e-05	0.480561	partial-joint-drop
DropViz	PC.Endothelial_Stalk_Flt1_Gm9946.12_3	252	15103	0.016268	0.044016	0.01007	0.053116	2.0167e-07	0.190397	joint
DropViz	PC.Endothelial_Stalk_Flt1_Gkn3.12_4	252	15103	0.011547	0.032205	0.0088568	0.096173	3.2325e-07	0.156683	joint-drop
DropViz	ENT.Endothelial_Stalk_Flt1_Car4.2_1	253	15103	0.017597	0.04945	0.0080658	0.014577	2.8258e-08	0.24326	partial-joint
DropViz	PC.Endothelial_Stalk_Flt1_Gm9946.12_3	253	15103	0.0095671	0.025886	0.009776	0.16389	2.0167e-07	0.117312	joint-drop
DropViz	PC.Endothelial_Stalk_Flt1_Gm9946.12_3	254	15103	0.024771	0.067024	0.0097894	0.0057015	2.0167e-07	0.335159	partial-joint
DropViz	ENT.Endothelial_Stalk_Flt1_Tgfb2.2_3	254	15103	0.0025077	0.0071073	0.0079335	0.37597	5.3665e-06	0.0806114	joint-drop
DropViz	ENT.Endothelial_Stalk_Flt1_Gkn3.2_4	255	15103	0.015097	0.042591	0.0075551	0.022855	5.9811e-08	0.227187	partial-joint
DropViz	PC.Endothelial_Stalk_Flt1_Gm9946.12_3	255	15103	0.012024	0.032532	0.0093785	0.099926	2.0167e-07	0.149405	joint-drop
DropViz	PC.Endothelial_Stalk_Flt1_Gm9946.12_3	256	15103	0.021586	0.058406	0.0057995	9.9195e-05	2.0167e-07	0.597953	partial-joint
DropViz	ENT.Mural_Rgs5Acta2_Ccnd1.3_4	256	15103	0.011422	0.033158	0.004219	0.0033956	6.0136e-06	0.472926	partial-joint-drop
DropViz	GP.Endothelial_Stalk_Flt1_Apold1.7_1	257	15103	0.023973	0.066777	0.0089899	0.0038354	5.439e-09	0.292358	partial-joint
DropViz	PC.Endothelial_Stalk_Flt1_Gm9946.12_3	257	15103	0.0034662	0.0093787	0.010457	0.37014	2.0167e-07	0.0644676	joint-drop
DropViz	GP.Endothelial_Stalk_Flt1_Cdkn1c.7_2	258	15103	0.019045	0.052093	0.010516	0.035077	4.8724e-08	0.198978	partial-joint
DropViz	PC.Endothelial_Stalk_Flt1_Gm9946.12_3	258	15103	0.0085495	0.023132	0.011701	0.23249	2.0167e-07	0.0946321	joint-drop
DropViz	GP.Endothelial_Stalk_Flt1_Mgp.7_3	259	15103	0.01326	0.037154	0.0073608	0.035825	1.4234e-07	0.21117	partial-joint
DropViz	PC.Endothelial_Stalk_Flt1_Gm9946.12_3	259	15103	0.01441	0.03899	0.0089846	0.054379	2.0167e-07	0.188872	joint-drop
DropViz	GP.Endothelial_Stalk_Flt1_Lcn2.7_4	260	15103	0.013735	0.038443	0.007431	0.032289	1.2615e-07	0.216107	partial-joint
DropViz	PC.Endothelial_Stalk_Flt1_Gm9946.12_3	260	15103	0.01417	0.038339	0.0089433	0.056566	2.0167e-07	0.186315	joint-drop
DropViz	GP.Endothelial_Stalk_Flt1_Car4.7_5	261	15103	0.0251	0.069015	0.0096878	0.0047915	6.5998e-09	0.283545	partial-joint
DropViz	PC.Endothelial_Stalk_Flt1_Gm9946.12_3	261	15103	0.0031934	0.0086403	0.010773	0.38345	2.0167e-07	0.0621761	joint-drop
DropViz	GP.Endothelial_Stalk_Flt1_Angpt2.7_6	262	15103	0.018792	0.051774	0.009504	0.024013	3.911e-08	0.218631	partial-joint
DropViz	PC.Endothelial_Stalk_Flt1_Gm9946.12_3	262	15103	0.0091619	0.024789	0.010665	0.19516	2.0167e-07	0.105985	joint-drop
DropViz	PC.Endothelial_Stalk_Flt1_Gm9946.12_3	263	15103	0.020217	0.054701	0.0058987	0.00030567	2.0167e-07	0.524953	partial-joint
DropViz	GP.Mural_Rgs5Acta2_Acta2.8_1	263	15103	0.015743	0.042702	0.0052674	0.0014035	8.6859e-07	0.470665	partial-joint-drop
DropViz	PC.Endothelial_Stalk_Flt1_Gm9946.12_3	264	15103	0.019112	0.051711	0.0060193	0.0007506	2.0167e-07	0.46668	partial-joint
DropViz	GP.Mural_Rgs5Acta2_Rgs5.8_4	264	15103	0.016761	0.045816	0.005434	0.0010218	2.7062e-07	0.455359	partial-joint-drop
DropViz	HC.Endothelial_Stalk_Flt1_Cdkn2b.15_1	265	15103	0.017006	0.045957	0.013196	0.098756	1.1673e-07	0.145026	joint
DropViz	PC.Endothelial_Stalk_Flt1_Gm9946.12_3	265	15103	0.010823	0.029284	0.013915	0.21835	2.0167e-07	0.0987022	joint-drop
DropViz	PC.Endothelial_Stalk_Flt1_Gm9946.12_3	266	15103	0.024454	0.066166	0.0098368	0.0064652	2.0167e-07	0.327005	partial-joint
DropViz	STR.Endothelial_Stalk_Flt1_Gkn3.7_2	266	15103	0.0029992	0.0083232	0.0085093	0.36225	4.7152e-06	0.082792	joint-drop
DropViz	PC.Endothelial_Stalk_Flt1_Gm9946.12_3	267	15103	0.014633	0.039592	0.011204	0.095775	2.0167e-07	0.152157	joint
DropViz	SN.Endothelial_Stalk_Flt1_Cdkn1c.12_1	267	15103	0.012894	0.035115	0.0099531	0.097584	2.0456e-07	0.151083	joint-drop
DropViz	PC.Endothelial_Stalk_Flt1_Gm9946.12_3	268	15103	0.015941	0.043131	0.010607	0.066448	2.0167e-07	0.175871	joint
DropViz	SN.Endothelial_Stalk_Flt1_Car4.12_3	268	15103	0.011908	0.032476	0.0095287	0.10571	2.894e-07	0.149252	joint-drop
DropViz	PC.Endothelial_Stalk_Flt1_Gm9946.12_3	269	15103	0.023192	0.062752	0.0094243	0.0069352	2.0167e-07	0.322453	partial-joint
DropViz	SN.Endothelial_Stalk_Flt1_Vwf.12_4	269	15103	0.0043222	0.011951	0.0080265	0.29512	4.0518e-06	0.0982876	joint-drop
DropViz	PC.Endothelial_Stalk_Flt1_Gm9946.12_3	270	15103	0.02102	0.056875	0.0058966	0.00018266	2.0167e-07	0.55835	partial-joint
DropViz	SN.Mural_Rgs5Acta2_Cd9.13_3	270	15103	0.013809	0.037261	0.0051936	0.0039253	3.7852e-06	0.443778	partial-joint-drop
DropViz	PC.Endothelial_Stalk_Flt1_Gm9946.12_3	271	15103	0.021542	0.058286	0.005756	9.1462e-05	2.0167e-07	0.603218	partial-joint
DropViz	SN.Mural_Rgs5Acta2_Cbr2.13_4	271	15103	0.012816	0.035906	0.0044313	0.0019163	3.791e-06	0.501275	partial-joint
DropViz	PC.Endothelial_Stalk_Flt1_Gm9946.12_3	272	15103	0.021066	0.056999	0.0057239	0.00011689	2.0167e-07	0.587306	partial-joint
DropViz	SN.Mural_Rgs5Acta2_Fos.13_5	272	15103	0.013052	0.037691	0.0039791	0.00052011	8.5562e-07	0.541209	partial-joint
DropViz	PC.Endothelial_Stalk_Flt1_Gm9946.12_3	273	15103	0.018874	0.051066	0.012007	0.058002	2.0167e-07	0.184689	joint
DropViz	TH.Endothelial_Stalk_Flt1_Gkn3.4_1	273	15103	0.0085573	0.02326	0.010825	0.21461	5.2544e-07	0.106434	joint-drop
DropViz	TH.Endothelial_Stalk_Flt1_Car4.4_3	274	15103	0.014893	0.040406	0.01066	0.081205	1.3996e-07	0.159092	joint
DropViz	PC.Endothelial_Stalk_Flt1_Gm9946.12_3	274	15103	0.012974	0.035104	0.011621	0.13212	2.0167e-07	0.13129	joint-drop
DropViz	PC.Endothelial_Stalk_Flt1_Gm9946.12_3	275	15103	0.018979	0.051352	0.0093151	0.020813	2.0167e-07	0.251169	partial-joint
DropViz	TH.Endothelial_Stalk_Flt1_Vwf.4_4	275	15103	0.0086322	0.024021	0.0078275	0.13506	9.2551e-07	0.144105	joint-drop
DropViz	PC.Endothelial_Stalk_Flt1_Gm9946.12_3	276	15103	0.021268	0.057544	0.005948	0.00017529	2.0167e-07	0.561022	partial-joint
DropViz	TH.Mural_Rgs5Acta2_Cnn1.5_1	276	15103	0.013239	0.035418	0.0054511	0.0075836	7.2735e-06	0.412616	partial-joint-drop
DropViz	PC.Endothelial_Stalk_Flt1_Gm9946.12_3	277	15103	0.020618	0.055787	0.0059741	0.0002798	2.0167e-07	0.530689	partial-joint
DropViz	TH.Mural_Rgs5Acta2_Car4.5_2	277	15103	0.014976	0.039948	0.0057089	0.00436	2.7548e-06	0.42456	partial-joint-drop
DropViz	ENT.Endothelial_Stalk_Flt1_Car4.2_1	278	15103	0.017648	0.049595	0.0071665	0.0069031	2.8258e-08	0.286263	partial-joint
DropViz	PC.Endothelial_Stalk_Flt1_Gkn3.12_4	278	15103	0.0088835	0.024777	0.0076394	0.12245	3.2325e-07	0.14052	joint-drop
DropViz	PC.Endothelial_Stalk_Flt1_Gkn3.12_4	279	15103	0.018853	0.052583	0.007686	0.0070912	3.2325e-07	0.331144	partial-joint
DropViz	ENT.Endothelial_Stalk_Flt1_Tgfb2.2_3	279	15103	0.005593	0.015852	0.0070821	0.21485	5.3665e-06	0.126722	joint-drop
DropViz	ENT.Endothelial_Stalk_Flt1_Gkn3.2_4	280	15103	0.016263	0.045881	0.0077992	0.018535	5.9811e-08	0.239783	partial-joint
DropViz	PC.Endothelial_Stalk_Flt1_Gkn3.12_4	280	15103	0.0088845	0.02478	0.0085151	0.14839	3.2325e-07	0.127664	joint-drop
DropViz	PC.Endothelial_Stalk_Flt1_Gkn3.12_4	281	15103	0.018392	0.051297	0.0051272	0.00016769	3.2325e-07	0.581699	partial-joint
DropViz	ENT.Mural_Rgs5Acta2_Ccnd1.3_4	281	15103	0.011423	0.033159	0.0042408	0.0035399	6.0136e-06	0.469464	partial-joint-drop
DropViz	GP.Endothelial_Stalk_Flt1_Apold1.7_1	282	15103	0.023026	0.064139	0.0080433	0.0021033	5.439e-09	0.323928	partial-joint
DropViz	PC.Endothelial_Stalk_Flt1_Gkn3.12_4	282	15103	0.0043823	0.012223	0.0082283	0.29716	3.2325e-07	0.0811976	joint-drop
DropViz	GP.Endothelial_Stalk_Flt1_Cdkn1c.7_2	283	15103	0.01962	0.053666	0.0095346	0.019814	4.8724e-08	0.2329	partial-joint
DropViz	PC.Endothelial_Stalk_Flt1_Gkn3.12_4	283	15103	0.0070957	0.01979	0.0093305	0.22349	3.2325e-07	0.100261	joint-drop
DropViz	GP.Endothelial_Stalk_Flt1_Mgp.7_3	284	15103	0.014352	0.040213	0.0082795	0.041519	1.4234e-07	0.201814	partial-joint
DropViz	PC.Endothelial_Stalk_Flt1_Gkn3.12_4	284	15103	0.0106	0.029563	0.0088884	0.11654	3.2325e-07	0.14383	joint-drop
DropViz	GP.Endothelial_Stalk_Flt1_Lcn2.7_4	285	15103	0.014583	0.040817	0.0069856	0.018426	1.2615e-07	0.251419	partial-joint
DropViz	PC.Endothelial_Stalk_Flt1_Gkn3.12_4	285	15103	0.011789	0.03288	0.0073943	0.055442	3.2325e-07	0.19354	joint-drop
DropViz	GP.Endothelial_Stalk_Flt1_Car4.7_5	286	15103	0.023067	0.063424	0.0081493	0.0023272	6.5998e-09	0.321885	partial-joint
DropViz	PC.Endothelial_Stalk_Flt1_Gkn3.12_4	286	15103	0.0055005	0.015341	0.0079702	0.24506	3.2325e-07	0.0940962	joint-drop
DropViz	GP.Endothelial_Stalk_Flt1_Angpt2.7_6	287	15103	0.01846	0.050858	0.0078926	0.0096778	3.911e-08	0.271909	partial-joint
DropViz	PC.Endothelial_Stalk_Flt1_Gkn3.12_4	287	15103	0.0091781	0.025599	0.0077898	0.11936	3.2325e-07	0.14223	joint-drop
DropViz	PC.Endothelial_Stalk_Flt1_Gkn3.12_4	288	15103	0.017051	0.047558	0.0052435	0.00057452	3.2325e-07	0.499301	partial-joint
DropViz	GP.Mural_Rgs5Acta2_Acta2.8_1	288	15103	0.015677	0.042524	0.0053238	0.0016192	8.6859e-07	0.460421	partial-joint-drop
DropViz	GP.Mural_Rgs5Acta2_Rgs5.8_4	289	15103	0.016979	0.046412	0.005441	0.00090456	2.7062e-07	0.463418	partial-joint
DropViz	PC.Endothelial_Stalk_Flt1_Gkn3.12_4	289	15103	0.016247	0.045316	0.0053008	0.0010902	3.2325e-07	0.456438	partial-joint-drop
DropViz	HC.Endothelial_Stalk_Flt1_Cdkn2b.15_1	290	15103	0.017604	0.047572	0.010212	0.042378	1.1673e-07	0.198023	partial-joint
DropViz	PC.Endothelial_Stalk_Flt1_Gkn3.12_4	290	15103	0.0094982	0.026491	0.009471	0.15797	3.2325e-07	0.123477	joint-drop
DropViz	PC.Endothelial_Stalk_Flt1_Gkn3.12_4	291	15103	0.019592	0.054643	0.008362	0.0095728	3.2325e-07	0.311066	partial-joint
DropViz	STR.Endothelial_Stalk_Flt1_Gkn3.7_2	291	15103	0.0048214	0.01338	0.0082244	0.27886	4.7152e-06	0.104123	joint-drop
DropViz	SN.Endothelial_Stalk_Flt1_Cdkn1c.12_1	292	15103	0.014427	0.039289	0.0091979	0.058395	2.0456e-07	0.184421	joint
DropViz	PC.Endothelial_Stalk_Flt1_Gkn3.12_4	292	15103	0.011438	0.0319	0.0091061	0.10456	3.2325e-07	0.151089	joint-drop
DropViz	SN.Endothelial_Stalk_Flt1_Car4.12_3	293	15103	0.013759	0.037522	0.0079034	0.040863	2.894e-07	0.212383	partial-joint
DropViz	PC.Endothelial_Stalk_Flt1_Gkn3.12_4	293	15103	0.012988	0.036224	0.0077377	0.046634	3.2325e-07	0.205116	partial-joint-drop
DropViz	PC.Endothelial_Stalk_Flt1_Gkn3.12_4	294	15103	0.018046	0.050333	0.0075089	0.0081296	3.2325e-07	0.322	partial-joint
DropViz	SN.Endothelial_Stalk_Flt1_Vwf.12_4	294	15103	0.0069741	0.019284	0.0072713	0.16876	4.0518e-06	0.143301	joint-drop
DropViz	PC.Endothelial_Stalk_Flt1_Gkn3.12_4	295	15103	0.017911	0.049954	0.0052067	0.0002918	3.2325e-07	0.544632	partial-joint
DropViz	SN.Mural_Rgs5Acta2_Cd9.13_3	295	15103	0.013899	0.037503	0.0052142	0.0038478	3.7852e-06	0.445376	partial-joint-drop
DropViz	PC.Endothelial_Stalk_Flt1_Gkn3.12_4	296	15103	0.018184	0.050716	0.0051269	0.00019565	3.2325e-07	0.57138	partial-joint
DropViz	SN.Mural_Rgs5Acta2_Cbr2.13_4	296	15103	0.012572	0.035223	0.0044877	0.0025471	3.791e-06	0.478479	partial-joint-drop
DropViz	PC.Endothelial_Stalk_Flt1_Gkn3.12_4	297	15103	0.017837	0.049748	0.0050691	0.00021756	3.2325e-07	0.564277	partial-joint
DropViz	SN.Mural_Rgs5Acta2_Fos.13_5	297	15103	0.012987	0.037503	0.0040066	0.0005964	8.5562e-07	0.531413	partial-joint
DropViz	PC.Endothelial_Stalk_Flt1_Gkn3.12_4	298	15103	0.014283	0.039836	0.0098033	0.072579	3.2325e-07	0.175517	joint
DropViz	TH.Endothelial_Stalk_Flt1_Gkn3.4_1	298	15103	0.010947	0.029756	0.010049	0.138	5.2544e-07	0.136973	joint-drop
DropViz	TH.Endothelial_Stalk_Flt1_Car4.4_3	299	15103	0.015961	0.043304	0.0086861	0.033074	1.3996e-07	0.216007	partial-joint
DropViz	PC.Endothelial_Stalk_Flt1_Gkn3.12_4	299	15103	0.011052	0.030825	0.0083279	0.092248	3.2325e-07	0.159471	joint-drop
DropViz	PC.Endothelial_Stalk_Flt1_Gkn3.12_4	300	15103	0.015262	0.042567	0.0077014	0.023766	3.2325e-07	0.25022	partial-joint
DropViz	TH.Endothelial_Stalk_Flt1_Vwf.4_4	300	15103	0.010148	0.028239	0.007358	0.083924	9.2551e-07	0.178353	joint-drop
DropViz	PC.Endothelial_Stalk_Flt1_Gkn3.12_4	301	15103	0.018125	0.050552	0.0052567	0.00028329	3.2325e-07	0.546613	partial-joint
DropViz	TH.Mural_Rgs5Acta2_Cnn1.5_1	301	15103	0.013319	0.035632	0.0054776	0.0075241	7.2735e-06	0.413281	partial-joint-drop
DropViz	PC.Endothelial_Stalk_Flt1_Gkn3.12_4	302	15103	0.017637	0.049191	0.005244	0.00038611	3.2325e-07	0.525893	partial-joint
DropViz	TH.Mural_Rgs5Acta2_Car4.5_2	302	15103	0.01528	0.040761	0.0056977	0.0036652	2.7548e-06	0.438119	partial-joint-drop
DropViz	ENT.Endothelial_Stalk_Flt1_Car4.2_1	303	15103	0.030274	0.085075	0.0092685	0.00054616	2.8258e-08	0.432208	partial-joint
DropViz	ENT.Endothelial_Stalk_Flt1_Tgfb2.2_3	303	15103	-0.0068242	-0.019341	0.0091038	0.77324	5.3665e-06	0.0211915	joint-drop
DropViz	ENT.Endothelial_Stalk_Flt1_Car4.2_1	304	15103	0.014818	0.041641	0.0079635	0.031405	2.8258e-08	0.199103	partial-joint
DropViz	ENT.Endothelial_Stalk_Flt1_Gkn3.2_4	304	15103	0.011023	0.031098	0.0077753	0.078155	5.9811e-08	0.153262	joint-drop
DropViz	ENT.Endothelial_Stalk_Flt1_Car4.2_1	305	15103	0.019512	0.054832	0.0048503	2.8915e-05	2.8258e-08	0.601267	partial-joint
DropViz	ENT.Mural_Rgs5Acta2_Ccnd1.3_4	305	15103	0.010347	0.030038	0.0042766	0.0077764	6.0136e-06	0.403998	partial-joint-drop
DropViz	GP.Endothelial_Stalk_Flt1_Apold1.7_1	306	15103	0.018559	0.051696	0.0089784	0.019374	5.439e-09	0.207246	partial-joint
DropViz	ENT.Endothelial_Stalk_Flt1_Car4.2_1	306	15103	0.0089288	0.025092	0.0086163	0.15005	2.8258e-08	0.109124	joint-drop
DropViz	ENT.Endothelial_Stalk_Flt1_Car4.2_1	307	15103	0.014658	0.041191	0.0097488	0.066362	2.8258e-08	0.156061	joint
DropViz	GP.Endothelial_Stalk_Flt1_Cdkn1c.7_2	307	15103	0.011658	0.031888	0.010619	0.13615	4.8724e-08	0.118429	joint-drop
DropViz	ENT.Endothelial_Stalk_Flt1_Car4.2_1	308	15103	0.016348	0.045942	0.0073943	0.01353	2.8258e-08	0.247548	partial-joint
DropViz	GP.Endothelial_Stalk_Flt1_Mgp.7_3	308	15103	0.0097379	0.027285	0.0073423	0.092384	1.4234e-07	0.151081	joint-drop
DropViz	ENT.Endothelial_Stalk_Flt1_Car4.2_1	309	15103	0.017465	0.04908	0.0092217	0.029131	2.8258e-08	0.203427	partial-joint
DropViz	GP.Endothelial_Stalk_Flt1_Lcn2.7_4	309	15103	0.007721	0.021611	0.0092869	0.20288	1.2615e-07	0.100413	joint-drop
DropViz	GP.Endothelial_Stalk_Flt1_Car4.7_5	310	15103	0.021498	0.059112	0.012171	0.038678	6.5998e-09	0.172672	partial-joint
DropViz	ENT.Endothelial_Stalk_Flt1_Car4.2_1	310	15103	0.0060898	0.017114	0.011166	0.29275	2.8258e-08	0.0706733	joint-drop
DropViz	ENT.Endothelial_Stalk_Flt1_Car4.2_1	311	15103	0.013974	0.03927	0.010355	0.088591	2.8258e-08	0.13944	joint
DropViz	GP.Endothelial_Stalk_Flt1_Angpt2.7_6	311	15103	0.012208	0.033633	0.011184	0.13752	3.911e-08	0.116316	joint-drop
DropViz	ENT.Endothelial_Stalk_Flt1_Car4.2_1	312	15103	0.018373	0.051632	0.0049515	0.00010382	2.8258e-08	0.527725	partial-joint
DropViz	GP.Mural_Rgs5Acta2_Acta2.8_1	312	15103	0.01433	0.03887	0.0053591	0.0037534	8.6859e-07	0.400182	partial-joint-drop
DropViz	ENT.Endothelial_Stalk_Flt1_Car4.2_1	313	15103	0.017656	0.049617	0.0050083	0.00021217	2.8258e-08	0.486605	partial-joint
DropViz	GP.Mural_Rgs5Acta2_Rgs5.8_4	313	15103	0.015554	0.042518	0.0054799	0.0022704	2.7062e-07	0.402564	partial-joint-drop
DropViz	ENT.Endothelial_Stalk_Flt1_Car4.2_1	314	15103	0.017737	0.049844	0.0097727	0.034779	2.8258e-08	0.193232	partial-joint
DropViz	HC.Endothelial_Stalk_Flt1_Cdkn2b.15_1	314	15103	0.0083178	0.022478	0.011232	0.2295	1.1673e-07	0.0922017	joint-drop
DropViz	ENT.Endothelial_Stalk_Flt1_Car4.2_1	315	15103	0.022656	0.063667	0.0071888	0.0008139	2.8258e-08	0.409258	partial-joint
DropViz	STR.Endothelial_Stalk_Flt1_Gkn3.7_2	315	15103	0.0020346	0.0056463	0.0075371	0.3936	4.7152e-06	0.0760246	joint-drop
DropViz	ENT.Endothelial_Stalk_Flt1_Car4.2_1	316	15103	0.019169	0.05387	0.0093539	0.020223	2.8258e-08	0.224425	partial-joint
DropViz	SN.Endothelial_Stalk_Flt1_Cdkn1c.12_1	316	15103	0.0061333	0.016703	0.010072	0.27128	2.0456e-07	0.0847013	joint-drop
DropViz	ENT.Endothelial_Stalk_Flt1_Car4.2_1	317	15103	0.022833	0.064165	0.010743	0.016786	2.8258e-08	0.235142	partial-joint
DropViz	SN.Endothelial_Stalk_Flt1_Car4.12_3	317	15103	0.0016112	0.0043939	0.011697	0.44522	2.894e-07	0.0537471	joint-drop
DropViz	ENT.Endothelial_Stalk_Flt1_Car4.2_1	318	15103	0.032725	0.091963	0.010122	0.00061359	2.8258e-08	0.425511	partial-joint
DropViz	SN.Endothelial_Stalk_Flt1_Vwf.12_4	318	15103	-0.0098212	-0.027156	0.010448	0.82639	4.0518e-06	0.0153579	joint-drop
DropViz	ENT.Endothelial_Stalk_Flt1_Car4.2_1	319	15103	0.019137	0.05378	0.0049338	5.2726e-05	2.8258e-08	0.566705	partial-joint
DropViz	SN.Mural_Rgs5Acta2_Cd9.13_3	319	15103	0.012467	0.033639	0.0052669	0.0089739	3.7852e-06	0.377546	partial-joint-drop
DropViz	ENT.Endothelial_Stalk_Flt1_Car4.2_1	320	15103	0.019362	0.054411	0.0048265	3.0318e-05	2.8258e-08	0.598541	partial-joint
DropViz	SN.Mural_Rgs5Acta2_Cbr2.13_4	320	15103	0.01161	0.032528	0.0045035	0.0049732	3.791e-06	0.424877	partial-joint-drop
DropViz	ENT.Endothelial_Stalk_Flt1_Car4.2_1	321	15103	0.01904	0.053506	0.0047531	3.1067e-05	2.8258e-08	0.597137	partial-joint
DropViz	SN.Mural_Rgs5Acta2_Fos.13_5	321	15103	0.012315	0.035563	0.0040047	0.0010544	8.5562e-07	0.490628	partial-joint-drop
DropViz	ENT.Endothelial_Stalk_Flt1_Car4.2_1	322	15103	0.023013	0.064672	0.0096678	0.0086542	2.8258e-08	0.273256	partial-joint
DropViz	TH.Endothelial_Stalk_Flt1_Gkn3.4_1	322	15103	0.0014358	0.0039027	0.010564	0.44594	5.2544e-07	0.0558524	joint-drop
DropViz	ENT.Endothelial_Stalk_Flt1_Car4.2_1	323	15103	0.021003	0.059024	0.011776	0.037262	2.8258e-08	0.189265	partial-joint
DropViz	TH.Endothelial_Stalk_Flt1_Car4.4_3	323	15103	0.0038141	0.010348	0.013094	0.38541	1.3996e-07	0.060414	joint-drop
DropViz	ENT.Endothelial_Stalk_Flt1_Car4.2_1	324	15103	0.024791	0.069667	0.0095474	0.0047129	2.8258e-08	0.30822	partial-joint
DropViz	TH.Endothelial_Stalk_Flt1_Vwf.4_4	324	15103	-0.00070347	-0.0019575	0.0097236	0.52884	9.2551e-07	0.0458557	joint-drop
DropViz	ENT.Endothelial_Stalk_Flt1_Car4.2_1	325	15103	0.019453	0.054668	0.0049505	4.2752e-05	2.8258e-08	0.578769	partial-joint
DropViz	TH.Mural_Rgs5Acta2_Cnn1.5_1	325	15103	0.011986	0.032065	0.0054988	0.01465	7.2735e-06	0.356962	partial-joint-drop
DropViz	ENT.Endothelial_Stalk_Flt1_Car4.2_1	326	15103	0.018951	0.053257	0.0049491	6.4547e-05	2.8258e-08	0.555067	partial-joint
DropViz	TH.Mural_Rgs5Acta2_Car4.5_2	326	15103	0.013839	0.036917	0.0057321	0.007888	2.7548e-06	0.378249	partial-joint-drop
DropViz	ENT.Endothelial_Stalk_Flt1_Gkn3.2_4	327	15103	0.023564	0.066479	0.0080074	0.0016292	5.9811e-08	0.385981	partial-joint
DropViz	ENT.Endothelial_Stalk_Flt1_Tgfb2.2_3	327	15103	-0.00065162	-0.0018469	0.0080556	0.53224	5.3665e-06	0.051969	joint-drop
DropViz	ENT.Endothelial_Stalk_Flt1_Tgfb2.2_3	328	15103	0.013801	0.039114	0.0047722	0.001918	5.3665e-06	0.515558	partial-joint
DropViz	ENT.Mural_Rgs5Acta2_Ccnd1.3_4	328	15103	0.012226	0.035491	0.0042838	0.002162	6.0136e-06	0.510479	partial-joint
DropViz	GP.Endothelial_Stalk_Flt1_Apold1.7_1	329	15103	0.034186	0.095226	0.0090462	7.9061e-05	5.439e-09	0.496345	partial-joint
DropViz	ENT.Endothelial_Stalk_Flt1_Tgfb2.2_3	329	15103	-0.0084096	-0.023835	0.0085272	0.83798	5.3665e-06	0.0145658	joint-drop
DropViz	GP.Endothelial_Stalk_Flt1_Cdkn1c.7_2	330	15103	0.032992	0.090241	0.010638	0.00096564	4.8724e-08	0.412347	partial-joint
DropViz	ENT.Endothelial_Stalk_Flt1_Tgfb2.2_3	330	15103	-0.0072214	-0.020467	0.0095928	0.77421	5.3665e-06	0.0210882	joint-drop
DropViz	GP.Endothelial_Stalk_Flt1_Mgp.7_3	331	15103	0.019919	0.055811	0.0074268	0.0036628	1.4234e-07	0.355821	partial-joint
DropViz	ENT.Endothelial_Stalk_Flt1_Tgfb2.2_3	331	15103	0.0034242	0.0097049	0.0073466	0.32058	5.3665e-06	0.0937447	joint-drop
DropViz	GP.Endothelial_Stalk_Flt1_Lcn2.7_4	332	15103	0.021536	0.060279	0.007989	0.0035155	1.2615e-07	0.3557	partial-joint
DropViz	ENT.Endothelial_Stalk_Flt1_Tgfb2.2_3	332	15103	0.0018719	0.0053055	0.007792	0.40507	5.3665e-06	0.0744681	joint-drop
DropViz	GP.Endothelial_Stalk_Flt1_Car4.7_5	333	15103	0.039808	0.10946	0.010381	6.3093e-05	6.5998e-09	0.51342	main
DropViz	ENT.Endothelial_Stalk_Flt1_Tgfb2.2_3	333	15103	-0.012459	-0.03531	0.0093548	0.90852	5.3665e-06	0.00790571	drop
DropViz	GP.Endothelial_Stalk_Flt1_Angpt2.7_6	334	15103	0.032242	0.088829	0.010204	0.00079157	3.911e-08	0.418687	partial-joint
DropViz	ENT.Endothelial_Stalk_Flt1_Tgfb2.2_3	334	15103	-0.0066056	-0.018722	0.0092802	0.7617	5.3665e-06	0.0224306	joint-drop
DropViz	GP.Mural_Rgs5Acta2_Acta2.8_1	335	15103	0.017078	0.046325	0.0053384	0.00069095	8.6859e-07	0.521441	partial-joint
DropViz	ENT.Endothelial_Stalk_Flt1_Tgfb2.2_3	335	15103	0.01258	0.035655	0.0048448	0.0047121	5.3665e-06	0.441489	partial-joint-drop
DropViz	GP.Mural_Rgs5Acta2_Rgs5.8_4	336	15103	0.018514	0.050608	0.005454	0.00034463	2.7062e-07	0.527228	partial-joint
DropViz	ENT.Endothelial_Stalk_Flt1_Tgfb2.2_3	336	15103	0.011776	0.033376	0.004896	0.0080876	5.3665e-06	0.396975	partial-joint-drop
DropViz	HC.Endothelial_Stalk_Flt1_Cdkn2b.15_1	337	15103	0.028784	0.077786	0.010565	0.003225	1.1673e-07	0.359373	partial-joint
DropViz	ENT.Endothelial_Stalk_Flt1_Tgfb2.2_3	337	15103	-0.0022634	-0.006415	0.009029	0.59897	5.3665e-06	0.0422357	joint-drop
DropViz	STR.Endothelial_Stalk_Flt1_Gkn3.7_2	338	15103	0.011784	0.032703	0.0077751	0.064815	4.7152e-06	0.223097	joint
DropViz	ENT.Endothelial_Stalk_Flt1_Tgfb2.2_3	338	15103	0.010429	0.029559	0.0072841	0.076112	5.3665e-06	0.212236	joint-drop
DropViz	SN.Endothelial_Stalk_Flt1_Cdkn1c.12_1	339	15103	0.026022	0.070865	0.010358	0.006004	2.0456e-07	0.332112	partial-joint
DropViz	ENT.Endothelial_Stalk_Flt1_Tgfb2.2_3	339	15103	-0.0017849	-0.0050587	0.0094489	0.57491	5.3665e-06	0.0456141	joint-drop
DropViz	SN.Endothelial_Stalk_Flt1_Car4.12_3	340	15103	0.025566	0.069722	0.010779	0.0088587	2.894e-07	0.31393	partial-joint
DropViz	ENT.Endothelial_Stalk_Flt1_Tgfb2.2_3	340	15103	-0.0013416	-0.0038024	0.0097241	0.55487	5.3665e-06	0.0485377	joint-drop
DropViz	SN.Endothelial_Stalk_Flt1_Vwf.12_4	341	15103	0.011945	0.033027	0.008836	0.088229	4.0518e-06	0.195534	joint
DropViz	ENT.Endothelial_Stalk_Flt1_Tgfb2.2_3	341	15103	0.0095511	0.02707	0.0084079	0.12799	5.3665e-06	0.169406	joint-drop
DropViz	SN.Mural_Rgs5Acta2_Cd9.13_3	342	15103	0.015113	0.040781	0.0052525	0.0020083	3.7852e-06	0.497458	partial-joint
DropViz	ENT.Endothelial_Stalk_Flt1_Tgfb2.2_3	342	15103	0.013334	0.037791	0.0048329	0.0029035	5.3665e-06	0.481391	partial-joint-drop
DropViz	SN.Mural_Rgs5Acta2_Cbr2.13_4	343	15103	0.013549	0.03796	0.0045058	0.0013216	3.791e-06	0.53104	partial-joint
DropViz	ENT.Endothelial_Stalk_Flt1_Tgfb2.2_3	343	15103	0.013729	0.03891	0.0047432	0.0019025	5.3665e-06	0.516227	partial-joint
DropViz	SN.Mural_Rgs5Acta2_Fos.13_5	344	15103	0.013813	0.03989	0.0040159	0.00029207	8.5562e-07	0.582511	partial-joint
DropViz	ENT.Endothelial_Stalk_Flt1_Tgfb2.2_3	344	15103	0.013496	0.038252	0.0046817	0.0019738	5.3665e-06	0.513195	partial-joint
DropViz	TH.Endothelial_Stalk_Flt1_Gkn3.4_1	345	15103	0.023096	0.062779	0.010934	0.017344	5.2544e-07	0.280414	partial-joint
DropViz	ENT.Endothelial_Stalk_Flt1_Tgfb2.2_3	345	15103	0.00066424	0.0018826	0.0098295	0.47306	5.3665e-06	0.0616821	joint-drop
DropViz	TH.Endothelial_Stalk_Flt1_Car4.4_3	346	15103	0.031071	0.084299	0.011497	0.0034444	1.3996e-07	0.359336	partial-joint
DropViz	ENT.Endothelial_Stalk_Flt1_Tgfb2.2_3	346	15103	-0.0055171	-0.015637	0.010157	0.7065	5.3665e-06	0.0286298	joint-drop
DropViz	TH.Endothelial_Stalk_Flt1_Vwf.4_4	347	15103	0.016482	0.045862	0.0083346	0.024003	9.2551e-07	0.268452	partial-joint
DropViz	ENT.Endothelial_Stalk_Flt1_Tgfb2.2_3	347	15103	0.005921	0.016782	0.0080382	0.23068	5.3665e-06	0.120864	joint-drop
DropViz	ENT.Endothelial_Stalk_Flt1_Tgfb2.2_3	348	15103	0.013564	0.038444	0.0048596	0.0026294	5.3665e-06	0.489562	partial-joint
DropViz	TH.Mural_Rgs5Acta2_Cnn1.5_1	348	15103	0.014756	0.039478	0.0054955	0.003629	7.2735e-06	0.474911	partial-joint-drop
DropViz	TH.Mural_Rgs5Acta2_Car4.5_2	349	15103	0.016783	0.044768	0.0057102	0.0016486	2.7548e-06	0.500527	partial-joint
DropViz	ENT.Endothelial_Stalk_Flt1_Tgfb2.2_3	349	15103	0.01314	0.037241	0.0048426	0.0033341	5.3665e-06	0.469995	partial-joint-drop
DropViz	ENT.Endothelial_Stalk_Flt1_Gkn3.2_4	350	15103	0.018156	0.051221	0.0048419	8.8886e-05	5.9811e-08	0.560853	partial-joint
DropViz	ENT.Mural_Rgs5Acta2_Ccnd1.3_4	350	15103	0.0099575	0.028906	0.0043725	0.011392	6.0136e-06	0.372237	partial-joint-drop
DropViz	GP.Endothelial_Stalk_Flt1_Apold1.7_1	351	15103	0.020482	0.057054	0.008912	0.010781	5.439e-09	0.238048	partial-joint
DropViz	ENT.Endothelial_Stalk_Flt1_Gkn3.2_4	351	15103	0.0066314	0.018708	0.0083505	0.21357	5.9811e-08	0.0928201	joint-drop
DropViz	GP.Endothelial_Stalk_Flt1_Cdkn1c.7_2	352	15103	0.01446	0.03955	0.010689	0.088069	4.8724e-08	0.144302	joint
DropViz	ENT.Endothelial_Stalk_Flt1_Gkn3.2_4	352	15103	0.011469	0.032358	0.0095805	0.11563	5.9811e-08	0.129711	joint-drop
DropViz	ENT.Endothelial_Stalk_Flt1_Gkn3.2_4	353	15103	0.014696	0.04146	0.0085497	0.042829	5.9811e-08	0.189426	partial-joint
DropViz	GP.Endothelial_Stalk_Flt1_Mgp.7_3	353	15103	0.00983	0.027543	0.008695	0.12913	1.4234e-07	0.12984	joint-drop
DropViz	ENT.Endothelial_Stalk_Flt1_Gkn3.2_4	354	15103	0.014121	0.039839	0.0072166	0.025197	5.9811e-08	0.221321	partial-joint
DropViz	GP.Endothelial_Stalk_Flt1_Lcn2.7_4	354	15103	0.011497	0.032179	0.0074435	0.06124	1.2615e-07	0.175815	joint-drop
DropViz	GP.Endothelial_Stalk_Flt1_Car4.7_5	355	15103	0.020238	0.055647	0.0088142	0.010842	6.5998e-09	0.240193	partial-joint
DropViz	ENT.Endothelial_Stalk_Flt1_Gkn3.2_4	355	15103	0.0078829	0.022239	0.0078957	0.15906	5.9811e-08	0.110538	joint-drop
DropViz	GP.Endothelial_Stalk_Flt1_Angpt2.7_6	356	15103	0.015109	0.041625	0.0085767	0.039081	3.911e-08	0.190077	partial-joint
DropViz	ENT.Endothelial_Stalk_Flt1_Gkn3.2_4	356	15103	0.011709	0.033033	0.0077533	0.065513	5.9811e-08	0.163871	joint-drop
DropViz	ENT.Endothelial_Stalk_Flt1_Gkn3.2_4	357	15103	0.016916	0.047723	0.004967	0.00033091	5.9811e-08	0.48182	partial-joint
DropViz	GP.Mural_Rgs5Acta2_Acta2.8_1	357	15103	0.013966	0.037884	0.0055059	0.0056028	8.6859e-07	0.371478	partial-joint-drop
DropViz	ENT.Endothelial_Stalk_Flt1_Gkn3.2_4	358	15103	0.016176	0.045637	0.0050126	0.00062668	5.9811e-08	0.443425	partial-joint
DropViz	GP.Mural_Rgs5Acta2_Rgs5.8_4	358	15103	0.01538	0.042042	0.0056174	0.0030953	2.7062e-07	0.38207	partial-joint-drop
DropViz	ENT.Endothelial_Stalk_Flt1_Gkn3.2_4	359	15103	0.014159	0.039945	0.0085543	0.048956	5.9811e-08	0.181386	partial-joint
DropViz	HC.Endothelial_Stalk_Flt1_Cdkn2b.15_1	359	15103	0.01211	0.032727	0.01007	0.11457	1.1673e-07	0.135721	joint-drop
DropViz	ENT.Endothelial_Stalk_Flt1_Gkn3.2_4	360	15103	0.021954	0.061938	0.0075589	0.0018425	5.9811e-08	0.378584	partial-joint
DropViz	STR.Endothelial_Stalk_Flt1_Gkn3.7_2	360	15103	0.0013985	0.0038812	0.0081169	0.4316	4.7152e-06	0.06851	joint-drop
DropViz	ENT.Endothelial_Stalk_Flt1_Gkn3.2_4	361	15103	0.016611	0.046864	0.0097214	0.043762	5.9811e-08	0.18813	partial-joint
DropViz	SN.Endothelial_Stalk_Flt1_Cdkn1c.12_1	361	15103	0.0079009	0.021517	0.010721	0.23057	2.0456e-07	0.0952579	joint-drop
DropViz	ENT.Endothelial_Stalk_Flt1_Gkn3.2_4	362	15103	0.016216	0.04575	0.008056	0.022068	5.9811e-08	0.229293	partial-joint
DropViz	SN.Endothelial_Stalk_Flt1_Car4.12_3	362	15103	0.0090107	0.024573	0.0089839	0.15794	2.894e-07	0.122583	joint-drop
DropViz	ENT.Endothelial_Stalk_Flt1_Gkn3.2_4	363	15103	0.021501	0.060659	0.0075189	0.002124	5.9811e-08	0.370035	partial-joint
DropViz	SN.Endothelial_Stalk_Flt1_Vwf.12_4	363	15103	0.0019676	0.0054406	0.0079493	0.40225	4.0518e-06	0.0733454	joint-drop
DropViz	ENT.Endothelial_Stalk_Flt1_Gkn3.2_4	364	15103	0.017777	0.050152	0.0049448	0.00016271	5.9811e-08	0.524501	partial-joint
DropViz	SN.Mural_Rgs5Acta2_Cd9.13_3	364	15103	0.012011	0.032411	0.0054064	0.01316	3.7852e-06	0.346878	partial-joint-drop
DropViz	ENT.Endothelial_Stalk_Flt1_Gkn3.2_4	365	15103	0.017948	0.050635	0.0048253	0.00010019	5.9811e-08	0.553656	partial-joint
DropViz	SN.Mural_Rgs5Acta2_Cbr2.13_4	365	15103	0.011147	0.031229	0.0046114	0.0078272	3.791e-06	0.388544	partial-joint-drop
DropViz	ENT.Endothelial_Stalk_Flt1_Gkn3.2_4	366	15103	0.017458	0.049252	0.0047515	0.00011978	5.9811e-08	0.542918	partial-joint
DropViz	SN.Mural_Rgs5Acta2_Fos.13_5	366	15103	0.011857	0.034242	0.0041003	0.0019179	8.5562e-07	0.447808	partial-joint-drop
DropViz	ENT.Endothelial_Stalk_Flt1_Gkn3.2_4	367	15103	0.020673	0.058323	0.010013	0.019487	5.9811e-08	0.236772	partial-joint
DropViz	TH.Endothelial_Stalk_Flt1_Gkn3.4_1	367	15103	0.0029152	0.0079241	0.011205	0.39737	5.2544e-07	0.0638278	joint-drop
DropViz	ENT.Endothelial_Stalk_Flt1_Gkn3.2_4	368	15103	0.014564	0.041087	0.0083181	0.039999	5.9811e-08	0.193536	partial-joint
DropViz	TH.Endothelial_Stalk_Flt1_Car4.4_3	368	15103	0.011294	0.03064	0.0094723	0.11659	1.3996e-07	0.136174	joint-drop
DropViz	ENT.Endothelial_Stalk_Flt1_Gkn3.2_4	369	15103	0.01809	0.051036	0.0074105	0.0073271	5.9811e-08	0.295584	partial-joint
DropViz	TH.Endothelial_Stalk_Flt1_Vwf.4_4	369	15103	0.0063488	0.017667	0.00773	0.20574	9.2551e-07	0.113809	joint-drop
DropViz	ENT.Endothelial_Stalk_Flt1_Gkn3.2_4	370	15103	0.018138	0.05117	0.0049801	0.00013574	5.9811e-08	0.535397	partial-joint
DropViz	TH.Mural_Rgs5Acta2_Cnn1.5_1	370	15103	0.01137	0.030419	0.0056656	0.022389	7.2735e-06	0.321114	partial-joint-drop
DropViz	ENT.Endothelial_Stalk_Flt1_Gkn3.2_4	371	15103	0.017595	0.049639	0.0049455	0.00018763	5.9811e-08	0.515933	partial-joint
DropViz	TH.Mural_Rgs5Acta2_Car4.5_2	371	15103	0.013477	0.035951	0.0058666	0.010809	2.7548e-06	0.353641	partial-joint-drop
DropViz	GP.Endothelial_Stalk_Flt1_Apold1.7_1	372	15103	0.021866	0.060909	0.0050899	8.7549e-06	5.439e-09	0.611986	partial-joint
DropViz	ENT.Mural_Rgs5Acta2_Ccnd1.3_4	372	15103	0.0095587	0.027749	0.0043068	0.013237	6.0136e-06	0.359751	partial-joint-drop
DropViz	GP.Endothelial_Stalk_Flt1_Cdkn1c.7_2	373	15103	0.020517	0.056118	0.0053762	6.8046e-05	4.8724e-08	0.569892	partial-joint
DropViz	ENT.Mural_Rgs5Acta2_Ccnd1.3_4	373	15103	0.010011	0.029061	0.0043516	0.010718	6.0136e-06	0.37731	partial-joint-drop
DropViz	GP.Endothelial_Stalk_Flt1_Mgp.7_3	374	15103	0.01773	0.049678	0.0048523	0.00012958	1.4234e-07	0.567788	partial-joint
DropViz	ENT.Mural_Rgs5Acta2_Ccnd1.3_4	374	15103	0.010689	0.03103	0.0043086	0.0065586	6.0136e-06	0.418166	partial-joint-drop
DropViz	GP.Endothelial_Stalk_Flt1_Lcn2.7_4	375	15103	0.018243	0.05106	0.0048673	8.9485e-05	1.2615e-07	0.586778	partial-joint
DropViz	ENT.Mural_Rgs5Acta2_Ccnd1.3_4	375	15103	0.010962	0.031822	0.0042614	0.0050554	6.0136e-06	0.439821	partial-joint-drop
DropViz	GP.Endothelial_Stalk_Flt1_Car4.7_5	376	15103	0.022783	0.062645	0.005254	7.2952e-06	6.5998e-09	0.627955	partial-joint
DropViz	ENT.Mural_Rgs5Acta2_Ccnd1.3_4	376	15103	0.010103	0.029327	0.0042502	0.0087351	6.0136e-06	0.394328	partial-joint-drop
DropViz	GP.Endothelial_Stalk_Flt1_Angpt2.7_6	377	15103	0.020794	0.057288	0.0052158	3.3672e-05	3.911e-08	0.603794	partial-joint
DropViz	ENT.Mural_Rgs5Acta2_Ccnd1.3_4	377	15103	0.010598	0.030767	0.0042579	0.0064091	6.0136e-06	0.420084	partial-joint-drop
DropViz	GP.Mural_Rgs5Acta2_Acta2.8_1	378	15103	0.016282	0.044167	0.0068689	0.0088895	8.6859e-07	0.338403	partial-joint
DropViz	ENT.Mural_Rgs5Acta2_Ccnd1.3_4	378	15103	0.0077364	0.022458	0.0055958	0.083413	6.0136e-06	0.206626	joint-drop
DropViz	GP.Mural_Rgs5Acta2_Rgs5.8_4	379	15103	0.018993	0.051919	0.0071701	0.0040413	2.7062e-07	0.364435	partial-joint
DropViz	ENT.Mural_Rgs5Acta2_Ccnd1.3_4	379	15103	0.0059585	0.017297	0.0057778	0.15122	6.0136e-06	0.157137	joint-drop
DropViz	HC.Endothelial_Stalk_Flt1_Cdkn2b.15_1	380	15103	0.020872	0.056406	0.0055677	8.9177e-05	1.1673e-07	0.584142	partial-joint
DropViz	ENT.Mural_Rgs5Acta2_Ccnd1.3_4	380	15103	0.010867	0.031547	0.0042712	0.0054799	6.0136e-06	0.433114	partial-joint-drop
DropViz	STR.Endothelial_Stalk_Flt1_Gkn3.7_2	381	15103	0.014945	0.041476	0.0050799	0.0016329	4.7152e-06	0.52324	partial-joint
DropViz	ENT.Mural_Rgs5Acta2_Ccnd1.3_4	381	15103	0.012227	0.035493	0.0042721	0.0021082	6.0136e-06	0.512576	partial-joint
DropViz	SN.Endothelial_Stalk_Flt1_Cdkn1c.12_1	382	15103	0.018706	0.050943	0.0053157	0.00021724	2.0456e-07	0.54761	partial-joint
DropViz	ENT.Mural_Rgs5Acta2_Ccnd1.3_4	382	15103	0.010562	0.030661	0.0043529	0.0076293	6.0136e-06	0.405587	partial-joint-drop
DropViz	SN.Endothelial_Stalk_Flt1_Car4.12_3	383	15103	0.01875	0.051132	0.0052862	0.00019556	2.894e-07	0.567213	partial-joint
DropViz	ENT.Mural_Rgs5Acta2_Ccnd1.3_4	383	15103	0.011125	0.032294	0.0042807	0.0046824	6.0136e-06	0.446196	partial-joint-drop
DropViz	SN.Endothelial_Stalk_Flt1_Vwf.12_4	384	15103	0.014964	0.041376	0.0049847	0.0013435	4.0518e-06	0.532562	partial-joint
DropViz	ENT.Mural_Rgs5Acta2_Ccnd1.3_4	384	15103	0.012235	0.035517	0.0042578	0.0020326	6.0136e-06	0.515613	partial-joint
DropViz	SN.Mural_Rgs5Acta2_Cd9.13_3	385	15103	0.013107	0.035367	0.0067978	0.02693	3.7852e-06	0.289522	partial-joint
DropViz	ENT.Mural_Rgs5Acta2_Ccnd1.3_4	385	15103	0.0094502	0.027434	0.0056146	0.046184	6.0136e-06	0.255802	partial-joint-drop
DropViz	SN.Mural_Rgs5Acta2_Cbr2.13_4	386	15103	0.011937	0.033442	0.0052615	0.011652	3.791e-06	0.356671	partial-joint
DropViz	ENT.Mural_Rgs5Acta2_Ccnd1.3_4	386	15103	0.010268	0.029807	0.0049718	0.019461	6.0136e-06	0.327692	partial-joint-drop
DropViz	SN.Mural_Rgs5Acta2_Fos.13_5	387	15103	0.012723	0.03674	0.0045719	0.0026983	8.5562e-07	0.423373	partial-joint
DropViz	ENT.Mural_Rgs5Acta2_Ccnd1.3_4	387	15103	0.0095768	0.027801	0.0047844	0.022669	6.0136e-06	0.314999	partial-joint-drop
DropViz	TH.Endothelial_Stalk_Flt1_Gkn3.4_1	388	15103	0.017936	0.048754	0.0053761	0.00042565	5.2544e-07	0.53682	partial-joint
DropViz	ENT.Mural_Rgs5Acta2_Ccnd1.3_4	388	15103	0.011021	0.031995	0.0043382	0.0055395	6.0136e-06	0.432214	partial-joint-drop
DropViz	TH.Endothelial_Stalk_Flt1_Car4.4_3	389	15103	0.020061	0.054428	0.005362	9.1885e-05	1.3996e-07	0.588964	partial-joint
DropViz	ENT.Mural_Rgs5Acta2_Ccnd1.3_4	389	15103	0.011062	0.032113	0.0042522	0.0046454	6.0136e-06	0.446856	partial-joint-drop
DropViz	TH.Endothelial_Stalk_Flt1_Vwf.4_4	390	15103	0.016461	0.045804	0.0049018	0.00039348	9.2551e-07	0.564351	partial-joint
DropViz	ENT.Mural_Rgs5Acta2_Ccnd1.3_4	390	15103	0.011768	0.034161	0.0042437	0.0027808	6.0136e-06	0.489541	partial-joint-drop
DropViz	ENT.Mural_Rgs5Acta2_Ccnd1.3_4	391	15103	0.010176	0.02954	0.0057758	0.039062	6.0136e-06	0.269734	partial-joint
DropViz	TH.Mural_Rgs5Acta2_Cnn1.5_1	391	15103	0.012047	0.032228	0.0072763	0.048914	7.2735e-06	0.255061	partial-joint-drop
DropViz	TH.Mural_Rgs5Acta2_Car4.5_2	392	15103	0.014939	0.039849	0.0073455	0.021	2.7548e-06	0.301764	partial-joint
DropViz	ENT.Mural_Rgs5Acta2_Ccnd1.3_4	392	15103	0.0090911	0.026391	0.0055918	0.052009	6.0136e-06	0.245921	joint-drop
DropViz	GP.Endothelial_Stalk_Flt1_Apold1.7_1	393	15103	0.022701	0.063236	0.010813	0.0179	5.439e-09	0.211404	partial-joint
DropViz	GP.Endothelial_Stalk_Flt1_Cdkn1c.7_2	393	15103	0.0044253	0.012104	0.011304	0.34772	4.8724e-08	0.0627399	joint-drop
DropViz	GP.Endothelial_Stalk_Flt1_Apold1.7_1	394	15103	0.022097	0.061552	0.0085299	0.0047966	5.439e-09	0.280606	partial-joint
DropViz	GP.Endothelial_Stalk_Flt1_Mgp.7_3	394	15103	0.0050282	0.014088	0.0081283	0.2681	1.4234e-07	0.0835009	joint-drop
DropViz	GP.Endothelial_Stalk_Flt1_Apold1.7_1	395	15103	0.021154	0.058927	0.0081501	0.0047261	5.439e-09	0.281385	partial-joint
DropViz	GP.Endothelial_Stalk_Flt1_Lcn2.7_4	395	15103	0.0063125	0.017668	0.0078767	0.21145	1.2615e-07	0.0978086	joint-drop
DropViz	GP.Endothelial_Stalk_Flt1_Apold1.7_1	396	15103	0.014711	0.040979	0.0096729	0.064159	5.439e-09	0.144322	joint
DropViz	GP.Endothelial_Stalk_Flt1_Car4.7_5	396	15103	0.014082	0.038719	0.010118	0.082008	6.5998e-09	0.132773	joint-drop
DropViz	GP.Endothelial_Stalk_Flt1_Apold1.7_1	397	15103	0.019978	0.05565	0.0094609	0.017368	5.439e-09	0.21299	partial-joint
DropViz	GP.Endothelial_Stalk_Flt1_Angpt2.7_6	397	15103	0.0077861	0.021451	0.0098063	0.21361	3.911e-08	0.0904974	joint-drop
DropViz	GP.Endothelial_Stalk_Flt1_Apold1.7_1	398	15103	0.020717	0.05771	0.0052063	3.4732e-05	5.439e-09	0.539571	partial-joint
DropViz	GP.Mural_Rgs5Acta2_Acta2.8_1	398	15103	0.013263	0.035977	0.0054076	0.0070957	8.6859e-07	0.354552	partial-joint-drop
DropViz	GP.Endothelial_Stalk_Flt1_Apold1.7_1	399	15103	0.019945	0.055557	0.0052962	8.3346e-05	5.439e-09	0.493572	partial-joint
DropViz	GP.Mural_Rgs5Acta2_Rgs5.8_4	399	15103	0.014297	0.039082	0.0055613	0.0050776	2.7062e-07	0.34934	partial-joint-drop
DropViz	GP.Endothelial_Stalk_Flt1_Apold1.7_1	400	15103	0.025338	0.07058	0.010378	0.007319	5.439e-09	0.258401	partial-joint
DropViz	HC.Endothelial_Stalk_Flt1_Cdkn2b.15_1	400	15103	0.0014645	0.0039577	0.011447	0.4491	1.1673e-07	0.0501466	joint-drop
DropViz	GP.Endothelial_Stalk_Flt1_Apold1.7_1	401	15103	0.030125	0.083914	0.0082484	0.00013048	5.439e-09	0.470018	partial-joint
DropViz	STR.Endothelial_Stalk_Flt1_Gkn3.7_2	401	15103	-0.0043791	-0.012153	0.0082993	0.70112	4.7152e-06	0.028951	joint-drop
DropViz	GP.Endothelial_Stalk_Flt1_Apold1.7_1	402	15103	0.02789	0.077689	0.010504	0.0039692	5.439e-09	0.290556	partial-joint
DropViz	SN.Endothelial_Stalk_Flt1_Cdkn1c.12_1	402	15103	-0.0015712	-0.0042788	0.010854	0.55755	2.0456e-07	0.0379293	joint-drop
DropViz	GP.Endothelial_Stalk_Flt1_Apold1.7_1	403	15103	0.026024	0.072492	0.0093774	0.0027621	5.439e-09	0.309609	partial-joint
DropViz	SN.Endothelial_Stalk_Flt1_Car4.12_3	403	15103	0.00060295	0.0016443	0.0097986	0.47547	2.894e-07	0.0493809	joint-drop
DropViz	GP.Endothelial_Stalk_Flt1_Apold1.7_1	404	15103	0.031121	0.08669	0.0085735	0.00014226	5.439e-09	0.465476	partial-joint
DropViz	SN.Endothelial_Stalk_Flt1_Vwf.12_4	404	15103	-0.0054126	-0.014966	0.0084931	0.73803	4.0518e-06	0.0244654	joint-drop
DropViz	GP.Endothelial_Stalk_Flt1_Apold1.7_1	405	15103	0.021542	0.060006	0.0051831	1.6279e-05	5.439e-09	0.579392	partial-joint
DropViz	SN.Mural_Rgs5Acta2_Cd9.13_3	405	15103	0.011426	0.03083	0.00531	0.015719	3.7852e-06	0.332646	partial-joint-drop
DropViz	GP.Endothelial_Stalk_Flt1_Apold1.7_1	406	15103	0.021685	0.060406	0.0050582	9.1096e-06	5.439e-09	0.609899	partial-joint
DropViz	SN.Mural_Rgs5Acta2_Cbr2.13_4	406	15103	0.010844	0.030382	0.0045294	0.0083357	3.791e-06	0.383502	partial-joint-drop
DropViz	GP.Endothelial_Stalk_Flt1_Apold1.7_1	407	15103	0.021168	0.058964	0.0050036	1.1735e-05	5.439e-09	0.596591	partial-joint
DropViz	SN.Mural_Rgs5Acta2_Fos.13_5	407	15103	0.011518	0.033262	0.0040458	0.0022103	8.5562e-07	0.437652	partial-joint-drop
DropViz	GP.Endothelial_Stalk_Flt1_Apold1.7_1	408	15103	0.033597	0.093587	0.010986	0.0011158	5.439e-09	0.357241	partial-joint
DropViz	TH.Endothelial_Stalk_Flt1_Gkn3.4_1	408	15103	-0.0081795	-0.022234	0.01152	0.76115	5.2544e-07	0.0188757	joint-drop
DropViz	GP.Endothelial_Stalk_Flt1_Apold1.7_1	409	15103	0.025326	0.070547	0.010079	0.0059973	5.439e-09	0.268867	partial-joint
DropViz	TH.Endothelial_Stalk_Flt1_Car4.4_3	409	15103	0.0014417	0.0039114	0.010755	0.44668	1.3996e-07	0.0510656	joint-drop
DropViz	GP.Endothelial_Stalk_Flt1_Apold1.7_1	410	15103	0.026406	0.073556	0.0083766	0.0008115	5.439e-09	0.373975	partial-joint
DropViz	TH.Endothelial_Stalk_Flt1_Vwf.4_4	410	15103	0.00014027	0.00039032	0.0081872	0.49317	9.2551e-07	0.0508821	joint-drop
DropViz	GP.Endothelial_Stalk_Flt1_Apold1.7_1	411	15103	0.021904	0.061016	0.0052122	1.3281e-05	5.439e-09	0.590088	partial-joint
DropViz	TH.Mural_Rgs5Acta2_Cnn1.5_1	411	15103	0.010787	0.028858	0.0055561	0.026112	7.2735e-06	0.308112	partial-joint-drop
DropViz	GP.Endothelial_Stalk_Flt1_Apold1.7_1	412	15103	0.021337	0.059436	0.0052247	2.2267e-05	5.439e-09	0.562932	partial-joint
DropViz	TH.Mural_Rgs5Acta2_Car4.5_2	412	15103	0.012514	0.033381	0.0058073	0.015597	2.7548e-06	0.324998	partial-joint-drop
DropViz	GP.Endothelial_Stalk_Flt1_Cdkn1c.7_2	413	15103	0.017328	0.047395	0.0099338	0.040564	4.8724e-08	0.190346	partial-joint
DropViz	GP.Endothelial_Stalk_Flt1_Mgp.7_3	413	15103	0.0089151	0.024979	0.0090552	0.16244	1.4234e-07	0.115283	joint-drop
DropViz	GP.Endothelial_Stalk_Flt1_Cdkn1c.7_2	414	15103	0.016743	0.045796	0.0095662	0.04005	4.8724e-08	0.191103	partial-joint
DropViz	GP.Endothelial_Stalk_Flt1_Lcn2.7_4	414	15103	0.0097814	0.027378	0.008844	0.13438	1.2615e-07	0.126345	joint-drop
DropViz	GP.Endothelial_Stalk_Flt1_Car4.7_5	415	15103	0.023895	0.065701	0.011959	0.022866	6.5998e-09	0.200576	partial-joint
DropViz	GP.Endothelial_Stalk_Flt1_Cdkn1c.7_2	415	15103	0.0040357	0.011039	0.011952	0.36781	4.8724e-08	0.0594039	joint-drop
DropViz	GP.Endothelial_Stalk_Flt1_Angpt2.7_6	416	15103	0.014515	0.039991	0.011267	0.098829	3.911e-08	0.135685	joint
DropViz	GP.Endothelial_Stalk_Flt1_Cdkn1c.7_2	416	15103	0.012624	0.034528	0.011363	0.13331	4.8724e-08	0.119681	joint-drop
DropViz	GP.Endothelial_Stalk_Flt1_Cdkn1c.7_2	417	15103	0.019138	0.052348	0.005525	0.00026699	4.8724e-08	0.488701	partial-joint
DropViz	GP.Mural_Rgs5Acta2_Acta2.8_1	417	15103	0.013928	0.037779	0.0054896	0.005594	8.6859e-07	0.37159	partial-joint-drop
DropViz	GP.Endothelial_Stalk_Flt1_Cdkn1c.7_2	418	15103	0.018189	0.049751	0.0056402	0.00063163	4.8724e-08	0.437558	partial-joint
DropViz	GP.Mural_Rgs5Acta2_Rgs5.8_4	418	15103	0.01508	0.041221	0.0056654	0.0038917	2.7062e-07	0.366929	partial-joint-drop
DropViz	GP.Endothelial_Stalk_Flt1_Cdkn1c.7_2	419	15103	0.018525	0.050669	0.012881	0.075209	4.8724e-08	0.153678	joint
DropViz	HC.Endothelial_Stalk_Flt1_Cdkn2b.15_1	419	15103	0.0083582	0.022588	0.013591	0.26929	1.1673e-07	0.0821859	joint-drop
DropViz	GP.Endothelial_Stalk_Flt1_Cdkn1c.7_2	420	15103	0.028932	0.079135	0.0096777	0.0013994	4.8724e-08	0.390312	partial-joint
DropViz	STR.Endothelial_Stalk_Flt1_Gkn3.7_2	420	15103	-0.0034125	-0.0094702	0.0093148	0.64295	4.7152e-06	0.0360129	joint-drop
DropViz	GP.Endothelial_Stalk_Flt1_Cdkn1c.7_2	421	15103	0.022789	0.062332	0.01354	0.046196	4.8724e-08	0.182624	partial-joint
DropViz	SN.Endothelial_Stalk_Flt1_Cdkn1c.12_1	421	15103	0.0032552	0.008865	0.013384	0.40392	2.0456e-07	0.0588569	joint-drop
DropViz	GP.Endothelial_Stalk_Flt1_Cdkn1c.7_2	422	15103	0.021635	0.059177	0.011385	0.028704	4.8724e-08	0.210887	partial-joint
DropViz	SN.Endothelial_Stalk_Flt1_Car4.12_3	422	15103	0.0046714	0.012739	0.01138	0.34072	2.894e-07	0.0715152	joint-drop
DropViz	GP.Endothelial_Stalk_Flt1_Cdkn1c.7_2	423	15103	0.02908	0.079541	0.0098861	0.0016357	4.8724e-08	0.381045	partial-joint
DropViz	SN.Endothelial_Stalk_Flt1_Vwf.12_4	423	15103	-0.0034979	-0.0096719	0.0093684	0.64556	4.0518e-06	0.0352468	joint-drop
DropViz	GP.Endothelial_Stalk_Flt1_Cdkn1c.7_2	424	15103	0.020092	0.054956	0.005493	0.00012768	4.8724e-08	0.532514	partial-joint
DropViz	SN.Mural_Rgs5Acta2_Cd9.13_3	424	15103	0.012029	0.032459	0.0053831	0.01273	3.7852e-06	0.349539	partial-joint-drop
DropViz	GP.Endothelial_Stalk_Flt1_Cdkn1c.7_2	425	15103	0.020339	0.055632	0.0053357	6.9264e-05	4.8724e-08	0.568838	partial-joint
DropViz	SN.Mural_Rgs5Acta2_Cbr2.13_4	425	15103	0.011326	0.031732	0.0045705	0.0066113	3.791e-06	0.402069	partial-joint-drop
DropViz	GP.Endothelial_Stalk_Flt1_Cdkn1c.7_2	426	15103	0.019841	0.05427	0.0052599	8.1248e-05	4.8724e-08	0.55936	partial-joint
DropViz	SN.Mural_Rgs5Acta2_Fos.13_5	426	15103	0.011997	0.034645	0.0040684	0.0015975	8.5562e-07	0.460891	partial-joint-drop
DropViz	GP.Endothelial_Stalk_Flt1_Cdkn1c.7_2	427	15103	0.032853	0.089862	0.014938	0.013937	4.8724e-08	0.253797	partial-joint
DropViz	TH.Endothelial_Stalk_Flt1_Gkn3.4_1	427	15103	-0.0074128	-0.020149	0.014984	0.68959	5.2544e-07	0.0257042	joint-drop
DropViz	GP.Endothelial_Stalk_Flt1_Cdkn1c.7_2	428	15103	0.019244	0.052636	0.012498	0.061819	4.8724e-08	0.165322	joint
DropViz	TH.Endothelial_Stalk_Flt1_Car4.4_3	428	15103	0.0073311	0.01989	0.012756	0.28275	1.3996e-07	0.0800405	joint-drop
DropViz	GP.Endothelial_Stalk_Flt1_Cdkn1c.7_2	429	15103	0.023391	0.063979	0.0097402	0.0081718	4.8724e-08	0.285504	partial-joint
DropViz	TH.Endothelial_Stalk_Flt1_Vwf.4_4	429	15103	0.0026658	0.0074181	0.0091067	0.38487	9.2551e-07	0.0687292	joint-drop
DropViz	GP.Endothelial_Stalk_Flt1_Cdkn1c.7_2	430	15103	0.020483	0.056025	0.0055339	0.00010766	4.8724e-08	0.542643	partial-joint
DropViz	TH.Mural_Rgs5Acta2_Cnn1.5_1	430	15103	0.011379	0.030441	0.005643	0.021888	7.2735e-06	0.323027	partial-joint-drop
DropViz	GP.Endothelial_Stalk_Flt1_Cdkn1c.7_2	431	15103	0.019831	0.054242	0.0055483	0.00017624	4.8724e-08	0.51337	partial-joint
DropViz	TH.Mural_Rgs5Acta2_Car4.5_2	431	15103	0.013188	0.03518	0.0058994	0.012699	2.7548e-06	0.341054	partial-joint-drop
DropViz	GP.Endothelial_Stalk_Flt1_Lcn2.7_4	432	15103	0.013129	0.036748	0.0073193	0.036436	1.2615e-07	0.208501	partial-joint
DropViz	GP.Endothelial_Stalk_Flt1_Mgp.7_3	432	15103	0.012467	0.034932	0.0072168	0.042047	1.4234e-07	0.201012	partial-joint-drop
DropViz	GP.Endothelial_Stalk_Flt1_Car4.7_5	433	15103	0.021575	0.059323	0.0083061	0.0047004	6.5998e-09	0.284564	partial-joint
DropViz	GP.Endothelial_Stalk_Flt1_Mgp.7_3	433	15103	0.0067459	0.018901	0.007567	0.18634	1.4234e-07	0.106576	joint-drop
DropViz	GP.Endothelial_Stalk_Flt1_Angpt2.7_6	434	15103	0.016904	0.046571	0.008041	0.017778	3.911e-08	0.236256	partial-joint
DropViz	GP.Endothelial_Stalk_Flt1_Mgp.7_3	434	15103	0.010243	0.028701	0.0073926	0.082941	1.4234e-07	0.157921	joint-drop
DropViz	GP.Endothelial_Stalk_Flt1_Mgp.7_3	435	15103	0.01644	0.046064	0.0049824	0.00048525	1.4234e-07	0.484036	partial-joint
DropViz	GP.Mural_Rgs5Acta2_Acta2.8_1	435	15103	0.014774	0.040074	0.0054307	0.0032647	8.6859e-07	0.410177	partial-joint-drop
DropViz	GP.Endothelial_Stalk_Flt1_Mgp.7_3	436	15103	0.015767	0.044177	0.0050068	0.00082069	1.4234e-07	0.450704	partial-joint
DropViz	GP.Mural_Rgs5Acta2_Rgs5.8_4	436	15103	0.016251	0.044422	0.0055171	0.0016149	2.7062e-07	0.425092	partial-joint-drop
DropViz	HC.Endothelial_Stalk_Flt1_Cdkn2b.15_1	437	15103	0.014889	0.040237	0.0097079	0.062561	1.1673e-07	0.173623	joint
DropViz	GP.Endothelial_Stalk_Flt1_Mgp.7_3	437	15103	0.011769	0.032975	0.0083869	0.080283	1.4234e-07	0.159987	joint-drop
DropViz	GP.Endothelial_Stalk_Flt1_Mgp.7_3	438	15103	0.020368	0.057068	0.0077754	0.0044073	1.4234e-07	0.344084	partial-joint
DropViz	STR.Endothelial_Stalk_Flt1_Gkn3.7_2	438	15103	0.0029943	0.0083095	0.0082099	0.35767	4.7152e-06	0.0838294	joint-drop
DropViz	GP.Endothelial_Stalk_Flt1_Mgp.7_3	439	15103	0.013261	0.037155	0.0093285	0.077593	1.4234e-07	0.162148	joint
DropViz	SN.Endothelial_Stalk_Flt1_Cdkn1c.12_1	439	15103	0.011624	0.031656	0.010116	0.12526	2.0456e-07	0.134873	joint-drop
DropViz	GP.Endothelial_Stalk_Flt1_Mgp.7_3	440	15103	0.013944	0.039068	0.0074689	0.030969	1.4234e-07	0.22041	partial-joint
DropViz	SN.Endothelial_Stalk_Flt1_Car4.12_3	440	15103	0.011913	0.032487	0.00819	0.07291	2.894e-07	0.173926	joint-drop
DropViz	GP.Endothelial_Stalk_Flt1_Mgp.7_3	441	15103	0.019161	0.053687	0.0073462	0.0045549	1.4234e-07	0.341994	partial-joint
DropViz	SN.Endothelial_Stalk_Flt1_Vwf.12_4	441	15103	0.0046073	0.012739	0.007637	0.27316	4.0518e-06	0.104515	joint-drop
DropViz	GP.Endothelial_Stalk_Flt1_Mgp.7_3	442	15103	0.017302	0.048477	0.0049438	0.00023364	1.4234e-07	0.530397	partial-joint
DropViz	SN.Mural_Rgs5Acta2_Cd9.13_3	442	15103	0.01295	0.034943	0.005315	0.0074224	3.7852e-06	0.39275	partial-joint-drop
DropViz	GP.Endothelial_Stalk_Flt1_Mgp.7_3	443	15103	0.017479	0.048975	0.0048644	0.00016381	1.4234e-07	0.55292	partial-joint
DropViz	SN.Mural_Rgs5Acta2_Cbr2.13_4	443	15103	0.011741	0.032894	0.004571	0.0051118	3.791e-06	0.422675	partial-joint-drop
DropViz	GP.Endothelial_Stalk_Flt1_Mgp.7_3	444	15103	0.016988	0.047598	0.0048114	0.00020788	1.4234e-07	0.537807	partial-joint
DropViz	SN.Mural_Rgs5Acta2_Fos.13_5	444	15103	0.012253	0.035384	0.0040826	0.0013469	8.5562e-07	0.473104	partial-joint-drop
DropViz	GP.Endothelial_Stalk_Flt1_Mgp.7_3	445	15103	0.016652	0.046658	0.0095728	0.040981	1.4234e-07	0.202641	partial-joint
DropViz	TH.Endothelial_Stalk_Flt1_Gkn3.4_1	445	15103	0.0075037	0.020396	0.010534	0.23814	5.2544e-07	0.0992388	joint-drop
DropViz	TH.Endothelial_Stalk_Flt1_Car4.4_3	446	15103	0.013986	0.037946	0.0087301	0.054583	1.3996e-07	0.184264	joint
DropViz	GP.Endothelial_Stalk_Flt1_Mgp.7_3	446	15103	0.012411	0.034775	0.0077966	0.05572	1.4234e-07	0.183153	joint-drop
DropViz	GP.Endothelial_Stalk_Flt1_Mgp.7_3	447	15103	0.016199	0.045388	0.0073798	0.014088	1.4234e-07	0.270372	partial-joint
DropViz	TH.Endothelial_Stalk_Flt1_Vwf.4_4	447	15103	0.0083277	0.023173	0.0075693	0.13563	9.2551e-07	0.143802	joint-drop
DropViz	GP.Endothelial_Stalk_Flt1_Mgp.7_3	448	15103	0.017622	0.049375	0.004965	0.00019377	1.4234e-07	0.542265	partial-joint
DropViz	TH.Mural_Rgs5Acta2_Cnn1.5_1	448	15103	0.012466	0.033351	0.005554	0.012406	7.2735e-06	0.371015	partial-joint-drop
DropViz	GP.Endothelial_Stalk_Flt1_Mgp.7_3	449	15103	0.017195	0.048179	0.0049166	0.00023568	1.4234e-07	0.529845	partial-joint
DropViz	TH.Mural_Rgs5Acta2_Car4.5_2	449	15103	0.014653	0.039087	0.0057349	0.0053137	2.7548e-06	0.409108	partial-joint-drop
DropViz	GP.Endothelial_Stalk_Flt1_Car4.7_5	450	15103	0.026084	0.071722	0.010885	0.0082871	6.5998e-09	0.254459	partial-joint
DropViz	GP.Endothelial_Stalk_Flt1_Lcn2.7_4	450	15103	0.0015497	0.0043376	0.010057	0.43877	1.2615e-07	0.0518564	joint-drop
DropViz	GP.Endothelial_Stalk_Flt1_Angpt2.7_6	451	15103	0.017496	0.048203	0.0097194	0.035933	3.911e-08	0.195	partial-joint
DropViz	GP.Endothelial_Stalk_Flt1_Lcn2.7_4	451	15103	0.0089467	0.025041	0.0090626	0.16178	1.2615e-07	0.114663	joint-drop
DropViz	GP.Endothelial_Stalk_Flt1_Lcn2.7_4	452	15103	0.017012	0.047616	0.0049781	0.00031703	1.2615e-07	0.507152	partial-joint
DropViz	GP.Mural_Rgs5Acta2_Acta2.8_1	452	15103	0.015092	0.040938	0.00535	0.0023976	8.6859e-07	0.432296	partial-joint-drop
DropViz	GP.Endothelial_Stalk_Flt1_Lcn2.7_4	453	15103	0.016179	0.045283	0.0050595	0.00069433	1.2615e-07	0.457803	partial-joint
DropViz	GP.Mural_Rgs5Acta2_Rgs5.8_4	453	15103	0.016261	0.044451	0.0054971	0.0015499	2.7062e-07	0.427809	partial-joint-drop
DropViz	HC.Endothelial_Stalk_Flt1_Cdkn2b.15_1	454	15103	0.01445	0.03905	0.010173	0.077765	1.1673e-07	0.159995	joint
DropViz	GP.Endothelial_Stalk_Flt1_Lcn2.7_4	454	15103	0.012181	0.034095	0.0089141	0.085897	1.2615e-07	0.154516	joint-drop
DropViz	GP.Endothelial_Stalk_Flt1_Lcn2.7_4	455	15103	0.01904	0.053293	0.0069242	0.0029851	1.2615e-07	0.365995	partial-joint
DropViz	STR.Endothelial_Stalk_Flt1_Gkn3.7_2	455	15103	0.0055798	0.015485	0.0072087	0.21946	4.7152e-06	0.123654	joint-drop
DropViz	GP.Endothelial_Stalk_Flt1_Lcn2.7_4	456	15103	0.013739	0.038455	0.008323	0.049409	1.2615e-07	0.189328	partial-joint
DropViz	SN.Endothelial_Stalk_Flt1_Cdkn1c.12_1	456	15103	0.01191	0.032436	0.0088987	0.090388	2.0456e-07	0.156056	joint-drop
DropViz	GP.Endothelial_Stalk_Flt1_Lcn2.7_4	457	15103	0.014884	0.04166	0.0090625	0.050265	1.2615e-07	0.188247	joint
DropViz	SN.Endothelial_Stalk_Flt1_Car4.12_3	457	15103	0.010252	0.027958	0.0097982	0.14772	2.894e-07	0.127026	joint-drop
DropViz	GP.Endothelial_Stalk_Flt1_Lcn2.7_4	458	15103	0.026084	0.073007	0.010016	0.0046105	1.2615e-07	0.338631	partial-joint
DropViz	SN.Endothelial_Stalk_Flt1_Vwf.12_4	458	15103	-0.0033914	-0.0093774	0.010267	0.62942	4.0518e-06	0.037286	joint-drop
DropViz	GP.Endothelial_Stalk_Flt1_Lcn2.7_4	459	15103	0.017857	0.04998	0.0049308	0.00014702	1.2615e-07	0.555524	partial-joint
DropViz	SN.Mural_Rgs5Acta2_Cd9.13_3	459	15103	0.013397	0.036149	0.0052268	0.0051924	3.7852e-06	0.42137	partial-joint-drop
DropViz	GP.Endothelial_Stalk_Flt1_Lcn2.7_4	460	15103	0.018184	0.050895	0.0048244	8.2251e-05	1.2615e-07	0.592085	partial-joint
DropViz	SN.Mural_Rgs5Acta2_Cbr2.13_4	460	15103	0.01237	0.034655	0.00447	0.0028303	3.791e-06	0.470034	partial-joint-drop
DropViz	GP.Endothelial_Stalk_Flt1_Lcn2.7_4	461	15103	0.017908	0.050125	0.0047632	8.5387e-05	1.2615e-07	0.589729	partial-joint
DropViz	SN.Mural_Rgs5Acta2_Fos.13_5	461	15103	0.012878	0.03719	0.0039851	0.00061694	8.5562e-07	0.528989	partial-joint
DropViz	GP.Endothelial_Stalk_Flt1_Lcn2.7_4	462	15103	0.016304	0.045633	0.0085612	0.028442	1.2615e-07	0.224093	partial-joint
DropViz	TH.Endothelial_Stalk_Flt1_Gkn3.4_1	462	15103	0.0086873	0.023614	0.0092888	0.17484	5.2544e-07	0.120609	joint-drop
DropViz	GP.Endothelial_Stalk_Flt1_Lcn2.7_4	463	15103	0.012609	0.035291	0.0098395	0.10003	1.2615e-07	0.144927	joint
DropViz	TH.Endothelial_Stalk_Flt1_Car4.4_3	463	15103	0.013043	0.035385	0.010863	0.11496	1.3996e-07	0.137066	joint-drop
DropViz	GP.Endothelial_Stalk_Flt1_Lcn2.7_4	464	15103	0.020455	0.057253	0.010327	0.023823	1.2615e-07	0.235248	partial-joint
DropViz	TH.Endothelial_Stalk_Flt1_Vwf.4_4	464	15103	0.0029973	0.0083406	0.010444	0.38706	9.2551e-07	0.0683208	joint-drop
DropViz	GP.Endothelial_Stalk_Flt1_Lcn2.7_4	465	15103	0.018133	0.050755	0.0049526	0.00012589	1.2615e-07	0.565291	partial-joint
DropViz	TH.Mural_Rgs5Acta2_Cnn1.5_1	465	15103	0.012941	0.034622	0.0054626	0.0089227	7.2735e-06	0.398871	partial-joint-drop
DropViz	GP.Endothelial_Stalk_Flt1_Lcn2.7_4	466	15103	0.017583	0.049214	0.0049786	0.00020707	1.2615e-07	0.533965	partial-joint
DropViz	TH.Mural_Rgs5Acta2_Car4.5_2	466	15103	0.014639	0.039051	0.0057258	0.0052886	2.7548e-06	0.409478	partial-joint-drop
DropViz	GP.Endothelial_Stalk_Flt1_Car4.7_5	467	15103	0.024791	0.068165	0.013244	0.030624	6.5998e-09	0.185067	partial-joint
DropViz	GP.Endothelial_Stalk_Flt1_Angpt2.7_6	467	15103	0.0029766	0.0082007	0.013124	0.41029	3.911e-08	0.0522306	joint-drop
DropViz	GP.Endothelial_Stalk_Flt1_Car4.7_5	468	15103	0.021592	0.05937	0.0053743	2.9544e-05	6.5998e-09	0.553701	partial-joint
DropViz	GP.Mural_Rgs5Acta2_Acta2.8_1	468	15103	0.013812	0.037465	0.0053366	0.0048305	8.6859e-07	0.382105	partial-joint-drop
DropViz	GP.Endothelial_Stalk_Flt1_Car4.7_5	469	15103	0.020781	0.057141	0.0054694	7.2776e-05	6.5998e-09	0.50584	partial-joint
DropViz	GP.Mural_Rgs5Acta2_Rgs5.8_4	469	15103	0.014774	0.040386	0.0054905	0.0035674	2.7062e-07	0.372683	partial-joint-drop
DropViz	GP.Endothelial_Stalk_Flt1_Car4.7_5	470	15103	0.028899	0.079461	0.012231	0.0090786	6.5998e-09	0.249617	partial-joint
DropViz	HC.Endothelial_Stalk_Flt1_Cdkn2b.15_1	470	15103	-0.0015085	-0.0040766	0.012898	0.54655	1.1673e-07	0.0378447	joint-drop
DropViz	GP.Endothelial_Stalk_Flt1_Car4.7_5	471	15103	0.029456	0.080994	0.0082454	0.00017743	6.5998e-09	0.458528	partial-joint
DropViz	STR.Endothelial_Stalk_Flt1_Gkn3.7_2	471	15103	-0.0022252	-0.0061753	0.0079315	0.61047	4.7152e-06	0.0402395	joint-drop
DropViz	GP.Endothelial_Stalk_Flt1_Car4.7_5	472	15103	0.02746	0.075504	0.010647	0.0049561	6.5998e-09	0.281752	partial-joint
DropViz	SN.Endothelial_Stalk_Flt1_Cdkn1c.12_1	472	15103	0.00013973	0.00038054	0.010517	0.4947	2.0456e-07	0.0456944	joint-drop
DropViz	GP.Endothelial_Stalk_Flt1_Car4.7_5	473	15103	0.035232	0.096873	0.012656	0.0026895	6.5998e-09	0.314203	partial-joint
DropViz	SN.Endothelial_Stalk_Flt1_Car4.12_3	473	15103	-0.0082695	-0.022552	0.012643	0.74347	2.894e-07	0.019689	joint-drop
DropViz	GP.Endothelial_Stalk_Flt1_Car4.7_5	474	15103	0.044621	0.12269	0.011495	5.2094e-05	6.5998e-09	0.52359	main
DropViz	SN.Endothelial_Stalk_Flt1_Vwf.12_4	474	15103	-0.017796	-0.049206	0.010887	0.94893	4.0518e-06	0.00422187	drop
DropViz	GP.Endothelial_Stalk_Flt1_Car4.7_5	475	15103	0.022426	0.061663	0.0053325	1.3103e-05	6.5998e-09	0.596864	partial-joint
DropViz	SN.Mural_Rgs5Acta2_Cd9.13_3	475	15103	0.012158	0.032805	0.0052228	0.0099684	3.7852e-06	0.369127	partial-joint-drop
DropViz	GP.Endothelial_Stalk_Flt1_Car4.7_5	476	15103	0.022669	0.06233	0.0052112	6.8554e-06	6.5998e-09	0.631256	partial-joint
DropViz	SN.Mural_Rgs5Acta2_Cbr2.13_4	476	15103	0.011505	0.032232	0.0044612	0.0049618	3.791e-06	0.425061	partial-joint-drop
DropViz	GP.Endothelial_Stalk_Flt1_Car4.7_5	477	15103	0.022303	0.061324	0.0051478	7.4222e-06	6.5998e-09	0.627038	partial-joint
DropViz	SN.Mural_Rgs5Acta2_Fos.13_5	477	15103	0.012171	0.035147	0.0039793	0.0011143	8.5562e-07	0.486673	partial-joint-drop
DropViz	GP.Endothelial_Stalk_Flt1_Car4.7_5	478	15103	0.033628	0.092463	0.011323	0.001492	6.5998e-09	0.345485	partial-joint
DropViz	TH.Endothelial_Stalk_Flt1_Gkn3.4_1	478	15103	-0.0067031	-0.01822	0.011351	0.72258	5.2544e-07	0.0224723	joint-drop
DropViz	GP.Endothelial_Stalk_Flt1_Car4.7_5	479	15103	0.038045	0.10461	0.014962	0.0055048	6.5998e-09	0.276177	partial-joint
DropViz	TH.Endothelial_Stalk_Flt1_Car4.4_3	479	15103	-0.011278	-0.030599	0.015263	0.77003	1.3996e-07	0.0165586	joint-drop
DropViz	GP.Endothelial_Stalk_Flt1_Car4.7_5	480	15103	0.035654	0.098035	0.011161	0.00070161	6.5998e-09	0.385541	partial-joint
DropViz	TH.Endothelial_Stalk_Flt1_Vwf.4_4	480	15103	-0.0083713	-0.023294	0.010429	0.78893	9.2551e-07	0.0170646	joint-drop
DropViz	GP.Endothelial_Stalk_Flt1_Car4.7_5	481	15103	0.022749	0.06255	0.0053591	1.1008e-05	6.5998e-09	0.606113	partial-joint
DropViz	TH.Mural_Rgs5Acta2_Cnn1.5_1	481	15103	0.011589	0.031004	0.0054615	0.016931	7.2735e-06	0.344731	partial-joint-drop
DropViz	GP.Endothelial_Stalk_Flt1_Car4.7_5	482	15103	0.022182	0.060991	0.0053912	1.9517e-05	6.5998e-09	0.575711	partial-joint
DropViz	TH.Mural_Rgs5Acta2_Car4.5_2	482	15103	0.013151	0.03508	0.0057289	0.010858	2.7548e-06	0.353288	partial-joint-drop
DropViz	GP.Endothelial_Stalk_Flt1_Angpt2.7_6	483	15103	0.01957	0.053918	0.00532	0.00011766	3.911e-08	0.530443	partial-joint
DropViz	GP.Mural_Rgs5Acta2_Acta2.8_1	483	15103	0.014643	0.03972	0.005331	0.0030135	8.6859e-07	0.415914	partial-joint-drop
DropViz	GP.Endothelial_Stalk_Flt1_Angpt2.7_6	484	15103	0.018718	0.051569	0.0054082	0.00026993	3.911e-08	0.481761	partial-joint
DropViz	GP.Mural_Rgs5Acta2_Rgs5.8_4	484	15103	0.015725	0.042984	0.0054789	0.0020553	2.7062e-07	0.409146	partial-joint-drop
DropViz	GP.Endothelial_Stalk_Flt1_Angpt2.7_6	485	15103	0.018654	0.051392	0.011621	0.054244	3.911e-08	0.170855	joint
DropViz	HC.Endothelial_Stalk_Flt1_Cdkn2b.15_1	485	15103	0.0083942	0.022685	0.012367	0.24865	1.1673e-07	0.0871812	joint-drop
DropViz	GP.Endothelial_Stalk_Flt1_Angpt2.7_6	486	15103	0.024811	0.068356	0.0081565	0.0011777	3.911e-08	0.395394	partial-joint
DropViz	STR.Endothelial_Stalk_Flt1_Gkn3.7_2	486	15103	0.0012307	0.0034153	0.0079177	0.43824	4.7152e-06	0.0672652	joint-drop
DropViz	GP.Endothelial_Stalk_Flt1_Angpt2.7_6	487	15103	0.019802	0.054557	0.010397	0.028428	3.911e-08	0.208736	partial-joint
DropViz	SN.Endothelial_Stalk_Flt1_Cdkn1c.12_1	487	15103	0.0067828	0.018472	0.010365	0.25644	2.0456e-07	0.0883538	joint-drop
DropViz	GP.Endothelial_Stalk_Flt1_Angpt2.7_6	488	15103	0.02374	0.065404	0.012014	0.024085	3.911e-08	0.218455	partial-joint
DropViz	SN.Endothelial_Stalk_Flt1_Car4.12_3	488	15103	0.0023052	0.0062866	0.012111	0.42452	2.894e-07	0.0569093	joint-drop
DropViz	GP.Endothelial_Stalk_Flt1_Angpt2.7_6	489	15103	0.030933	0.085223	0.010163	0.0011711	3.911e-08	0.395724	partial-joint
DropViz	SN.Endothelial_Stalk_Flt1_Vwf.12_4	489	15103	-0.0055302	-0.015291	0.0097136	0.71543	4.0518e-06	0.0269702	joint-drop
DropViz	GP.Endothelial_Stalk_Flt1_Angpt2.7_6	490	15103	0.020377	0.056142	0.0053003	6.0651e-05	3.911e-08	0.569293	partial-joint
DropViz	SN.Mural_Rgs5Acta2_Cd9.13_3	490	15103	0.012798	0.034534	0.0052388	0.0072892	3.7852e-06	0.394201	partial-joint-drop
DropViz	GP.Endothelial_Stalk_Flt1_Angpt2.7_6	491	15103	0.020709	0.057054	0.0051711	3.1211e-05	3.911e-08	0.608243	partial-joint
DropViz	SN.Mural_Rgs5Acta2_Cbr2.13_4	491	15103	0.012005	0.033634	0.0044674	0.0036064	3.791e-06	0.450621	partial-joint-drop
DropViz	GP.Endothelial_Stalk_Flt1_Angpt2.7_6	492	15103	0.020329	0.056008	0.0051169	3.568e-05	3.911e-08	0.600398	partial-joint
DropViz	SN.Mural_Rgs5Acta2_Fos.13_5	492	15103	0.012511	0.036129	0.0039917	0.00086317	8.5562e-07	0.504951	partial-joint
DropViz	GP.Endothelial_Stalk_Flt1_Angpt2.7_6	493	15103	0.024317	0.066997	0.010829	0.012376	3.911e-08	0.257491	partial-joint
DropViz	TH.Endothelial_Stalk_Flt1_Gkn3.4_1	493	15103	0.0017135	0.0046577	0.010956	0.43786	5.2544e-07	0.057117	joint-drop
DropViz	GP.Endothelial_Stalk_Flt1_Angpt2.7_6	494	15103	0.02146	0.059123	0.013334	0.05378	3.911e-08	0.171359	joint
DropViz	TH.Endothelial_Stalk_Flt1_Car4.4_3	494	15103	0.0048292	0.013102	0.013727	0.36249	1.3996e-07	0.0642988	joint-drop
DropViz	GP.Endothelial_Stalk_Flt1_Angpt2.7_6	495	15103	0.024227	0.066749	0.0097753	0.0066038	3.911e-08	0.294316	partial-joint
DropViz	TH.Endothelial_Stalk_Flt1_Vwf.4_4	495	15103	0.0017411	0.004845	0.0092177	0.42509	9.2551e-07	0.0615748	joint-drop
DropViz	GP.Endothelial_Stalk_Flt1_Angpt2.7_6	496	15103	0.020695	0.057016	0.0053224	5.0724e-05	3.911e-08	0.579772	partial-joint
DropViz	TH.Mural_Rgs5Acta2_Cnn1.5_1	496	15103	0.01231	0.032934	0.0054738	0.012266	7.2735e-06	0.371974	partial-joint-drop
DropViz	GP.Endothelial_Stalk_Flt1_Angpt2.7_6	497	15103	0.020123	0.05544	0.005345	8.369e-05	3.911e-08	0.550416	partial-joint
DropViz	TH.Mural_Rgs5Acta2_Car4.5_2	497	15103	0.014004	0.037357	0.0057318	0.007283	2.7548e-06	0.384483	partial-joint-drop
DropViz	GP.Mural_Rgs5Acta2_Rgs5.8_4	498	15103	0.016263	0.044456	0.0086169	0.029566	2.7062e-07	0.23284	partial-joint
DropViz	GP.Mural_Rgs5Acta2_Acta2.8_1	498	15103	0.0097802	0.026529	0.0085235	0.12561	8.6859e-07	0.148647	joint-drop
DropViz	HC.Endothelial_Stalk_Flt1_Cdkn2b.15_1	499	15103	0.019477	0.052634	0.0056917	0.00031174	1.1673e-07	0.505741	partial-joint
DropViz	GP.Mural_Rgs5Acta2_Acta2.8_1	499	15103	0.015006	0.040705	0.0053596	0.00256	8.6859e-07	0.4276	partial-joint-drop
DropViz	GP.Mural_Rgs5Acta2_Acta2.8_1	500	15103	0.016861	0.045735	0.0053918	0.0008847	8.6859e-07	0.503731	partial-joint
DropViz	STR.Endothelial_Stalk_Flt1_Gkn3.7_2	500	15103	0.013352	0.037053	0.0052232	0.005296	4.7152e-06	0.427307	partial-joint-drop
DropViz	SN.Endothelial_Stalk_Flt1_Cdkn1c.12_1	501	15103	0.017335	0.04721	0.0054306	0.00070757	2.0456e-07	0.470944	partial-joint
DropViz	GP.Mural_Rgs5Acta2_Acta2.8_1	501	15103	0.014853	0.040288	0.0054587	0.0032591	8.6859e-07	0.4103	partial-joint-drop
DropViz	SN.Endothelial_Stalk_Flt1_Car4.12_3	502	15103	0.01746	0.047617	0.0053794	0.00058699	2.894e-07	0.494206	partial-joint
DropViz	GP.Mural_Rgs5Acta2_Acta2.8_1	502	15103	0.015514	0.042083	0.0053472	0.0018605	8.6859e-07	0.450468	partial-joint-drop
DropViz	GP.Mural_Rgs5Acta2_Acta2.8_1	503	15103	0.016943	0.045958	0.0053319	0.00074404	8.6859e-07	0.516137	partial-joint
DropViz	SN.Endothelial_Stalk_Flt1_Vwf.12_4	503	15103	0.013591	0.037581	0.0050853	0.003767	4.0518e-06	0.449526	partial-joint-drop
DropViz	GP.Mural_Rgs5Acta2_Acta2.8_1	504	15103	0.016874	0.045772	0.0090567	0.03123	8.6859e-07	0.248372	partial-joint
DropViz	SN.Mural_Rgs5Acta2_Cd9.13_3	504	15103	0.0071949	0.019414	0.008933	0.21029	3.7852e-06	0.124897	joint-drop
DropViz	GP.Mural_Rgs5Acta2_Acta2.8_1	505	15103	0.015707	0.042607	0.0073267	0.016032	8.6859e-07	0.296149	partial-joint
DropViz	SN.Mural_Rgs5Acta2_Cbr2.13_4	505	15103	0.008404	0.023545	0.0063165	0.091693	3.791e-06	0.191407	joint-drop
DropViz	SN.Mural_Rgs5Acta2_Fos.13_5	506	15103	0.01067	0.030812	0.0051494	0.019141	8.5562e-07	0.283144	partial-joint
DropViz	GP.Mural_Rgs5Acta2_Acta2.8_1	506	15103	0.01366	0.037052	0.0066147	0.019469	8.6859e-07	0.282231	partial-joint-drop
DropViz	TH.Endothelial_Stalk_Flt1_Gkn3.4_1	507	15103	0.016504	0.04486	0.0054936	0.0013339	5.2544e-07	0.457821	partial-joint
DropViz	GP.Mural_Rgs5Acta2_Acta2.8_1	507	15103	0.015446	0.041899	0.0054416	0.0022689	8.6859e-07	0.436249	partial-joint-drop
DropViz	TH.Endothelial_Stalk_Flt1_Car4.4_3	508	15103	0.018772	0.050931	0.0054622	0.00029525	1.3996e-07	0.515	partial-joint
DropViz	GP.Mural_Rgs5Acta2_Acta2.8_1	508	15103	0.01531	0.04153	0.0053171	0.0019952	8.6859e-07	0.44546	partial-joint-drop
DropViz	GP.Mural_Rgs5Acta2_Acta2.8_1	509	15103	0.01625	0.044078	0.0053113	0.0011108	8.6859e-07	0.487424	partial-joint
DropViz	TH.Endothelial_Stalk_Flt1_Vwf.4_4	509	15103	0.015191	0.042271	0.004998	0.0011873	9.2551e-07	0.484857	partial-joint-drop
DropViz	GP.Mural_Rgs5Acta2_Acta2.8_1	510	15103	0.019635	0.053262	0.0095327	0.019719	8.6859e-07	0.281317	partial-joint
DropViz	TH.Mural_Rgs5Acta2_Cnn1.5_1	510	15103	0.0040625	0.010868	0.0097834	0.33899	7.2735e-06	0.0914343	joint-drop
DropViz	GP.Mural_Rgs5Acta2_Acta2.8_1	511	15103	0.015178	0.04117	0.0075178	0.021758	8.6859e-07	0.274267	partial-joint
DropViz	TH.Mural_Rgs5Acta2_Car4.5_2	511	15103	0.010976	0.029278	0.0080451	0.086251	2.7548e-06	0.191412	joint-drop
DropViz	HC.Endothelial_Stalk_Flt1_Cdkn2b.15_1	512	15103	0.018428	0.049801	0.0058175	0.00076987	1.1673e-07	0.449108	partial-joint
DropViz	GP.Mural_Rgs5Acta2_Rgs5.8_4	512	15103	0.016061	0.043904	0.0055382	0.0018684	2.7062e-07	0.415451	partial-joint-drop
DropViz	GP.Mural_Rgs5Acta2_Rgs5.8_4	513	15103	0.018315	0.050066	0.0055198	0.00045435	2.7062e-07	0.508951	partial-joint
DropViz	STR.Endothelial_Stalk_Flt1_Gkn3.7_2	513	15103	0.012426	0.034483	0.0052892	0.009412	4.7152e-06	0.380422	partial-joint-drop
DropViz	SN.Endothelial_Stalk_Flt1_Cdkn1c.12_1	514	15103	0.016446	0.044788	0.0055037	0.0014056	2.0456e-07	0.426381	partial-joint
DropViz	GP.Mural_Rgs5Acta2_Rgs5.8_4	514	15103	0.016199	0.044281	0.0055928	0.0018903	2.7062e-07	0.41468	partial-joint-drop
DropViz	GP.Mural_Rgs5Acta2_Rgs5.8_4	515	15103	0.016749	0.045784	0.0054879	0.0011389	2.7062e-07	0.448184	partial-joint
DropViz	SN.Endothelial_Stalk_Flt1_Car4.12_3	515	15103	0.016551	0.045136	0.0054611	0.0012223	2.894e-07	0.445488	partial-joint-drop
DropViz	GP.Mural_Rgs5Acta2_Rgs5.8_4	516	15103	0.018335	0.05012	0.0054596	0.00039303	2.7062e-07	0.518539	partial-joint
DropViz	SN.Endothelial_Stalk_Flt1_Vwf.12_4	516	15103	0.012698	0.035111	0.0051506	0.0068496	4.0518e-06	0.401371	partial-joint-drop
DropViz	GP.Mural_Rgs5Acta2_Rgs5.8_4	517	15103	0.019517	0.053352	0.0082381	0.0089209	2.7062e-07	0.312074	partial-joint
DropViz	SN.Mural_Rgs5Acta2_Cd9.13_3	517	15103	0.0059304	0.016002	0.0080375	0.23031	3.7852e-06	0.117613	joint-drop
DropViz	GP.Mural_Rgs5Acta2_Rgs5.8_4	518	15103	0.017789	0.048627	0.0065667	0.0033789	2.7062e-07	0.376273	partial-joint
DropViz	SN.Mural_Rgs5Acta2_Cbr2.13_4	518	15103	0.0084304	0.023619	0.0056	0.066117	3.791e-06	0.217604	joint-drop
DropViz	GP.Mural_Rgs5Acta2_Rgs5.8_4	519	15103	0.016172	0.044207	0.0062208	0.004671	2.7062e-07	0.35486	partial-joint
DropViz	SN.Mural_Rgs5Acta2_Fos.13_5	519	15103	0.010208	0.029479	0.0047903	0.016555	8.5562e-07	0.293532	partial-joint-drop
DropViz	GP.Mural_Rgs5Acta2_Rgs5.8_4	520	15103	0.016792	0.045903	0.0055871	0.0013277	2.7062e-07	0.438042	partial-joint
DropViz	TH.Endothelial_Stalk_Flt1_Gkn3.4_1	520	15103	0.015537	0.042232	0.0055793	0.0026826	5.2544e-07	0.4095	partial-joint-drop
DropViz	TH.Endothelial_Stalk_Flt1_Car4.4_3	521	15103	0.017867	0.048476	0.0055473	0.00064035	1.3996e-07	0.465945	partial-joint
DropViz	GP.Mural_Rgs5Acta2_Rgs5.8_4	521	15103	0.016469	0.045019	0.0054591	0.0012797	2.7062e-07	0.440477	partial-joint-drop
DropViz	GP.Mural_Rgs5Acta2_Rgs5.8_4	522	15103	0.017519	0.047889	0.0054487	0.00065316	2.7062e-07	0.484951	partial-joint
DropViz	TH.Endothelial_Stalk_Flt1_Vwf.4_4	522	15103	0.014317	0.03984	0.0050717	0.0023825	9.2551e-07	0.434725	partial-joint-drop
DropViz	GP.Mural_Rgs5Acta2_Rgs5.8_4	523	15103	0.022585	0.061736	0.0089442	0.0057891	2.7062e-07	0.340669	partial-joint
DropViz	TH.Mural_Rgs5Acta2_Cnn1.5_1	523	15103	0.0022209	0.0059416	0.0090799	0.40339	7.2735e-06	0.0767332	joint-drop
DropViz	GP.Mural_Rgs5Acta2_Rgs5.8_4	524	15103	0.019819	0.054175	0.0090202	0.014013	2.7062e-07	0.282212	partial-joint
DropViz	TH.Mural_Rgs5Acta2_Car4.5_2	524	15103	0.0057863	0.015435	0.0095482	0.27226	2.7548e-06	0.101623	joint-drop
DropViz	HC.Endothelial_Stalk_Flt1_Cdkn2b.15_1	525	15103	0.027424	0.074111	0.010275	0.0038079	1.1673e-07	0.348966	partial-joint
DropViz	STR.Endothelial_Stalk_Flt1_Gkn3.7_2	525	15103	-0.001007	-0.0027945	0.0093727	0.54278	4.7152e-06	0.0498219	joint-drop
DropViz	HC.Endothelial_Stalk_Flt1_Cdkn2b.15_1	526	15103	0.01676	0.045292	0.012433	0.088839	1.1673e-07	0.151655	joint
DropViz	SN.Endothelial_Stalk_Flt1_Cdkn1c.12_1	526	15103	0.0099772	0.027171	0.011647	0.19584	2.0456e-07	0.105857	joint-drop
DropViz	HC.Endothelial_Stalk_Flt1_Cdkn2b.15_1	527	15103	0.018302	0.04946	0.012029	0.064073	1.1673e-07	0.172127	joint
DropViz	SN.Endothelial_Stalk_Flt1_Car4.12_3	527	15103	0.0085462	0.023307	0.011395	0.22664	2.894e-07	0.098595	joint-drop
DropViz	HC.Endothelial_Stalk_Flt1_Cdkn2b.15_1	528	15103	0.028283	0.076434	0.0108	0.0044151	1.1673e-07	0.339697	partial-joint
DropViz	SN.Endothelial_Stalk_Flt1_Vwf.12_4	528	15103	-0.001853	-0.0051236	0.0096993	0.57575	4.0518e-06	0.0444641	joint-drop
DropViz	HC.Endothelial_Stalk_Flt1_Cdkn2b.15_1	529	15103	0.020361	0.055024	0.0056742	0.00016696	1.1673e-07	0.544856	partial-joint
DropViz	SN.Mural_Rgs5Acta2_Cd9.13_3	529	15103	0.013103	0.035356	0.0052702	0.0064613	3.7852e-06	0.403858	partial-joint-drop
DropViz	HC.Endothelial_Stalk_Flt1_Cdkn2b.15_1	530	15103	0.020724	0.056006	0.0055389	9.1779e-05	1.1673e-07	0.58234	partial-joint
DropViz	SN.Mural_Rgs5Acta2_Cbr2.13_4	530	15103	0.01215	0.034041	0.0044967	0.0034493	3.791e-06	0.454189	partial-joint-drop
DropViz	HC.Endothelial_Stalk_Flt1_Cdkn2b.15_1	531	15103	0.020308	0.05488	0.0054759	0.00010461	1.1673e-07	0.574143	partial-joint
DropViz	SN.Mural_Rgs5Acta2_Fos.13_5	531	15103	0.012637	0.036495	0.0040142	0.00082316	8.5562e-07	0.508348	partial-joint
DropViz	HC.Endothelial_Stalk_Flt1_Cdkn2b.15_1	532	15103	0.02439	0.065913	0.014259	0.043592	1.1673e-07	0.196254	partial-joint
DropViz	TH.Endothelial_Stalk_Flt1_Gkn3.4_1	532	15103	0.0021145	0.0057475	0.013555	0.43802	5.2544e-07	0.0570917	joint-drop
DropViz	HC.Endothelial_Stalk_Flt1_Cdkn2b.15_1	533	15103	0.014966	0.040445	0.01439	0.14917	1.1673e-07	0.119189	joint
DropViz	TH.Endothelial_Stalk_Flt1_Car4.4_3	533	15103	0.011903	0.032293	0.01392	0.19626	1.3996e-07	0.103176	joint-drop
DropViz	HC.Endothelial_Stalk_Flt1_Cdkn2b.15_1	534	15103	0.022156	0.059875	0.010817	0.020277	1.1673e-07	0.2442	partial-joint
DropViz	TH.Endothelial_Stalk_Flt1_Vwf.4_4	534	15103	0.004335	0.012063	0.0095852	0.32554	9.2551e-07	0.08078	joint-drop
DropViz	HC.Endothelial_Stalk_Flt1_Cdkn2b.15_1	535	15103	0.020654	0.055816	0.0057347	0.00015868	1.1673e-07	0.548042	partial-joint
DropViz	TH.Mural_Rgs5Acta2_Cnn1.5_1	535	15103	0.012428	0.033249	0.0055421	0.012473	7.2735e-06	0.370559	partial-joint-drop
DropViz	HC.Endothelial_Stalk_Flt1_Cdkn2b.15_1	536	15103	0.020027	0.05412	0.0057448	0.00024585	1.1673e-07	0.520615	partial-joint
DropViz	TH.Mural_Rgs5Acta2_Car4.5_2	536	15103	0.014258	0.038034	0.0057891	0.0068958	2.7548e-06	0.38875	partial-joint-drop
DropViz	SN.Endothelial_Stalk_Flt1_Cdkn1c.12_1	537	15103	0.022398	0.060997	0.0090773	0.0068092	2.0456e-07	0.323942	partial-joint
DropViz	STR.Endothelial_Stalk_Flt1_Gkn3.7_2	537	15103	0.0021661	0.0060112	0.0088388	0.40321	4.7152e-06	0.0740578	joint-drop
DropViz	SN.Endothelial_Stalk_Flt1_Car4.12_3	538	15103	0.019565	0.053357	0.0080654	0.0076435	2.894e-07	0.32373	partial-joint
DropViz	STR.Endothelial_Stalk_Flt1_Gkn3.7_2	538	15103	0.0056293	0.015622	0.0077663	0.23428	4.7152e-06	0.118326	joint-drop
DropViz	SN.Endothelial_Stalk_Flt1_Vwf.12_4	539	15103	0.011892	0.03288	0.0071594	0.048371	4.0518e-06	0.243941	partial-joint
DropViz	STR.Endothelial_Stalk_Flt1_Gkn3.7_2	539	15103	0.011426	0.031709	0.0072717	0.058067	4.7152e-06	0.232061	joint-drop
DropViz	SN.Mural_Rgs5Acta2_Cd9.13_3	540	15103	0.015001	0.040477	0.0052645	0.0021932	3.7852e-06	0.490403	partial-joint
DropViz	STR.Endothelial_Stalk_Flt1_Gkn3.7_2	540	15103	0.014346	0.039813	0.0051704	0.0027662	4.7152e-06	0.480262	partial-joint-drop
DropViz	SN.Mural_Rgs5Acta2_Cbr2.13_4	541	15103	0.013465	0.037725	0.0045126	0.0014252	3.791e-06	0.524994	partial-joint
DropViz	STR.Endothelial_Stalk_Flt1_Gkn3.7_2	541	15103	0.014771	0.040993	0.0050705	0.0017915	4.7152e-06	0.515683	partial-joint
DropViz	SN.Mural_Rgs5Acta2_Fos.13_5	542	15103	0.013705	0.039579	0.0040301	0.00033691	8.5562e-07	0.572289	partial-joint
DropViz	STR.Endothelial_Stalk_Flt1_Gkn3.7_2	542	15103	0.014441	0.040075	0.0050149	0.0019942	4.7152e-06	0.506943	partial-joint
DropViz	TH.Endothelial_Stalk_Flt1_Gkn3.4_1	543	15103	0.02044	0.05556	0.0097865	0.018381	5.2544e-07	0.276397	partial-joint
DropViz	STR.Endothelial_Stalk_Flt1_Gkn3.7_2	543	15103	0.0036684	0.01018	0.0093906	0.34803	4.7152e-06	0.0860571	joint-drop
DropViz	TH.Endothelial_Stalk_Flt1_Car4.4_3	544	15103	0.022739	0.061694	0.0086531	0.0043007	1.3996e-07	0.345267	partial-joint
DropViz	STR.Endothelial_Stalk_Flt1_Gkn3.7_2	544	15103	0.0030984	0.0085985	0.0081597	0.35208	4.7152e-06	0.0851138	joint-drop
DropViz	TH.Endothelial_Stalk_Flt1_Vwf.4_4	545	15103	0.015097	0.042009	0.0070479	0.016105	9.2551e-07	0.297175	partial-joint
DropViz	STR.Endothelial_Stalk_Flt1_Gkn3.7_2	545	15103	0.0087889	0.02439	0.0072554	0.11289	4.7152e-06	0.177855	joint-drop
DropViz	STR.Endothelial_Stalk_Flt1_Gkn3.7_2	546	15103	0.014507	0.040259	0.0052291	0.0027699	4.7152e-06	0.480153	partial-joint
DropViz	TH.Mural_Rgs5Acta2_Cnn1.5_1	546	15103	0.014519	0.038843	0.0055399	0.0043905	7.2735e-06	0.45881	partial-joint-drop
DropViz	TH.Mural_Rgs5Acta2_Car4.5_2	547	15103	0.01663	0.044361	0.0057328	0.0018637	2.7548e-06	0.490948	partial-joint
DropViz	STR.Endothelial_Stalk_Flt1_Gkn3.7_2	547	15103	0.014104	0.039141	0.0051895	0.0032899	4.7152e-06	0.466125	partial-joint-drop
DropViz	SN.Endothelial_Stalk_Flt1_Cdkn1c.12_1	548	15103	0.014348	0.039075	0.011296	0.10201	2.0456e-07	0.148203	joint
DropViz	SN.Endothelial_Stalk_Flt1_Car4.12_3	548	15103	0.011099	0.03027	0.011423	0.16561	2.894e-07	0.119433	joint-drop
DropViz	SN.Endothelial_Stalk_Flt1_Cdkn1c.12_1	549	15103	0.023536	0.064097	0.0098186	0.0082687	2.0456e-07	0.311333	partial-joint
DropViz	SN.Endothelial_Stalk_Flt1_Vwf.12_4	549	15103	0.00082477	0.0022805	0.009413	0.46509	4.0518e-06	0.0616545	joint-drop
DropViz	SN.Endothelial_Stalk_Flt1_Cdkn1c.12_1	550	15103	0.018192	0.049543	0.0054467	0.00041996	2.0456e-07	0.504814	partial-joint
DropViz	SN.Mural_Rgs5Acta2_Cd9.13_3	550	15103	0.012716	0.034312	0.0054001	0.0092727	3.7852e-06	0.374922	partial-joint-drop
DropViz	SN.Endothelial_Stalk_Flt1_Cdkn1c.12_1	551	15103	0.018464	0.050283	0.0053106	0.00025453	2.0456e-07	0.537325	partial-joint
DropViz	SN.Mural_Rgs5Acta2_Cbr2.13_4	551	15103	0.01171	0.032807	0.0046021	0.0054785	3.791e-06	0.417125	partial-joint-drop
DropViz	SN.Endothelial_Stalk_Flt1_Cdkn1c.12_1	552	15103	0.017959	0.048907	0.0052351	0.00030218	2.0456e-07	0.526183	partial-joint
DropViz	SN.Mural_Rgs5Acta2_Fos.13_5	552	15103	0.012296	0.035509	0.0040965	0.0013451	8.5562e-07	0.4732	partial-joint-drop
DropViz	SN.Endothelial_Stalk_Flt1_Cdkn1c.12_1	553	15103	0.020249	0.055143	0.014678	0.083883	2.0456e-07	0.160906	joint
DropViz	TH.Endothelial_Stalk_Flt1_Gkn3.4_1	553	15103	0.004336	0.011786	0.014895	0.38549	5.2544e-07	0.065927	joint-drop
DropViz	TH.Endothelial_Stalk_Flt1_Car4.4_3	554	15103	0.015234	0.041331	0.012088	0.10379	1.3996e-07	0.143543	joint
DropViz	SN.Endothelial_Stalk_Flt1_Cdkn1c.12_1	554	15103	0.010828	0.029487	0.011706	0.1775	2.0456e-07	0.112241	joint-drop
DropViz	SN.Endothelial_Stalk_Flt1_Cdkn1c.12_1	555	15103	0.017629	0.048009	0.0092785	0.02873	2.0456e-07	0.230471	partial-joint
DropViz	TH.Endothelial_Stalk_Flt1_Vwf.4_4	555	15103	0.0073556	0.020468	0.0087763	0.20099	9.2551e-07	0.11549	joint-drop
DropViz	SN.Endothelial_Stalk_Flt1_Cdkn1c.12_1	556	15103	0.018582	0.050605	0.0054699	0.00034144	2.0456e-07	0.518253	partial-joint
DropViz	TH.Mural_Rgs5Acta2_Cnn1.5_1	556	15103	0.01221	0.032665	0.0056428	0.015249	7.2735e-06	0.353575	partial-joint-drop
DropViz	SN.Endothelial_Stalk_Flt1_Cdkn1c.12_1	557	15103	0.017999	0.049016	0.0054439	0.0004741	2.0456e-07	0.496941	partial-joint
DropViz	TH.Mural_Rgs5Acta2_Car4.5_2	557	15103	0.014258	0.038035	0.0058559	0.0074551	2.7548e-06	0.382658	partial-joint-drop
DropViz	SN.Endothelial_Stalk_Flt1_Car4.12_3	558	15103	0.025347	0.069125	0.011245	0.012102	2.894e-07	0.293208	partial-joint
DropViz	SN.Endothelial_Stalk_Flt1_Vwf.12_4	558	15103	-0.0011657	-0.0032233	0.010661	0.54354	4.0518e-06	0.0491007	joint-drop
DropViz	SN.Endothelial_Stalk_Flt1_Car4.12_3	559	15103	0.018202	0.049638	0.0053999	0.00037589	2.894e-07	0.523811	partial-joint
DropViz	SN.Mural_Rgs5Acta2_Cd9.13_3	559	15103	0.013415	0.036198	0.0052943	0.0056458	3.7852e-06	0.414665	partial-joint-drop
DropViz	SN.Endothelial_Stalk_Flt1_Car4.12_3	560	15103	0.018583	0.050677	0.0052675	0.0002102	2.894e-07	0.562417	partial-joint
DropViz	SN.Mural_Rgs5Acta2_Cbr2.13_4	560	15103	0.012363	0.034637	0.0045141	0.0030875	3.791e-06	0.463066	partial-joint-drop
DropViz	SN.Endothelial_Stalk_Flt1_Car4.12_3	561	15103	0.018255	0.049783	0.0051926	0.00022014	2.894e-07	0.559349	partial-joint
DropViz	SN.Mural_Rgs5Acta2_Fos.13_5	561	15103	0.012877	0.037187	0.0040181	0.00067744	8.5562e-07	0.522293	partial-joint
DropViz	SN.Endothelial_Stalk_Flt1_Car4.12_3	562	15103	0.015627	0.042617	0.01159	0.088783	2.894e-07	0.160843	joint
DropViz	TH.Endothelial_Stalk_Flt1_Gkn3.4_1	562	15103	0.0095129	0.025858	0.01163	0.20671	5.2544e-07	0.109028	joint-drop
DropViz	TH.Endothelial_Stalk_Flt1_Car4.4_3	563	15103	0.018724	0.0508	0.014622	0.10018	1.3996e-07	0.145786	joint
DropViz	SN.Endothelial_Stalk_Flt1_Car4.12_3	563	15103	0.0069838	0.019046	0.014319	0.31287	2.894e-07	0.0771792	joint-drop
DropViz	SN.Endothelial_Stalk_Flt1_Car4.12_3	564	15103	0.017148	0.046766	0.010111	0.044958	2.894e-07	0.20604	partial-joint
DropViz	TH.Endothelial_Stalk_Flt1_Vwf.4_4	564	15103	0.0075561	0.021026	0.0094577	0.21217	9.2551e-07	0.111594	joint-drop
DropViz	SN.Endothelial_Stalk_Flt1_Car4.12_3	565	15103	0.018564	0.050625	0.0054073	0.00029928	2.894e-07	0.53895	partial-joint
DropViz	TH.Mural_Rgs5Acta2_Cnn1.5_1	565	15103	0.01305	0.034913	0.0055163	0.0090043	7.2735e-06	0.398102	partial-joint-drop
DropViz	SN.Endothelial_Stalk_Flt1_Car4.12_3	566	15103	0.01797	0.049005	0.0054211	0.00045988	2.894e-07	0.510416	partial-joint
DropViz	TH.Mural_Rgs5Acta2_Car4.5_2	566	15103	0.014876	0.039682	0.0057666	0.0049504	2.7548e-06	0.41464	partial-joint-drop
DropViz	SN.Mural_Rgs5Acta2_Cd9.13_3	567	15103	0.014934	0.040298	0.0052602	0.002265	3.7852e-06	0.487823	partial-joint
DropViz	SN.Endothelial_Stalk_Flt1_Vwf.12_4	567	15103	0.014324	0.039606	0.0050864	0.0024338	4.0518e-06	0.484708	partial-joint-drop
DropViz	SN.Mural_Rgs5Acta2_Cbr2.13_4	568	15103	0.013488	0.037789	0.0044944	0.0013476	3.791e-06	0.52948	partial-joint
DropViz	SN.Endothelial_Stalk_Flt1_Vwf.12_4	568	15103	0.014816	0.040966	0.004972	0.0014448	4.0518e-06	0.526708	partial-joint
DropViz	SN.Mural_Rgs5Acta2_Fos.13_5	569	15103	0.013769	0.039763	0.0040058	0.00029462	8.5562e-07	0.581889	partial-joint
DropViz	SN.Endothelial_Stalk_Flt1_Vwf.12_4	569	15103	0.014585	0.040328	0.0049078	0.0014829	4.0518e-06	0.524611	partial-joint
DropViz	TH.Endothelial_Stalk_Flt1_Gkn3.4_1	570	15103	0.020344	0.055298	0.010085	0.021847	5.2544e-07	0.26445	partial-joint
DropViz	SN.Endothelial_Stalk_Flt1_Vwf.12_4	570	15103	0.0036816	0.01018	0.0095277	0.3496	4.0518e-06	0.0846437	joint-drop
DropViz	TH.Endothelial_Stalk_Flt1_Car4.4_3	571	15103	0.032421	0.08796	0.012387	0.0044362	1.3996e-07	0.343302	partial-joint
DropViz	SN.Endothelial_Stalk_Flt1_Vwf.12_4	571	15103	-0.0070756	-0.019564	0.0115	0.7308	4.0518e-06	0.0252583	joint-drop
DropViz	TH.Endothelial_Stalk_Flt1_Vwf.4_4	572	15103	0.018812	0.052347	0.011029	0.044041	9.2551e-07	0.224764	partial-joint
DropViz	SN.Endothelial_Stalk_Flt1_Vwf.12_4	572	15103	0.0031366	0.0086727	0.011178	0.38951	4.0518e-06	0.0759374	joint-drop
DropViz	SN.Endothelial_Stalk_Flt1_Vwf.12_4	573	15103	0.014641	0.040482	0.0050941	0.0020291	4.0518e-06	0.499355	partial-joint
DropViz	TH.Mural_Rgs5Acta2_Cnn1.5_1	573	15103	0.01465	0.039192	0.0054815	0.0037682	7.2735e-06	0.471729	partial-joint-drop
DropViz	TH.Mural_Rgs5Acta2_Car4.5_2	574	15103	0.016615	0.044322	0.0057109	0.0018135	2.7548e-06	0.49308	partial-joint
DropViz	SN.Endothelial_Stalk_Flt1_Vwf.12_4	574	15103	0.014147	0.039118	0.0050898	0.0027252	4.0518e-06	0.4756	partial-joint-drop
DropViz	SN.Mural_Rgs5Acta2_Cd9.13_3	575	15103	0.012214	0.032958	0.0071034	0.042773	3.7852e-06	0.252463	partial-joint
DropViz	SN.Mural_Rgs5Acta2_Cbr2.13_4	575	15103	0.010671	0.029896	0.0062089	0.042851	3.791e-06	0.252348	partial-joint-drop
DropViz	SN.Mural_Rgs5Acta2_Fos.13_5	576	15103	0.01215	0.035088	0.0050923	0.0085233	8.5562e-07	0.341049	partial-joint
DropViz	SN.Mural_Rgs5Acta2_Cd9.13_3	576	15103	0.010875	0.029344	0.0064521	0.045958	3.7852e-06	0.24671	partial-joint-drop
DropViz	TH.Endothelial_Stalk_Flt1_Gkn3.4_1	577	15103	0.017405	0.047311	0.0054842	0.00075414	5.2544e-07	0.497262	partial-joint
DropViz	SN.Mural_Rgs5Acta2_Cd9.13_3	577	15103	0.013429	0.036235	0.0053581	0.0061069	3.7852e-06	0.408376	partial-joint-drop
DropViz	TH.Endothelial_Stalk_Flt1_Car4.4_3	578	15103	0.019582	0.053128	0.0054499	0.00016394	1.3996e-07	0.552279	partial-joint
DropViz	SN.Mural_Rgs5Acta2_Cd9.13_3	578	15103	0.013408	0.03618	0.0052327	0.0052021	3.7852e-06	0.421221	partial-joint-drop
DropViz	TH.Endothelial_Stalk_Flt1_Vwf.4_4	579	15103	0.016017	0.044569	0.0049638	0.00062755	9.2551e-07	0.530751	partial-joint
DropViz	SN.Mural_Rgs5Acta2_Cd9.13_3	579	15103	0.014447	0.038982	0.005203	0.00275	3.7852e-06	0.472281	partial-joint-drop
DropViz	SN.Mural_Rgs5Acta2_Cd9.13_3	580	15103	0.013602	0.036703	0.0091304	0.068156	3.7852e-06	0.215145	joint
DropViz	TH.Mural_Rgs5Acta2_Cnn1.5_1	580	15103	0.0093659	0.025056	0.0095003	0.16211	7.2735e-06	0.153786	joint-drop
DropViz	TH.Mural_Rgs5Acta2_Car4.5_2	581	15103	0.013929	0.037156	0.0079875	0.040605	2.7548e-06	0.25026	partial-joint
DropViz	SN.Mural_Rgs5Acta2_Cd9.13_3	581	15103	0.011483	0.030985	0.007362	0.05942	3.7852e-06	0.226132	joint-drop
DropViz	SN.Mural_Rgs5Acta2_Fos.13_5	582	15103	0.01216	0.035116	0.0050328	0.0078489	8.5562e-07	0.346949	partial-joint
DropViz	SN.Mural_Rgs5Acta2_Cbr2.13_4	582	15103	0.0096261	0.026969	0.0055736	0.042087	3.791e-06	0.253789	partial-joint-drop
DropViz	TH.Endothelial_Stalk_Flt1_Gkn3.4_1	583	15103	0.017789	0.048355	0.0053416	0.00043485	5.2544e-07	0.535341	partial-joint
DropViz	SN.Mural_Rgs5Acta2_Cbr2.13_4	583	15103	0.012322	0.034521	0.0045615	0.0034585	3.791e-06	0.453975	partial-joint-drop
DropViz	TH.Endothelial_Stalk_Flt1_Car4.4_3	584	15103	0.019945	0.054112	0.0053314	9.1999e-05	1.3996e-07	0.588885	partial-joint
DropViz	SN.Mural_Rgs5Acta2_Cbr2.13_4	584	15103	0.012373	0.034665	0.0044742	0.0028462	3.791e-06	0.469585	partial-joint-drop
DropViz	TH.Endothelial_Stalk_Flt1_Vwf.4_4	585	15103	0.016426	0.045708	0.0048646	0.0003679	9.2551e-07	0.569189	partial-joint
DropViz	SN.Mural_Rgs5Acta2_Cbr2.13_4	585	15103	0.013143	0.036823	0.0044569	0.0015968	3.791e-06	0.515887	partial-joint
DropViz	SN.Mural_Rgs5Acta2_Cbr2.13_4	586	15103	0.011649	0.032636	0.0061953	0.030044	3.791e-06	0.280792	partial-joint
DropViz	TH.Mural_Rgs5Acta2_Cnn1.5_1	586	15103	0.011163	0.029863	0.007375	0.065079	7.2735e-06	0.230926	joint-drop
DropViz	TH.Mural_Rgs5Acta2_Car4.5_2	587	15103	0.014736	0.03931	0.0066495	0.013348	2.7548e-06	0.337161	partial-joint
DropViz	SN.Mural_Rgs5Acta2_Cbr2.13_4	587	15103	0.011109	0.031123	0.005357	0.019062	3.791e-06	0.317239	partial-joint-drop
DropViz	TH.Endothelial_Stalk_Flt1_Gkn3.4_1	588	15103	0.017362	0.047194	0.0052698	0.00049387	5.2544e-07	0.526539	partial-joint
DropViz	SN.Mural_Rgs5Acta2_Fos.13_5	588	15103	0.012796	0.036953	0.0040635	0.00082077	8.5562e-07	0.508557	partial-joint
DropViz	TH.Endothelial_Stalk_Flt1_Car4.4_3	589	15103	0.019649	0.05331	0.0052611	9.4296e-05	1.3996e-07	0.587323	partial-joint
DropViz	SN.Mural_Rgs5Acta2_Fos.13_5	589	15103	0.012892	0.037231	0.0039868	0.0006123	8.5562e-07	0.529529	partial-joint
DropViz	SN.Mural_Rgs5Acta2_Fos.13_5	590	15103	0.013549	0.039128	0.0039682	0.00032046	8.5562e-07	0.575871	partial-joint
DropViz	TH.Endothelial_Stalk_Flt1_Vwf.4_4	590	15103	0.016272	0.045278	0.0047967	0.00034755	9.2551e-07	0.573285	partial-joint
DropViz	SN.Mural_Rgs5Acta2_Fos.13_5	591	15103	0.01282	0.037023	0.005118	0.0061288	8.5562e-07	0.364655	partial-joint
DropViz	TH.Mural_Rgs5Acta2_Cnn1.5_1	591	15103	0.0099509	0.026622	0.0067472	0.070142	7.2735e-06	0.224594	joint-drop
DropViz	SN.Mural_Rgs5Acta2_Fos.13_5	592	15103	0.01212	0.035002	0.0046339	0.0044585	8.5562e-07	0.387429	partial-joint
DropViz	TH.Mural_Rgs5Acta2_Car4.5_2	592	15103	0.013658	0.036433	0.0063701	0.016021	2.7548e-06	0.322903	partial-joint-drop
DropViz	TH.Endothelial_Stalk_Flt1_Car4.4_3	593	15103	0.022799	0.061856	0.014165	0.053764	1.3996e-07	0.185222	joint
DropViz	TH.Endothelial_Stalk_Flt1_Gkn3.4_1	593	15103	0.0027641	0.0075134	0.013921	0.4213	5.2544e-07	0.0597834	joint-drop
DropViz	TH.Endothelial_Stalk_Flt1_Gkn3.4_1	594	15103	0.014775	0.040163	0.010237	0.074471	5.2544e-07	0.179635	joint
DropViz	TH.Endothelial_Stalk_Flt1_Vwf.4_4	594	15103	0.0095149	0.026477	0.0095417	0.15934	9.2551e-07	0.132205	joint-drop
DropViz	TH.Endothelial_Stalk_Flt1_Gkn3.4_1	595	15103	0.017673	0.048038	0.005569	0.00075498	5.2544e-07	0.497185	partial-joint
DropViz	TH.Mural_Rgs5Acta2_Cnn1.5_1	595	15103	0.012699	0.033973	0.0056613	0.012454	7.2735e-06	0.370688	partial-joint-drop
DropViz	TH.Endothelial_Stalk_Flt1_Gkn3.4_1	596	15103	0.017051	0.046349	0.0055553	0.0010746	5.2544e-07	0.472771	partial-joint
DropViz	TH.Mural_Rgs5Acta2_Car4.5_2	596	15103	0.014708	0.039234	0.0058887	0.0062566	2.7548e-06	0.396348	partial-joint-drop
DropViz	TH.Endothelial_Stalk_Flt1_Car4.4_3	597	15103	0.023822	0.064631	0.012452	0.027877	1.3996e-07	0.226839	partial-joint
DropViz	TH.Endothelial_Stalk_Flt1_Vwf.4_4	597	15103	0.0016098	0.0044795	0.011406	0.44388	9.2551e-07	0.0584615	joint-drop
DropViz	TH.Endothelial_Stalk_Flt1_Car4.4_3	598	15103	0.019825	0.053787	0.0055108	0.0001612	1.3996e-07	0.553347	partial-joint
DropViz	TH.Mural_Rgs5Acta2_Cnn1.5_1	598	15103	0.012734	0.034067	0.0055055	0.010369	7.2735e-06	0.386174	partial-joint-drop
DropViz	TH.Endothelial_Stalk_Flt1_Car4.4_3	599	15103	0.01921	0.05212	0.0055333	0.00025931	1.3996e-07	0.523225	partial-joint
DropViz	TH.Mural_Rgs5Acta2_Car4.5_2	599	15103	0.014488	0.038647	0.0057641	0.0059834	2.7548e-06	0.399836	partial-joint-drop
DropViz	TH.Endothelial_Stalk_Flt1_Vwf.4_4	600	15103	0.016167	0.044987	0.0050203	0.0006417	9.2551e-07	0.529146	partial-joint
DropViz	TH.Mural_Rgs5Acta2_Cnn1.5_1	600	15103	0.013874	0.037117	0.0054754	0.005646	7.2735e-06	0.437553	partial-joint-drop
DropViz	TH.Endothelial_Stalk_Flt1_Vwf.4_4	601	15103	0.015672	0.04361	0.0050188	0.00089792	9.2551e-07	0.504964	partial-joint
DropViz	TH.Mural_Rgs5Acta2_Car4.5_2	601	15103	0.015794	0.042131	0.0057076	0.0028306	2.7548e-06	0.458303	partial-joint-drop
DropViz	TH.Mural_Rgs5Acta2_Car4.5_2	602	15103	0.015505	0.04136	0.0088343	0.039632	2.7548e-06	0.252154	partial-joint
DropViz	TH.Mural_Rgs5Acta2_Cnn1.5_1	602	15103	0.0093763	0.025085	0.0084724	0.13422	7.2735e-06	0.169743	joint-drop
GSE93374	Endothelial	603	13554	0.11852	0.036065	0.052934	0.012586	3.7662e-06	0.350309	partial-joint
GSE93374	Mural_Cells2	603	13554	0.086375	0.024236	0.061071	0.078643	1.8291e-05	0.233093	joint-drop
Linnarsson_MouseBrainAtlas	VECA	604	15444	0.17851	0.047236	0.045961	5.1629e-05	4.5934e-09	0.514173	main
Linnarsson_MouseBrainAtlas	ENMFB	604	15444	0.041994	0.016691	0.030957	0.08748	4.3696e-06	0.197421	drop
MouseCellAtlas	Pancreas.Endothelial_cell_Fabp4_high	605	14714	0.44282	0.042763	0.16555	0.0037419	2.3777e-08	0.318331	partial-joint
MouseCellAtlas	Bladder.Endothelial_cell_Ly6c1_high	605	14714	0.19266	0.028039	0.10808	0.03735	1.8572e-07	0.212105	partial-joint-drop
MouseCellAtlas	Bladder.Endothelial_cell_Ly6c1_high	606	14714	0.31465	0.045795	0.10397	0.0012392	1.8572e-07	0.431852	partial-joint
MouseCellAtlas	Pancreas.Endothelial_cell_Tm4sf1_high	606	14714	0.16943	0.016663	0.14759	0.12549	1.1056e-05	0.181864	joint-drop
MouseCellAtlas	Bladder.Endothelial_cell_Ly6c1_high	607	14714	0.36953	0.053781	0.077723	1.0054e-06	1.8572e-07	0.891032	indep
MouseCellAtlas	Uterus.Muscle_cell_Pcp4_high	607	14714	0.32192	0.041062	0.081554	3.9712e-05	7.1674e-06	0.855469	indep
MouseCellAtlas	Pancreas.Endothelial_cell_Fabp4_high	608	14714	0.76223	0.073608	0.21816	0.00023883	2.3777e-08	0.475077	partial-joint
MouseCellAtlas	Pancreas.Endothelial_cell_Tm4sf1_high	608	14714	-0.12562	-0.012354	0.20221	0.73278	1.1056e-05	0.0272428	joint-drop
MouseCellAtlas	Pancreas.Endothelial_cell_Fabp4_high	609	14714	0.59477	0.057437	0.11953	3.2868e-07	2.3777e-08	0.850388	partial-joint
MouseCellAtlas	Uterus.Muscle_cell_Pcp4_high	609	14714	0.3037	0.038738	0.081887	0.00010457	7.1674e-06	0.773736	partial-joint
MouseCellAtlas	Uterus.Muscle_cell_Pcp4_high	610	14714	0.32538	0.041504	0.081625	3.3735e-05	7.1674e-06	0.869239	indep
MouseCellAtlas	Pancreas.Endothelial_cell_Tm4sf1_high	610	14714	0.42861	0.042152	0.11043	5.2221e-05	1.1056e-05	0.863964	indep
TabulaMuris_droplet	Heart.endothelial_cell	611	14183	0.20278	0.061858	0.052167	5.0983e-05	6.1707e-09	0.522868	partial-joint
TabulaMuris_droplet	Bladder.leukocyte	611	14183	0.11611	0.045467	0.047185	0.0069398	6.63e-07	0.349382	partial-joint-drop
TabulaMuris_droplet	Bladder.leukocyte	612	14183	0.14646	0.057351	0.047625	0.001054	6.63e-07	0.481859	partial-joint
TabulaMuris_droplet	Kidney.endothelial_cell	612	14183	0.097019	0.041532	0.040201	0.0079095	4.4021e-06	0.392404	partial-joint-drop
TabulaMuris_droplet	Bladder.leukocyte	613	14183	0.1518	0.059443	0.050533	0.0013352	6.63e-07	0.465236	partial-joint
TabulaMuris_droplet	Mammary.endothelial_cell	613	14183	0.075952	0.031667	0.043226	0.039465	1.4737e-05	0.290544	partial-joint-drop
TabulaMuris_droplet	Bladder.leukocyte	614	14183	0.15368	0.060181	0.05159	0.001449	6.63e-07	0.459487	partial-joint
TabulaMuris_droplet	Muscle.endothelial_cell	614	14183	0.12725	0.027554	0.080091	0.05607	1.8321e-05	0.264145	joint-drop
TabulaMuris_droplet	Heart.endothelial_cell	615	14183	0.22002	0.067119	0.058634	8.7921e-05	6.1707e-09	0.494041	partial-joint
TabulaMuris_droplet	Kidney.endothelial_cell	615	14183	0.052903	0.022647	0.044766	0.11866	4.4021e-06	0.172822	joint-drop
TabulaMuris_droplet	Heart.endothelial_cell	616	14183	0.22088	0.067381	0.052038	1.1023e-05	6.1707e-09	0.603886	partial-joint
TabulaMuris_droplet	Mammary.endothelial_cell	616	14183	0.070019	0.029194	0.040262	0.04102	1.4737e-05	0.28707	partial-joint-drop
TabulaMuris_droplet	Heart.endothelial_cell	617	14183	0.241	0.073519	0.060812	3.7188e-05	6.1707e-09	0.539559	main
TabulaMuris_droplet	Muscle.endothelial_cell	617	14183	0.046989	0.010175	0.085389	0.29106	1.8321e-05	0.113154	drop
TabulaMuris_droplet	Kidney.endothelial_cell	618	14183	0.11679	0.049994	0.03831	0.0011523	4.4021e-06	0.54859	partial-joint
TabulaMuris_droplet	Mammary.endothelial_cell	618	14183	0.10263	0.042791	0.038823	0.0041065	1.4737e-05	0.493943	partial-joint-drop
TabulaMuris_droplet	Kidney.endothelial_cell	619	14183	0.1112	0.047602	0.041102	0.0034145	4.4021e-06	0.460515	partial-joint
TabulaMuris_droplet	Muscle.endothelial_cell	619	14183	0.16216	0.035114	0.075592	0.015979	1.8321e-05	0.379234	partial-joint-drop
TabulaMuris_droplet	Mammary.endothelial_cell	620	14183	0.086955	0.036255	0.058881	0.069877	1.4737e-05	0.239189	joint
TabulaMuris_droplet	Muscle.endothelial_cell	620	14183	0.14206	0.030762	0.10686	0.09187	1.8321e-05	0.218876	joint-drop
TabulaMuris_FACS	Diaphragm.endothelial_cell	621	14183	0.029475	0.034585	0.014673	0.022292	4.4554e-06	0.308693	partial-joint
TabulaMuris_FACS	Aorta.endothelial_cell	621	14183	0.024613	0.034156	0.01481	0.048281	8.6807e-06	0.260049	partial-joint-drop
TabulaMuris_FACS	Fat.endothelial_cell	622	14183	0.047624	0.065851	0.021186	0.0123	6.5444e-07	0.30887	partial-joint
TabulaMuris_FACS	Aorta.endothelial_cell	622	14183	0.0064529	0.0089548	0.020315	0.37538	8.6807e-06	0.0840726	joint-drop
TabulaMuris_FACS	Heart.endothelial_cell	623	14183	0.033015	0.044117	0.021954	0.066326	3.3951e-06	0.215448	joint
TabulaMuris_FACS	Aorta.endothelial_cell	623	14183	0.015455	0.021447	0.022573	0.24679	8.6807e-06	0.120059	joint-drop
TabulaMuris_FACS	Limb_Muscle.endothelial_cell	624	14183	0.025772	0.033821	0.013486	0.028016	5.9276e-06	0.297027	partial-joint
TabulaMuris_FACS	Aorta.endothelial_cell	624	14183	0.025442	0.035307	0.014879	0.043648	8.6807e-06	0.268705	partial-joint-drop
TabulaMuris_FACS	Pancreas.endothelial_cell	625	14183	0.03158	0.055015	0.013997	0.012039	6.9864e-07	0.311808	partial-joint
TabulaMuris_FACS	Aorta.endothelial_cell	625	14183	0.0097702	0.013558	0.019022	0.30376	8.6807e-06	0.102237	joint-drop
TabulaMuris_FACS	Trachea.endothelial_cell	626	14183	0.029519	0.0511	0.011591	0.0054437	4.7618e-07	0.358118	partial-joint
TabulaMuris_FACS	Aorta.endothelial_cell	626	14183	0.015245	0.021156	0.015887	0.16864	8.6807e-06	0.152731	joint-drop
TabulaMuris_FACS	Fat.endothelial_cell	627	14183	0.039971	0.055269	0.018991	0.017667	6.5444e-07	0.283441	partial-joint
TabulaMuris_FACS	Diaphragm.endothelial_cell	627	14183	0.015634	0.018344	0.018041	0.1931	4.4554e-06	0.133471	joint-drop
TabulaMuris_FACS	Heart.endothelial_cell	628	14183	0.027478	0.036718	0.015547	0.038589	3.3951e-06	0.258456	partial-joint
TabulaMuris_FACS	Diaphragm.endothelial_cell	628	14183	0.025557	0.029987	0.015837	0.053308	4.4554e-06	0.237933	joint-drop
TabulaMuris_FACS	Diaphragm.endothelial_cell	629	14183	0.027772	0.032587	0.025134	0.1346	4.4554e-06	0.162761	joint
TabulaMuris_FACS	Limb_Muscle.endothelial_cell	629	14183	0.018901	0.024804	0.022995	0.20556	5.9276e-06	0.131442	joint-drop
TabulaMuris_FACS	Pancreas.endothelial_cell	630	14183	0.02623	0.045694	0.009803	0.0037335	6.9864e-07	0.394409	partial-joint
TabulaMuris_FACS	Diaphragm.endothelial_cell	630	14183	0.02506	0.029405	0.013198	0.028809	4.4554e-06	0.287879	partial-joint-drop
TabulaMuris_FACS	Trachea.endothelial_cell	631	14183	0.031426	0.054401	0.014731	0.016462	4.7618e-07	0.282103	partial-joint
TabulaMuris_FACS	Diaphragm.endothelial_cell	631	14183	0.010195	0.011962	0.020004	0.30516	4.4554e-06	0.0963299	joint-drop
TabulaMuris_FACS	Fat.endothelial_cell	632	14183	0.045253	0.062572	0.024947	0.034852	6.5444e-07	0.235728	partial-joint
TabulaMuris_FACS	Heart.endothelial_cell	632	14183	0.0084395	0.011277	0.023264	0.35839	3.3951e-06	0.0814833	joint-drop
TabulaMuris_FACS	Fat.endothelial_cell	633	14183	0.041889	0.057922	0.019205	0.014595	6.5444e-07	0.296856	partial-joint
TabulaMuris_FACS	Limb_Muscle.endothelial_cell	633	14183	0.012187	0.015994	0.016692	0.23266	5.9276e-06	0.121152	joint-drop
TabulaMuris_FACS	Fat.endothelial_cell	634	14183	0.03014	0.041676	0.017925	0.046345	6.5444e-07	0.215713	partial-joint
TabulaMuris_FACS	Pancreas.endothelial_cell	634	14183	0.020789	0.036216	0.012647	0.050132	6.9864e-07	0.211166	joint-drop
TabulaMuris_FACS	Trachea.endothelial_cell	635	14183	0.021996	0.038077	0.013457	0.051081	4.7618e-07	0.204317	joint
TabulaMuris_FACS	Fat.endothelial_cell	635	14183	0.027606	0.038172	0.019235	0.075629	6.5444e-07	0.181321	joint-drop
TabulaMuris_FACS	Heart.endothelial_cell	636	14183	0.028583	0.038194	0.015468	0.032326	3.3951e-06	0.272519	partial-joint
TabulaMuris_FACS	Limb_Muscle.endothelial_cell	636	14183	0.022096	0.028997	0.014417	0.062686	5.9276e-06	0.230113	joint-drop
TabulaMuris_FACS	Pancreas.endothelial_cell	637	14183	0.02639	0.045974	0.012829	0.019846	6.9864e-07	0.276543	partial-joint
TabulaMuris_FACS	Heart.endothelial_cell	637	14183	0.018561	0.024802	0.016955	0.13683	3.3951e-06	0.157944	joint-drop
TabulaMuris_FACS	Trachea.endothelial_cell	638	14183	0.026795	0.046384	0.011466	0.0097314	4.7618e-07	0.318214	partial-joint
TabulaMuris_FACS	Heart.endothelial_cell	638	14183	0.019866	0.026546	0.015285	0.096861	3.3951e-06	0.185376	joint-drop
TabulaMuris_FACS	Pancreas.endothelial_cell	639	14183	0.026654	0.046434	0.010159	0.0043544	6.9864e-07	0.383556	partial-joint
TabulaMuris_FACS	Limb_Muscle.endothelial_cell	639	14183	0.020881	0.027402	0.012514	0.047607	5.9276e-06	0.252975	partial-joint-drop
TabulaMuris_FACS	Trachea.endothelial_cell	640	14183	0.039072	0.067638	0.017755	0.013892	4.7618e-07	0.293763	partial-joint
TabulaMuris_FACS	Limb_Muscle.endothelial_cell	640	14183	-0.0017244	-0.0022629	0.022059	0.53115	5.9276e-06	0.0525687	joint-drop
TabulaMuris_FACS	Trachea.endothelial_cell	641	14183	0.022718	0.039326	0.011411	0.023258	4.7618e-07	0.258363	partial-joint
TabulaMuris_FACS	Pancreas.endothelial_cell	641	14183	0.02067	0.036009	0.011509	0.036257	6.9864e-07	0.234027	partial-joint-drop

## Sheet: 5.3 CAD 1-2
Supplementary Data 5.3. Summarized results of step 1 and step 2 for coronary artery diseases (CAD). The table contains only cell types significantly associated after step 1. The first 7 columns are same as Data 5.1. 'State' column indicate results of forward selection from step 2, (state of the per dataset conditional analysis of per dataset conditioned on the cell type in 'Conditioned cell type'…
Dataset	Cell type	NGENES	BETA	BETA_STD	SE	P	State	Conditioned cell type
Allen_hs_LGN	Astro_LGR6	17819	0.032762	0.057701	0.0068414	8.4629e-07	single	NA
Allen_hs_MTG	Astro_L1.6_FGFR3_SLC14A1	17819	0.031618	0.055123	0.0062962	2.5877e-07	partial-joint	Endo_L2.6_NOSTRIN
Allen_hs_MTG	Endo_L2.6_NOSTRIN	17819	0.028785	0.039955	0.0066442	7.422e-06	partial-joint	Astro_L1.6_FGFR3_SLC14A1
Allen_mm_ALM2	Endo_Ctla2a	15069	0.030072	0.055105	0.0051067	1.9919e-09	partial-joint;partial-joint	Endo_Cytl1;SMC_Acta2
Allen_mm_ALM2	Endo_Cytl1	15069	0.022937	0.051696	0.0039021	2.1232e-09	partial-joint-drop	Endo_Ctla2a
Allen_mm_ALM2	SMC_Acta2	15069	0.028001	0.052042	0.0051556	2.8454e-08	partial-joint-drop	Endo_Ctla2a
Allen_mm_VISp2	Endo_Ctla2a	15069	0.030765	0.058846	0.0049237	2.1369e-10	partial-joint;partial-joint	Endo_Cytl1;SMC_Acta2
Allen_mm_VISp2	SMC_Acta2	15069	0.028429	0.056006	0.0050433	8.8227e-09	partial-joint-drop	Endo_Ctla2a
Allen_mm_VISp2	Endo_Cytl1	15069	0.022057	0.041524	0.0044042	2.782e-07	joint-drop	Endo_Ctla2a
DropViz	GP.Endothelial_Stalk_Flt1_Apold1.7_1	15103	0.026526	0.073889	0.0046374	5.439e-09	partial-joint;partial-joint;partial-joint;partial-joint;partial-joint;partial-joint;partial-joint;main;partial-joint;partial-joint;partial-joint;partial-joint;partial-joint;partial-joint;partial-joint;partial-joint;partial-joint;joint;partial-joint;partial-joint;partial-joint;partial-joint;partial-joint;partial-joint;partial-joint;partial-joint;partial-joint;partial-joint;partial-joint;partial-jo…	CB.Endothelial_Stalk_Flt1_Lrg1.10_3;FC.Endothelial_Stalk_Flt1_Gkn3.12_1;FC.Endothelial_Stalk_Flt1_Mgp.12_2;FC.Endothelial_Stalk_Flt1_Car4.12_3;FC.Endothelial_Stalk_Flt1_Cfh.12_4;FC.Mural_Rgs5Acta2_Cnn1.13_1;PC.Endothelial_Stalk_Flt1_Car4.12_1;PC.Endothelial_Stalk_Flt1_Vwf.12_2;PC.Endothelial_Stalk_Flt1_Gm9946.12_3;PC.Endothelial_Stalk_Flt1_Gkn3.12_4;ENT.Endothelial_Stalk_Flt1_Car4.2_1;ENT.Endothe…
DropViz	GP.Endothelial_Stalk_Flt1_Car4.7_5	15103	0.027586	0.07585	0.0048508	6.5998e-09	joint-drop	GP.Endothelial_Stalk_Flt1_Apold1.7_1
DropViz	FC.Endothelial_Stalk_Flt1_Mgp.12_2	15103	0.023879	0.067928	0.004318	1.6285e-08	partial-joint-drop	GP.Endothelial_Stalk_Flt1_Apold1.7_1
DropViz	ENT.Endothelial_Stalk_Flt1_Car4.2_1	15103	0.024179	0.06795	0.0044509	2.8258e-08	joint-drop	GP.Endothelial_Stalk_Flt1_Apold1.7_1
DropViz	GP.Endothelial_Stalk_Flt1_Angpt2.7_6	15103	0.025835	0.071178	0.0048074	3.911e-08	joint-drop	GP.Endothelial_Stalk_Flt1_Apold1.7_1
DropViz	GP.Endothelial_Stalk_Flt1_Cdkn1c.7_2	15103	0.025863	0.070743	0.0048486	4.8724e-08	joint-drop	GP.Endothelial_Stalk_Flt1_Apold1.7_1
DropViz	ENT.Endothelial_Stalk_Flt1_Gkn3.2_4	15103	0.02302	0.064944	0.004346	5.9811e-08	joint-drop	GP.Endothelial_Stalk_Flt1_Apold1.7_1
DropViz	HC.Endothelial_Stalk_Flt1_Cdkn2b.15_1	15103	0.026466	0.071524	0.0051162	1.1673e-07	joint-drop	GP.Endothelial_Stalk_Flt1_Apold1.7_1
DropViz	GP.Endothelial_Stalk_Flt1_Lcn2.7_4	15103	0.023125	0.064726	0.0044828	1.2615e-07	joint-drop	GP.Endothelial_Stalk_Flt1_Apold1.7_1
DropViz	TH.Endothelial_Stalk_Flt1_Car4.4_3	15103	0.025434	0.069006	0.0049493	1.3996e-07	joint-drop	GP.Endothelial_Stalk_Flt1_Apold1.7_1
DropViz	GP.Endothelial_Stalk_Flt1_Mgp.7_3	15103	0.022701	0.063605	0.0044201	1.4234e-07	joint-drop	GP.Endothelial_Stalk_Flt1_Apold1.7_1
DropViz	FC.Endothelial_Stalk_Flt1_Gkn3.12_1	15103	0.028343	0.075549	0.0055714	1.8408e-07	joint-drop	GP.Endothelial_Stalk_Flt1_Apold1.7_1
DropViz	PC.Endothelial_Stalk_Flt1_Gm9946.12_3	15103	0.027353	0.07401	0.0053953	2.0167e-07	joint-drop	GP.Endothelial_Stalk_Flt1_Apold1.7_1
DropViz	SN.Endothelial_Stalk_Flt1_Cdkn1c.12_1	15103	0.024287	0.066142	0.0047931	2.0456e-07	joint-drop	GP.Endothelial_Stalk_Flt1_Apold1.7_1
DropViz	GP.Mural_Rgs5Acta2_Rgs5.8_4	15103	0.02442	0.066752	0.0048708	2.7062e-07	partial-joint-drop	GP.Endothelial_Stalk_Flt1_Apold1.7_1
DropViz	SN.Endothelial_Stalk_Flt1_Car4.12_3	15103	0.024238	0.066099	0.0048471	2.894e-07	joint-drop	GP.Endothelial_Stalk_Flt1_Apold1.7_1
DropViz	PC.Endothelial_Stalk_Flt1_Gkn3.12_4	15103	0.023628	0.0659	0.0047454	3.2325e-07	joint-drop	GP.Endothelial_Stalk_Flt1_Apold1.7_1
DropViz	TH.Endothelial_Stalk_Flt1_Gkn3.4_1	15103	0.023757	0.064578	0.0048643	5.2544e-07	joint-drop	GP.Endothelial_Stalk_Flt1_Apold1.7_1
DropViz	SN.Mural_Rgs5Acta2_Fos.13_5	15103	0.017956	0.051853	0.003751	8.5562e-07	partial-joint-drop	GP.Endothelial_Stalk_Flt1_Apold1.7_1
DropViz	GP.Mural_Rgs5Acta2_Acta2.8_1	15103	0.023051	0.062526	0.0048184	8.6859e-07	partial-joint-drop	GP.Endothelial_Stalk_Flt1_Apold1.7_1
DropViz	TH.Endothelial_Stalk_Flt1_Vwf.4_4	15103	0.021633	0.060197	0.0045342	9.2551e-07	joint-drop	GP.Endothelial_Stalk_Flt1_Apold1.7_1
DropViz	FC.Endothelial_Stalk_Flt1_Cfh.12_4	15103	0.025219	0.067889	0.0053547	1.2527e-06	joint-drop	GP.Endothelial_Stalk_Flt1_Apold1.7_1
DropViz	FC.Endothelial_Stalk_Flt1_Car4.12_3	15103	0.026169	0.070085	0.0055916	1.4482e-06	joint-drop	GP.Endothelial_Stalk_Flt1_Apold1.7_1
DropViz	PC.Endothelial_Stalk_Flt1_Car4.12_1	15103	0.02436	0.066798	0.005276	1.9632e-06	joint-drop	GP.Endothelial_Stalk_Flt1_Apold1.7_1
DropViz	TH.Mural_Rgs5Acta2_Car4.5_2	15103	0.023444	0.062536	0.0051568	2.7548e-06	partial-joint-drop	GP.Endothelial_Stalk_Flt1_Apold1.7_1
DropViz	FC.Mural_Rgs5Acta2_Cnn1.13_1	15103	0.024044	0.064198	0.0053464	3.4691e-06	partial-joint-drop	GP.Endothelial_Stalk_Flt1_Apold1.7_1
DropViz	SN.Mural_Rgs5Acta2_Cd9.13_3	15103	0.021287	0.057441	0.0047531	3.7852e-06	partial-joint-drop	GP.Endothelial_Stalk_Flt1_Apold1.7_1
DropViz	SN.Mural_Rgs5Acta2_Cbr2.13_4	15103	0.018605	0.052126	0.0041545	3.791e-06	partial-joint-drop	GP.Endothelial_Stalk_Flt1_Apold1.7_1
DropViz	SN.Endothelial_Stalk_Flt1_Vwf.12_4	15103	0.020517	0.056731	0.0045961	4.0518e-06	joint-drop	GP.Endothelial_Stalk_Flt1_Apold1.7_1
DropViz	STR.Endothelial_Stalk_Flt1_Gkn3.7_2	15103	0.020687	0.05741	0.0046682	4.7152e-06	joint-drop	GP.Endothelial_Stalk_Flt1_Apold1.7_1
DropViz	CB.Endothelial_Stalk_Flt1_Lrg1.10_3	15103	0.017113	0.050886	0.0038634	4.7548e-06	joint-drop	GP.Endothelial_Stalk_Flt1_Apold1.7_1
DropViz	ENT.Endothelial_Stalk_Flt1_Tgfb2.2_3	15103	0.019258	0.054583	0.0043734	5.3665e-06	joint-drop	GP.Endothelial_Stalk_Flt1_Apold1.7_1
DropViz	ENT.Mural_Rgs5Acta2_Ccnd1.3_4	15103	0.01719	0.049902	0.0039259	6.0136e-06	partial-joint-drop	GP.Endothelial_Stalk_Flt1_Apold1.7_1
DropViz	TH.Mural_Rgs5Acta2_Cnn1.5_1	15103	0.02145	0.057385	0.0049458	7.2735e-06	partial-joint-drop	GP.Endothelial_Stalk_Flt1_Apold1.7_1
DropViz	PC.Endothelial_Stalk_Flt1_Vwf.12_2	15103	0.020667	0.057039	0.0049378	1.4315e-05	drop	GP.Endothelial_Stalk_Flt1_Apold1.7_1
GSE106678	EC	14835	0.46096	0.083585	0.082371	1.1169e-08	single	NA
GSE84133_hs	endothelial	17498	0.3163	0.075619	0.058658	3.5289e-08	single	NA
GSE84133_mm	endothelial	12089	0.26217	0.074164	0.056771	1.9582e-06	single	NA
GSE93374	Endothelial	13554	0.17054	0.051895	0.038068	3.7662e-06	partial-joint	Mural_Cells2
GSE93374	Mural_Cells2	13554	0.18139	0.050896	0.043925	1.8291e-05	joint-drop	Endothelial
Linnarsson_GSE60361	endothelial_mural	14285	0.22942	0.06155	0.05087	3.2707e-06	single	NA
Linnarsson_MouseBrainAtlas	VECA	15444	0.21481	0.056842	0.037367	4.5934e-09	main	ENMFB
Linnarsson_MouseBrainAtlas	ENMFB	15444	0.112	0.044516	0.025181	4.3696e-06	drop	VECA
MouseCellAtlas	Pancreas.Endothelial_cell_Fabp4_high	14714	0.64852	0.062627	0.1187	2.3777e-08	partial-joint;partial-joint;partial-joint	Bladder.Endothelial_cell_Ly6c1_high;Pancreas.Endothelial_cell_Tm4sf1_high;Uterus.Muscle_cell_Pcp4_high
MouseCellAtlas	Bladder.Endothelial_cell_Ly6c1_high	14714	0.3942	0.057372	0.077513	1.8572e-07	partial-joint-drop	Pancreas.Endothelial_cell_Fabp4_high
MouseCellAtlas	Uterus.Muscle_cell_Pcp4_high	14714	0.3531	0.045039	0.081355	7.1674e-06	partial-joint	Pancreas.Endothelial_cell_Fabp4_high
MouseCellAtlas	Pancreas.Endothelial_cell_Tm4sf1_high	14714	0.46713	0.04594	0.11007	1.1056e-05	joint-drop	Pancreas.Endothelial_cell_Fabp4_high
TabulaMuris_droplet	Heart.endothelial_cell	14183	0.26281	0.080172	0.046119	6.1707e-09	partial-joint;partial-joint;partial-joint;main	Bladder.leukocyte;Kidney.endothelial_cell;Mammary.endothelial_cell;Muscle.endothelial_cell
TabulaMuris_droplet	Bladder.leukocyte	14183	0.20189	0.079057	0.041728	6.63e-07	partial-joint-drop	Heart.endothelial_cell
TabulaMuris_droplet	Kidney.endothelial_cell	14183	0.15664	0.067053	0.035228	4.4021e-06	joint-drop	Heart.endothelial_cell
TabulaMuris_droplet	Mammary.endothelial_cell	14183	0.1492	0.062208	0.035703	1.4737e-05	partial-joint-drop	Heart.endothelial_cell
TabulaMuris_droplet	Muscle.endothelial_cell	14183	0.26755	0.057937	0.064797	1.8321e-05	drop	Heart.endothelial_cell
TabulaMuris_FACS	Trachea.endothelial_cell	14183	0.037822	0.065473	0.0077131	4.7618e-07	partial-joint;partial-joint;joint;partial-joint;partial-joint;partial-joint	Aorta.endothelial_cell;Diaphragm.endothelial_cell;Fat.endothelial_cell;Heart.endothelial_cell;Limb_Muscle.endothelial_cell;Pancreas.endothelial_cell
TabulaMuris_FACS	Fat.endothelial_cell	14183	0.053371	0.073797	0.011026	6.5444e-07	joint-drop	Trachea.endothelial_cell
TabulaMuris_FACS	Pancreas.endothelial_cell	14183	0.037557	0.065428	0.0077796	6.9864e-07	partial-joint-drop	Trachea.endothelial_cell
TabulaMuris_FACS	Heart.endothelial_cell	14183	0.046295	0.061862	0.010283	3.3951e-06	joint-drop	Trachea.endothelial_cell
TabulaMuris_FACS	Diaphragm.endothelial_cell	14183	0.046551	0.054621	0.010476	4.4554e-06	joint-drop	Trachea.endothelial_cell
TabulaMuris_FACS	Limb_Muscle.endothelial_cell	14183	0.041998	0.055114	0.0095843	5.9276e-06	joint-drop	Trachea.endothelial_cell
TabulaMuris_FACS	Aorta.endothelial_cell	14183	0.045447	0.063068	0.010574	8.6807e-06	joint-drop	Trachea.endothelial_cell

## Sheet: 5.4 CAD 3
Supplementary Data 5.4. Cross-datasets conditional analyses (step 3) for colonary artery disease (CAD). This table contains results of pair-wise cross-datasets conditional analyses. MODEL: cell types with the same index in this column represent results of conditioning on each other, P: cross-datasets conditional P-value, Cond_dataset: dataset of the conditioned cell type, CDM.BETA-CDM.P: cross-da…
Dataset	Cell type	MODEL	NGENES	BETA	BETA_STD	SE	P	Cond_dataset	CDM.BETA	CDM.BETA_STD	CDM.SE	CDM.P	Marginal P	PS	CDM.PS
Allen_hs_LGN	Astro_LGR6	1	17819	0.020643	0.036357	0.010837	0.02841	Allen_hs_MTG	0.033787	0.059505	0.0071947	1.337e-06	8.4629e-07	0.26329	0.967293
Allen_hs_MTG	Astro_L1.6_FGFR3_SLC14A1	1	17819	0.017179	0.02995	0.010594	0.052449	Allen_hs_LGN	0.03227	0.056261	0.0070331	2.2504e-06	2.5877e-07	0.226686	0.857396
Allen_hs_LGN	Astro_LGR6	2	17819	0.03063	0.053944	0.0072541	1.2154e-05	Allen_hs_MTG	0.033787	0.059505	0.0071947	1.337e-06	8.4629e-07	0.836805	0.967293
Allen_hs_MTG	Endo_L2.6_NOSTRIN	2	17819	0.023258	0.032284	0.0069536	0.00041266	Allen_hs_LGN	0.027079	0.037587	0.0068981	4.3442e-05	7.422e-06	0.775868	0.850396
Allen_hs_LGN	Astro_LGR6	3	14871	0.026478	0.048407	0.0075352	0.00022148	Allen_mm_ALM2	0.029447	0.053835	0.0075226	4.5512e-05	8.4629e-07	0.841725	0.715008
Allen_mm_ALM2	Endo_Ctla2a	3	14871	0.027548	0.050485	0.0051273	3.9391e-08	Allen_hs_LGN	0.028869	0.052906	0.0051156	8.5025e-09	1.9919e-09	0.917495	0.92756
Allen_hs_LGN	Astro_LGR6	4	14871	0.026313	0.048106	0.0075268	0.00023691	Allen_mm_VISp2	0.029344	0.053647	0.0075169	4.7579e-05	8.4629e-07	0.838715	0.711832
Allen_mm_VISp2	Endo_Ctla2a	4	14871	0.028312	0.054193	0.004939	5.0589e-09	Allen_hs_LGN	0.029525	0.056514	0.0049288	1.0741e-09	2.1369e-10	0.924962	0.927482
Allen_hs_LGN	Astro_LGR6	5	14868	0.0282	0.051681	0.0073507	6.2724e-05	DropViz	0.031457	0.057651	0.0073304	8.9411e-06	8.4629e-07	0.832421	0.831392
DropViz	GP.Endothelial_Stalk_Flt1_Apold1.7_1	5	14868	0.024271	0.067597	0.0047068	1.275e-07	Allen_hs_LGN	0.025823	0.071919	0.0046918	1.8911e-08	5.439e-09	0.892689	0.934515
Allen_hs_LGN	Astro_LGR6	6	14594	0.029085	0.053566	0.0072766	3.2235e-05	GSE106678	0.032572	0.059988	0.0072485	3.5318e-06	8.4629e-07	0.823857	0.897822
GSE106678	EC	6	14594	0.41506	0.075266	0.084045	3.9812e-07	Allen_hs_LGN	0.44766	0.081176	0.083695	4.5025e-08	1.1169e-08	0.871156	0.923863
Allen_hs_LGN	Astro_LGR6	7	17481	0.033506	0.05929	0.0069131	6.3319e-07	GSE84133_hs	0.033755	0.059729	0.0069191	5.3965e-07	8.4629e-07	0.988924	1.03218
GSE84133_hs	endothelial	7	17481	0.31792	0.076048	0.058629	2.9801e-08	Allen_hs_LGN	0.3198	0.076499	0.058669	2.5423e-08	3.5289e-08	0.990914	1.01911
Allen_hs_LGN	Astro_LGR6	8	11905	0.032181	0.059878	0.0080443	3.1824e-05	GSE84133_mm	0.033571	0.062464	0.0080456	1.5177e-05	8.4629e-07	0.933268	0.793549
GSE84133_mm	endothelial	8	11905	0.25864	0.073496	0.057248	3.1549e-06	Allen_hs_LGN	0.2674	0.075985	0.057245	1.5154e-06	1.9582e-06	0.945277	1.0195
Allen_hs_LGN	Astro_LGR6	9	13347	0.028283	0.052989	0.007432	7.1095e-05	GSE93374	0.028789	0.053937	0.0074373	5.4506e-05	8.4629e-07	0.972935	0.702111
GSE93374	Endothelial	9	13347	0.17688	0.053737	0.038445	2.1251e-06	Allen_hs_LGN	0.17904	0.054395	0.038461	1.636e-06	3.7662e-06	0.980368	1.06676
Allen_hs_LGN	Astro_LGR6	10	14202	0.025519	0.047016	0.0074713	0.00031918	Linnarsson_GSE60361	0.028416	0.052353	0.0074467	6.8147e-05	8.4629e-07	0.839054	0.686137
Linnarsson_GSE60361	endothelial_mural	10	14202	0.22326	0.059765	0.051313	6.8284e-06	Allen_hs_LGN	0.23888	0.063946	0.051129	1.5059e-06	3.2707e-06	0.887238	1.06141
Allen_hs_LGN	Astro_LGR6	11	15190	0.028425	0.05195	0.0073427	5.4404e-05	Linnarsson_MouseBrainAtlas	0.032842	0.060023	0.0073008	3.4509e-06	8.4629e-07	0.780724	0.899479
Linnarsson_MouseBrainAtlas	VECA	11	15190	0.19843	0.052516	0.037948	8.65e-08	Allen_hs_LGN	0.21533	0.056989	0.037715	5.7866e-09	4.5934e-09	0.85741	0.987972
Allen_hs_LGN	Astro_LGR6	12	14470	0.030581	0.056382	0.0073049	1.4265e-05	MouseCellAtlas	0.031962	0.058928	0.0073069	6.1393e-06	8.4629e-07	0.929746	0.858279
MouseCellAtlas	Pancreas.Endothelial_cell_Fabp4_high	12	14470	0.61349	0.059369	0.11976	1.5258e-07	Allen_hs_LGN	0.63199	0.061159	0.11975	6.6447e-08	2.3777e-08	0.949701	0.941458
Allen_hs_LGN	Astro_LGR6	13	14470	0.031279	0.057668	0.0073045	9.3227e-06	MouseCellAtlas	0.031962	0.058928	0.0073069	6.1393e-06	8.4629e-07	0.965191	0.858279
MouseCellAtlas	Uterus.Muscle_cell_Pcp4_high	13	14470	0.33403	0.042732	0.081954	2.3066e-05	Allen_hs_LGN	0.34208	0.043763	0.081986	1.5163e-05	7.1674e-06	0.962196	0.936745
Allen_hs_LGN	Astro_LGR6	14	14101	0.026946	0.049592	0.007462	0.000153	TabulaMuris_droplet	0.028128	0.051768	0.0074667	8.2917e-05	8.4629e-07	0.934814	0.672107
TabulaMuris_droplet	Heart.endothelial_cell	14	14101	0.24865	0.075852	0.046233	3.8293e-08	Allen_hs_LGN	0.25356	0.077353	0.046235	2.1142e-08	6.1707e-09	0.966387	0.934856
Allen_hs_LGN	Astro_LGR6	15	14101	0.026158	0.048141	0.0074762	0.00023445	TabulaMuris_FACS	0.028591	0.05262	0.0074624	6.4013e-05	8.4629e-07	0.865566	0.690613
TabulaMuris_FACS	Trachea.endothelial_cell	15	14101	0.035025	0.060636	0.0077471	3.1041e-06	Allen_hs_LGN	0.036976	0.064014	0.0077303	8.7177e-07	4.7618e-07	0.908982	0.958459
Allen_hs_MTG	Astro_L1.6_FGFR3_SLC14A1	16	14871	0.021445	0.038978	0.0067789	0.00078098	Allen_mm_ALM2	0.027849	0.050617	0.0066704	1.4993e-05	2.5877e-07	0.644131	0.732359
Allen_mm_ALM2	Endo_Ctla2a	16	14871	0.02682	0.049151	0.0052002	1.2684e-07	Allen_hs_MTG	0.029833	0.054673	0.0051139	2.7704e-09	1.9919e-09	0.805934	0.983533
Allen_hs_MTG	Endo_L2.6_NOSTRIN	17	14871	0.0087002	0.01253	0.0077477	0.13074	Allen_mm_ALM2	0.024438	0.035195	0.0070304	0.00025519	7.422e-06	0.245911	0.700488
Allen_mm_ALM2	Endo_Ctla2a	17	14871	0.027162	0.049777	0.0056402	7.4087e-07	Allen_hs_MTG	0.029833	0.054673	0.0051139	2.7704e-09	1.9919e-09	0.716364	0.983533
Allen_hs_MTG	Astro_L1.6_FGFR3_SLC14A1	18	14871	0.02129	0.038696	0.0067632	0.00082374	Allen_mm_VISp2	0.027804	0.050536	0.0066678	1.5328e-05	2.5877e-07	0.640607	0.730902
Allen_mm_VISp2	Endo_Ctla2a	18	14871	0.027799	0.05321	0.0050085	1.4522e-08	Allen_hs_MTG	0.030535	0.058447	0.0049341	3.1235e-10	2.1369e-10	0.824585	0.982952
Allen_hs_MTG	Endo_L2.6_NOSTRIN	19	14871	0.0073855	0.010636	0.0077487	0.17027	Allen_mm_VISp2	0.024435	0.03519	0.0070293	0.00025514	7.422e-06	0.213976	0.700504
Allen_mm_VISp2	Endo_Ctla2a	19	14871	0.028341	0.054249	0.0054443	9.8033e-08	Allen_hs_MTG	0.030535	0.058447	0.0049341	3.1235e-10	2.1369e-10	0.737334	0.982952
Allen_hs_MTG	Astro_L1.6_FGFR3_SLC14A1	20	14868	0.022803	0.041535	0.0066833	0.00032341	DropViz	0.028016	0.05103	0.0066054	1.118e-05	2.5877e-07	0.704878	0.751707
DropViz	GP.Endothelial_Stalk_Flt1_Apold1.7_1	20	14868	0.023724	0.066073	0.0047969	3.8389e-07	Allen_hs_MTG	0.026305	0.073261	0.0047387	1.446e-08	5.439e-09	0.818359	0.948618
Allen_hs_MTG	Endo_L2.6_NOSTRIN	21	14868	0.012182	0.017588	0.0075214	0.052667	DropViz	0.024522	0.035404	0.0070346	0.00024606	7.422e-06	0.354247	0.703572
DropViz	GP.Endothelial_Stalk_Flt1_Apold1.7_1	21	14868	0.023384	0.065126	0.00507	2.0104e-06	Allen_hs_MTG	0.026305	0.073261	0.0047387	1.446e-08	5.439e-09	0.726638	0.948618
Allen_hs_MTG	Astro_L1.6_FGFR3_SLC14A1	22	14594	0.025412	0.046551	0.0066661	6.9209e-05	GSE106678	0.031154	0.05707	0.0065572	1.0221e-06	2.5877e-07	0.694405	0.909432
GSE106678	EC	22	14594	0.39537	0.071695	0.084538	1.4707e-06	Allen_hs_MTG	0.45473	0.082458	0.083134	2.2929e-08	1.1169e-08	0.763452	0.960718
Allen_hs_MTG	Endo_L2.6_NOSTRIN	23	14594	0.014402	0.020943	0.0075832	0.028778	GSE106678	0.027014	0.039283	0.0070021	5.7438e-05	7.422e-06	0.36336	0.826751
GSE106678	EC	23	14594	0.3888	0.070503	0.090082	7.999e-06	Allen_hs_MTG	0.45473	0.082458	0.083134	2.2929e-08	1.1169e-08	0.667176	0.960718
Allen_hs_MTG	Astro_L1.6_FGFR3_SLC14A1	24	17481	0.030715	0.053805	0.0063229	5.9939e-07	GSE84133_hs	0.03109	0.054462	0.0063282	4.531e-07	2.5877e-07	0.980845	0.963067
GSE84133_hs	endothelial	24	17481	0.3168	0.07578	0.058645	3.3421e-08	Allen_hs_MTG	0.31993	0.076528	0.058683	2.5307e-08	3.5289e-08	0.984101	1.01938
Allen_hs_MTG	Endo_L2.6_NOSTRIN	25	17481	0.020825	0.029004	0.0068317	0.0011525	GSE84133_hs	0.026093	0.036341	0.0067517	5.5832e-05	7.422e-06	0.690872	0.829152
GSE84133_hs	endothelial	25	17481	0.29147	0.06972	0.059406	4.6862e-07	Allen_hs_MTG	0.31993	0.076528	0.058683	2.5307e-08	3.5289e-08	0.833142	1.01938
Allen_hs_MTG	Astro_L1.6_FGFR3_SLC14A1	26	11905	0.032562	0.060381	0.0072936	4.0527e-06	GSE84133_mm	0.033656	0.06241	0.007296	2.0069e-06	2.5877e-07	0.946429	0.864946
GSE84133_mm	endothelial	26	11905	0.25796	0.073303	0.05727	3.363e-06	Allen_hs_MTG	0.26648	0.075722	0.057287	1.6661e-06	1.9582e-06	0.947212	1.01229
Allen_hs_MTG	Endo_L2.6_NOSTRIN	27	11905	0.022648	0.034273	0.0077063	0.0016506	GSE84133_mm	0.027769	0.042022	0.0076109	0.00013247	7.422e-06	0.717494	0.755999
GSE84133_mm	endothelial	27	11905	0.23896	0.067902	0.058028	1.9249e-05	Allen_hs_MTG	0.26648	0.075722	0.057287	1.6661e-06	1.9582e-06	0.816087	1.01229
Allen_hs_MTG	Astro_L1.6_FGFR3_SLC14A1	28	13347	0.026949	0.050308	0.0067235	3.077e-05	GSE93374	0.02829	0.052811	0.0067221	1.2946e-05	2.5877e-07	0.923076	0.742037
GSE93374	Endothelial	28	13347	0.17349	0.05271	0.038558	3.4351e-06	Allen_hs_MTG	0.18034	0.054791	0.038543	1.4569e-06	3.7662e-06	0.936177	1.07604
Allen_hs_MTG	Endo_L2.6_NOSTRIN	29	13347	0.01773	0.026343	0.0075582	0.0095021	GSE93374	0.026451	0.039301	0.0071895	0.00011752	7.422e-06	0.514564	0.766138
GSE93374	Endothelial	29	13347	0.15087	0.045835	0.040534	9.9257e-05	Allen_hs_MTG	0.18034	0.054791	0.038543	1.4569e-06	3.7662e-06	0.685889	1.07604
Allen_hs_MTG	Astro_L1.6_FGFR3_SLC14A1	30	14202	0.023717	0.043508	0.006753	0.00022303	Linnarsson_GSE60361	0.027923	0.051224	0.0066815	1.472e-05	2.5877e-07	0.755705	0.733571
Linnarsson_GSE60361	endothelial_mural	30	14202	0.21656	0.057973	0.051902	1.5156e-05	Allen_hs_MTG	0.24378	0.065257	0.051342	1.0379e-06	3.2707e-06	0.805405	1.09088
Allen_hs_MTG	Endo_L2.6_NOSTRIN	31	14202	0.014588	0.021214	0.0075516	0.026707	Linnarsson_GSE60361	0.024324	0.035373	0.0071114	0.00031367	7.422e-06	0.449083	0.683018
Linnarsson_GSE60361	endothelial_mural	31	14202	0.20819	0.05573	0.054543	6.7862e-05	Allen_hs_MTG	0.24378	0.065257	0.051342	1.0379e-06	3.2707e-06	0.696605	1.09088
Allen_hs_MTG	Astro_L1.6_FGFR3_SLC14A1	32	15190	0.025229	0.045792	0.0067045	8.4297e-05	Linnarsson_MouseBrainAtlas	0.031506	0.057186	0.0065933	8.9183e-07	2.5877e-07	0.673451	0.918421
Linnarsson_MouseBrainAtlas	VECA	32	15190	0.19352	0.051219	0.038437	2.421e-07	Allen_hs_MTG	0.22042	0.058338	0.037784	2.7708e-09	4.5934e-09	0.773133	1.02633
Allen_hs_MTG	Endo_L2.6_NOSTRIN	33	15190	0.013182	0.018985	0.0075206	0.039834	Linnarsson_MouseBrainAtlas	0.026532	0.038213	0.0069833	7.2857e-05	7.422e-06	0.338305	0.806618
Linnarsson_MouseBrainAtlas	VECA	33	15190	0.1938	0.051292	0.04072	9.8055e-07	Allen_hs_MTG	0.22042	0.058338	0.037784	2.7708e-09	4.5934e-09	0.702145	1.02633
Allen_hs_MTG	Astro_L1.6_FGFR3_SLC14A1	34	14470	0.029	0.053174	0.0066254	6.0611e-06	MouseCellAtlas	0.030515	0.055953	0.0066251	2.0713e-06	2.5877e-07	0.917958	0.862864
MouseCellAtlas	Pancreas.Endothelial_cell_Fabp4_high	34	14470	0.61384	0.059402	0.11971	1.4878e-07	Allen_hs_MTG	0.63721	0.061664	0.11967	5.1421e-08	2.3777e-08	0.936697	0.956061
Allen_hs_MTG	Astro_L1.6_FGFR3_SLC14A1	35	14470	0.029563	0.054207	0.0066255	4.0923e-06	MouseCellAtlas	0.030515	0.055953	0.0066251	2.0713e-06	2.5877e-07	0.94797	0.862864
MouseCellAtlas	Uterus.Muscle_cell_Pcp4_high	35	14470	0.33055	0.042288	0.081984	2.7815e-05	Allen_hs_MTG	0.34359	0.043956	0.08199	1.4e-05	7.1674e-06	0.938575	0.943482
Allen_hs_MTG	Endo_L2.6_NOSTRIN	36	14470	0.019323	0.02818	0.0072177	0.0037176	MouseCellAtlas	0.026217	0.038234	0.0070703	0.00010487	7.422e-06	0.610587	0.77578
MouseCellAtlas	Pancreas.Endothelial_cell_Fabp4_high	36	14470	0.57021	0.05518	0.12224	1.5598e-06	Allen_hs_MTG	0.63721	0.061664	0.11967	5.1421e-08	2.3777e-08	0.796686	0.956061
Allen_hs_MTG	Endo_L2.6_NOSTRIN	37	14470	0.025283	0.036873	0.0070698	0.00017492	MouseCellAtlas	0.026217	0.038234	0.0070703	0.00010487	7.422e-06	0.944165	0.77578
MouseCellAtlas	Uterus.Muscle_cell_Pcp4_high	37	14470	0.33409	0.04274	0.081997	2.3203e-05	Allen_hs_MTG	0.34359	0.043956	0.08199	1.4e-05	7.1674e-06	0.954796	0.943482
Allen_hs_MTG	Astro_L1.6_FGFR3_SLC14A1	38	14101	0.026006	0.047594	0.0067436	5.7813e-05	TabulaMuris_droplet	0.027264	0.049896	0.0067467	2.6757e-05	2.5877e-07	0.926827	0.694171
TabulaMuris_droplet	Heart.endothelial_cell	38	14101	0.24878	0.075894	0.046221	3.7368e-08	Allen_hs_MTG	0.25496	0.077779	0.046217	1.7616e-08	6.1707e-09	0.957881	0.944508
Allen_hs_MTG	Endo_L2.6_NOSTRIN	39	14101	0.016809	0.024319	0.0074867	0.012388	TabulaMuris_droplet	0.024156	0.034948	0.0073456	0.00050498	7.422e-06	0.578452	0.642702
TabulaMuris_droplet	Heart.endothelial_cell	39	14101	0.23404	0.071397	0.04714	3.4831e-07	Allen_hs_MTG	0.25496	0.077779	0.046217	1.7616e-08	6.1707e-09	0.832855	0.944508
Allen_hs_MTG	Astro_L1.6_FGFR3_SLC14A1	40	14101	0.025323	0.046344	0.0067556	8.9359e-05	TabulaMuris_FACS	0.026867	0.049171	0.0067526	3.4813e-05	2.5877e-07	0.908171	0.676818
TabulaMuris_FACS	Trachea.endothelial_cell	40	14101	0.035727	0.061852	0.0077402	1.9763e-06	Allen_hs_MTG	0.037164	0.06434	0.0077345	7.8242e-07	4.7618e-07	0.934102	0.965887
Allen_hs_MTG	Endo_L2.6_NOSTRIN	41	14101	0.016504	0.023877	0.007563	0.014559	TabulaMuris_FACS	0.0231	0.033421	0.0074074	0.00091075	7.422e-06	0.604114	0.59277
TabulaMuris_FACS	Trachea.endothelial_cell	41	14101	0.033631	0.058224	0.0079011	1.0452e-05	Allen_hs_MTG	0.037164	0.06434	0.0077345	7.8242e-07	4.7618e-07	0.815648	0.965887
Allen_mm_ALM2	Endo_Ctla2a	42	NA	NA	NA	NA	NA	Allen_mm_VISp2	NA	NA	NA	NA	1.9919e-09	NA	NA
Allen_mm_VISp2	Endo_Ctla2a	42	NA	NA	NA	NA	NA	Allen_mm_ALM2	NA	NA	NA	NA	2.1369e-10	NA	NA
Allen_mm_ALM2	Endo_Ctla2a	43	14967	0.014367	0.026373	0.0074799	0.027396	DropViz	0.026527	0.048695	0.0051975	1.6871e-07	1.9919e-09	0.230673	0.778424
DropViz	GP.Endothelial_Stalk_Flt1_Apold1.7_1	43	14967	0.015498	0.043144	0.0068564	0.011909	Allen_mm_ALM2	0.024969	0.069512	0.004764	8.093e-08	5.439e-09	0.271313	0.858117
Allen_mm_ALM2	Endo_Ctla2a	44	14459	0.01972	0.036443	0.0069342	0.0022314	GSE106678	0.030359	0.056102	0.0051739	2.262e-09	1.9919e-09	0.306682	0.993653
GSE106678	EC	44	14459	0.26159	0.047513	0.11354	0.010622	Allen_mm_ALM2	0.47663	0.086569	0.084729	9.4452e-09	1.1169e-08	0.245962	1.00916
Allen_mm_ALM2	Endo_Ctla2a	45	14703	0.02294	0.042174	0.005958	5.9253e-05	GSE84133_hs	0.02983	0.054841	0.005642	6.3078e-08	1.9919e-09	0.587114	0.827531
GSE84133_hs	endothelial	45	14703	0.23609	0.055772	0.065849	0.00016887	Allen_mm_ALM2	0.31787	0.07509	0.062361	1.7461e-07	3.5289e-08	0.558225	0.906817
Allen_mm_ALM2	Endo_Ctla2a	46	11892	0.028363	0.054468	0.0065401	7.2929e-06	GSE84133_mm	0.033562	0.064453	0.0061218	2.1439e-08	1.9919e-09	0.66987	0.881397
GSE84133_mm	endothelial	46	11892	0.13931	0.039485	0.061749	0.012042	Allen_mm_ALM2	0.23367	0.06623	0.057836	2.6876e-05	1.9582e-06	0.41992	0.800722
Allen_mm_ALM2	Endo_Ctla2a	47	13415	0.041042	0.077174	0.0096291	1.0195e-05	GSE93374	0.035651	0.067039	0.0057668	3.2598e-10	1.9919e-09	0.526164	1.09035
GSE93374	Endothelial	47	13415	-0.04531	-0.013794	0.064821	0.75772	Allen_mm_ALM2	0.17594	0.053565	0.038848	2.991e-06	3.7662e-06	0.0218116	1.01845
Allen_mm_ALM2	Endo_Ctla2a	48	14186	0.027716	0.051436	0.0076699	0.00015153	Linnarsson_GSE60361	0.032894	0.061045	0.0053923	5.4451e-10	1.9919e-09	0.412295	1.06474
Linnarsson_GSE60361	endothelial_mural	48	14186	0.07149	0.019199	0.075309	0.17124	Allen_mm_ALM2	0.26502	0.071171	0.05297	2.8557e-07	3.2707e-06	0.117109	1.19305
Allen_mm_ALM2	Endo_Ctla2a	49	15014	0.021781	0.039925	0.0070399	0.00098939	Linnarsson_MouseBrainAtlas	0.031893	0.058459	0.0052594	6.8107e-10	1.9919e-09	0.327773	1.05357
Linnarsson_MouseBrainAtlas	VECA	49	15014	0.11059	0.029146	0.051189	0.015378	Allen_mm_ALM2	0.21589	0.056898	0.038249	8.4602e-09	4.5934e-09	0.224599	0.968188
Allen_mm_ALM2	Endo_Ctla2a	50	14367	0.031836	0.059008	0.006738	1.1628e-06	MouseCellAtlas	0.038232	0.070862	0.005792	2.123e-11	1.9919e-09	0.556026	1.22668
MouseCellAtlas	Pancreas.Endothelial_cell_Fabp4_high	50	14367	0.2618	0.025106	0.14097	0.031654	Allen_mm_ALM2	0.60222	0.05775	0.12126	3.4572e-07	2.3777e-08	0.232086	0.847509
Allen_mm_ALM2	Endo_Ctla2a	51	14367	0.037354	0.069235	0.0057927	5.8473e-11	MouseCellAtlas	0.038232	0.070862	0.005792	2.123e-11	1.9919e-09	0.958774	1.22668
MouseCellAtlas	Uterus.Muscle_cell_Pcp4_high	51	14367	0.33178	0.042466	0.081949	2.5911e-05	Allen_mm_ALM2	0.35156	0.044998	0.082017	9.1431e-06	7.1674e-06	0.91022	0.979448
Allen_mm_ALM2	Endo_Ctla2a	52	14155	0.024713	0.0457	0.0075489	0.00053223	TabulaMuris_droplet	0.037021	0.068462	0.0063912	3.5466e-09	1.9919e-09	0.387435	0.971204
TabulaMuris_droplet	Heart.endothelial_cell	52	14155	0.16703	0.050894	0.054559	0.0011038	Allen_mm_ALM2	0.26215	0.07988	0.046194	7.0793e-09	6.1707e-09	0.362835	0.992733
Allen_mm_ALM2	Endo_Ctla2a	53	14155	0.024772	0.045809	0.0075883	0.00054976	TabulaMuris_FACS	0.034174	0.063197	0.0066902	1.6501e-07	1.9919e-09	0.480624	0.779531
TabulaMuris_FACS	Trachea.endothelial_cell	53	14155	0.023265	0.040274	0.008867	0.0043535	Allen_mm_ALM2	0.036935	0.063939	0.0078188	1.1689e-06	4.7618e-07	0.398023	0.938312
Allen_mm_VISp2	Endo_Ctla2a	54	14967	0.017837	0.034179	0.007231	0.0068238	DropViz	0.027506	0.052707	0.0049933	1.8414e-08	2.1369e-10	0.280028	0.799863
DropViz	GP.Endothelial_Stalk_Flt1_Apold1.7_1	54	14967	0.012727	0.035429	0.0068845	0.032269	Allen_mm_VISp2	0.025011	0.069626	0.0047545	7.2946e-08	5.439e-09	0.208941	0.863575
Allen_mm_VISp2	Endo_Ctla2a	55	14459	0.022348	0.043119	0.0066454	0.00038667	GSE106678	0.031195	0.060189	0.0049968	2.2113e-10	2.1369e-10	0.353447	0.998463
GSE106678	EC	55	14459	0.22763	0.041344	0.11274	0.021751	Allen_mm_VISp2	0.47762	0.086749	0.084794	9.0524e-09	1.1169e-08	0.206698	1.01148
Allen_mm_VISp2	Endo_Ctla2a	56	14703	0.024005	0.046098	0.0057706	1.6014e-05	GSE84133_hs	0.030589	0.05874	0.0054417	9.6667e-09	2.1369e-10	0.598336	0.828805
GSE84133_hs	endothelial	56	14703	0.22594	0.053372	0.066115	0.00031715	Allen_mm_VISp2	0.31776	0.075062	0.062359	1.762e-07	3.5289e-08	0.518025	0.906289
Allen_mm_VISp2	Endo_Ctla2a	57	11892	0.029297	0.058778	0.0063667	2.1206e-06	GSE84133_mm	0.034134	0.068483	0.0059353	4.5539e-09	2.1369e-10	0.680149	0.862609
GSE84133_mm	endothelial	57	11892	0.13002	0.036851	0.061986	0.017984	Allen_mm_VISp2	0.23334	0.066134	0.05783	2.7502e-05	1.9582e-06	0.382647	0.79897
Allen_mm_VISp2	Endo_Ctla2a	58	13415	0.044851	0.088071	0.0093299	7.7431e-07	GSE93374	0.035992	0.070676	0.0055398	4.2546e-11	2.1369e-10	0.589239	1.07248
GSE93374	Endothelial	58	13415	-0.077122	-0.023479	0.065359	0.88098	Allen_mm_VISp2	0.17569	0.053488	0.038842	3.075e-06	3.7662e-06	0.00998411	1.01623
Allen_mm_VISp2	Endo_Ctla2a	59	14186	0.029441	0.05706	0.0073414	3.0499e-05	Linnarsson_GSE60361	0.03294	0.063841	0.005177	1.0245e-10	2.1369e-10	0.452047	1.03302
Linnarsson_GSE60361	endothelial_mural	59	14186	0.05038	0.01353	0.074943	0.25072	Allen_mm_VISp2	0.26346	0.070754	0.05288	3.182e-07	3.2707e-06	0.0924709	1.18448
Allen_mm_VISp2	Endo_Ctla2a	60	15014	0.023814	0.045568	0.0066863	0.00018493	Linnarsson_MouseBrainAtlas	0.032221	0.061655	0.0050497	9.0934e-11	2.1369e-10	0.371765	1.03837
Linnarsson_MouseBrainAtlas	VECA	60	15014	0.097048	0.025577	0.050599	0.027567	Allen_mm_VISp2	0.21519	0.056713	0.038226	9.2255e-09	4.5934e-09	0.194102	0.963677
Allen_mm_VISp2	Endo_Ctla2a	61	14367	0.033535	0.064897	0.0065249	1.3973e-07	MouseCellAtlas	0.038934	0.075347	0.0055896	1.7148e-12	2.1369e-10	0.582597	1.2167
MouseCellAtlas	Pancreas.Endothelial_cell_Fabp4_high	61	14367	0.22685	0.021754	0.14145	0.054389	Allen_mm_VISp2	0.60194	0.057723	0.12128	3.5101e-07	2.3777e-08	0.195903	0.846644
Allen_mm_VISp2	Endo_Ctla2a	62	14367	0.038178	0.073883	0.0055895	4.4219e-12	MouseCellAtlas	0.038934	0.075347	0.0055896	1.7148e-12	2.1369e-10	0.965035	1.2167
MouseCellAtlas	Uterus.Muscle_cell_Pcp4_high	62	14367	0.33269	0.042582	0.081924	2.4582e-05	Allen_mm_VISp2	0.35133	0.044969	0.08202	9.2645e-06	7.1674e-06	0.9158	0.978335
Allen_mm_VISp2	Endo_Ctla2a	63	14155	0.026093	0.050423	0.0073526	0.00019413	TabulaMuris_droplet	0.037442	0.072353	0.0061745	6.8257e-10	2.1369e-10	0.404971	0.947844
TabulaMuris_droplet	Heart.endothelial_cell	63	14155	0.15625	0.047609	0.054999	0.0022529	Allen_mm_VISp2	0.26229	0.079921	0.046195	6.963e-09	6.1707e-09	0.32453	0.99361
Allen_mm_VISp2	Endo_Ctla2a	64	14155	0.026204	0.050636	0.0075016	0.00023957	TabulaMuris_FACS	0.034971	0.067578	0.0065015	3.8118e-08	2.1369e-10	0.488021	0.767188
TabulaMuris_FACS	Trachea.endothelial_cell	64	14155	0.021102	0.03653	0.0090118	0.0096082	Allen_mm_VISp2	0.036814	0.063729	0.0078123	1.2377e-06	4.7618e-07	0.341498	0.934383
DropViz	GP.Endothelial_Stalk_Flt1_Apold1.7_1	65	14507	0.022834	0.063143	0.0055966	2.2645e-05	GSE106678	0.029789	0.082375	0.0048228	3.3673e-10	5.439e-09	0.490358	1.1462
GSE106678	EC	65	14507	0.24491	0.044709	0.10004	0.0071868	DropViz	0.45211	0.082532	0.086244	8.0553e-08	1.1169e-08	0.302155	0.892094
DropViz	GP.Endothelial_Stalk_Flt1_Apold1.7_1	66	14692	0.02026	0.056405	0.0050038	2.5863e-05	GSE84133_hs	0.025329	0.070516	0.0048048	6.8664e-08	5.439e-09	0.640395	0.866754
GSE84133_hs	endothelial	66	14692	0.23396	0.055327	0.064828	0.00015431	DropViz	0.30763	0.07275	0.062258	3.9268e-07	3.5289e-08	0.595009	0.859588
DropViz	GP.Endothelial_Stalk_Flt1_Apold1.7_1	67	11953	0.024403	0.063719	0.0054896	4.4291e-06	GSE84133_mm	0.028919	0.075511	0.0052069	1.4276e-08	5.439e-09	0.682398	0.949291
GSE84133_mm	endothelial	67	11953	0.15629	0.044264	0.06032	0.0047902	DropViz	0.24143	0.068376	0.057248	1.2461e-05	1.9582e-06	0.472968	0.859202
DropViz	GP.Endothelial_Stalk_Flt1_Apold1.7_1	68	13497	0.026163	0.070593	0.0061652	1.1075e-05	GSE93374	0.029896	0.080666	0.0048205	2.8776e-10	5.439e-09	0.519408	1.15445
GSE93374	Endothelial	68	13497	0.047386	0.014444	0.048786	0.16571	DropViz	0.17646	0.053787	0.038172	1.9134e-06	3.7662e-06	0.136521	1.05422
DropViz	GP.Endothelial_Stalk_Flt1_Apold1.7_1	69	14182	0.018992	0.052388	0.0058253	0.00055791	Linnarsson_GSE60361	0.025888	0.071409	0.0047291	2.2391e-08	5.439e-09	0.42529	0.925639
Linnarsson_GSE60361	endothelial_mural	69	14182	0.12783	0.034349	0.063069	0.021352	DropViz	0.24792	0.066619	0.051214	6.5371e-07	3.2707e-06	0.270116	1.12748
DropViz	GP.Endothelial_Stalk_Flt1_Apold1.7_1	70	15024	0.019235	0.053539	0.0055897	0.00029053	Linnarsson_MouseBrainAtlas	0.026219	0.07298	0.0046602	9.3965e-09	5.439e-09	0.440612	0.971269
Linnarsson_MouseBrainAtlas	VECA	70	15024	0.10294	0.027199	0.045507	0.011857	DropViz	0.18944	0.050054	0.03795	3.0274e-07	4.5934e-09	0.295451	0.781846
DropViz	GP.Endothelial_Stalk_Flt1_Apold1.7_1	71	14415	0.023878	0.065877	0.005203	2.2433e-06	MouseCellAtlas	0.029167	0.080467	0.0048062	6.6295e-10	5.439e-09	0.615471	1.1106
MouseCellAtlas	Pancreas.Endothelial_cell_Fabp4_high	71	14415	0.34756	0.033432	0.13114	0.0040255	DropViz	0.57838	0.055634	0.1212	9.2204e-07	2.3777e-08	0.396865	0.791628
DropViz	GP.Endothelial_Stalk_Flt1_Apold1.7_1	72	14415	0.029141	0.080396	0.0048034	6.7028e-10	MouseCellAtlas	0.029167	0.080467	0.0048062	6.6295e-10	5.439e-09	0.99948	1.1106
MouseCellAtlas	Uterus.Muscle_cell_Pcp4_high	72	14415	0.33576	0.042902	0.081942	2.1002e-05	DropViz	0.33642	0.042985	0.082053	2.0783e-05	7.1674e-06	0.999028	0.91013
DropViz	GP.Endothelial_Stalk_Flt1_Apold1.7_1	73	14083	0.021246	0.05933	0.0055534	6.5481e-05	TabulaMuris_droplet	0.028959	0.080869	0.0050761	5.9431e-09	5.439e-09	0.508618	0.995342
TabulaMuris_droplet	Heart.endothelial_cell	73	14083	0.17361	0.053036	0.050804	0.00031718	DropViz	0.25261	0.077168	0.046443	2.7252e-08	6.1707e-09	0.462509	0.921426
DropViz	GP.Endothelial_Stalk_Flt1_Apold1.7_1	74	14083	0.022438	0.06266	0.0056895	4.0298e-05	TabulaMuris_FACS	0.029166	0.081448	0.0052366	1.3011e-08	5.439e-09	0.557303	0.954166
TabulaMuris_FACS	Trachea.endothelial_cell	74	14083	0.025358	0.043964	0.0083982	0.0012684	DropViz	0.03833	0.066452	0.0077317	3.6153e-07	4.7618e-07	0.449675	1.01892
GSE106678	EC	75	14413	0.34976	0.063697	0.089553	4.7216e-05	GSE84133_hs	0.44937	0.081837	0.086858	1.1648e-07	1.1169e-08	0.623892	0.871952
GSE84133_hs	endothelial	75	14413	0.28866	0.069509	0.063916	3.1738e-06	GSE106678	0.35014	0.084312	0.061981	8.2241e-09	3.5289e-08	0.680084	1.08488
GSE106678	EC	76	11844	0.40285	0.074678	0.097808	1.9182e-05	GSE84133_mm	0.49551	0.091854	0.093542	5.9935e-08	1.1169e-08	0.653129	0.908241
GSE84133_mm	endothelial	76	11844	0.19377	0.05518	0.060026	0.00062478	GSE106678	0.26633	0.075842	0.057425	1.7807e-06	1.9582e-06	0.557322	1.00723
GSE106678	EC	77	13277	0.40952	0.076961	0.11628	0.00021501	GSE93374	0.51523	0.096828	0.090338	6.0095e-09	1.1169e-08	0.44611	1.03385
GSE93374	Endothelial	77	13277	0.07159	0.021944	0.049582	0.0744	GSE106678	0.18154	0.055648	0.038537	1.2474e-06	3.7662e-06	0.191129	1.08848
GSE106678	EC	78	13829	0.37545	0.069009	0.10663	0.00021562	Linnarsson_GSE60361	0.48597	0.089323	0.087389	1.3678e-08	1.1169e-08	0.466216	0.988933
Linnarsson_GSE60361	endothelial_mural	78	13829	0.1135	0.030799	0.062757	0.03527	GSE106678	0.24014	0.065163	0.051452	1.5412e-06	3.2707e-06	0.249924	1.05957
GSE106678	EC	79	14740	0.33935	0.061671	0.10502	0.00061735	Linnarsson_MouseBrainAtlas	0.49621	0.090178	0.084562	2.2565e-09	1.1169e-08	0.371184	1.08735
Linnarsson_MouseBrainAtlas	VECA	79	14740	0.11873	0.031879	0.047152	0.0059058	GSE106678	0.20911	0.056146	0.037974	1.8604e-08	4.5934e-09	0.288306	0.927143
GSE106678	EC	80	14233	0.36894	0.067512	0.093938	4.3145e-05	MouseCellAtlas	0.49642	0.09084	0.086361	4.6112e-09	1.1169e-08	0.523629	1.04832
MouseCellAtlas	Pancreas.Endothelial_cell_Fabp4_high	80	14233	0.45372	0.044237	0.13184	0.00029016	GSE106678	0.65791	0.064144	0.12122	2.9119e-08	2.3777e-08	0.469406	0.988455
GSE106678	EC	81	14233	0.4741	0.086755	0.086544	2.1898e-08	MouseCellAtlas	0.49642	0.09084	0.086361	4.6112e-09	1.1169e-08	0.918837	1.04832
MouseCellAtlas	Uterus.Muscle_cell_Pcp4_high	81	14233	0.29479	0.038315	0.08187	0.00015928	GSE106678	0.32692	0.042491	0.08175	3.1979e-05	7.1674e-06	0.844878	0.873751
GSE106678	EC	82	13589	0.31891	0.058542	0.10031	0.00074019	TabulaMuris_droplet	0.47268	0.086768	0.091758	1.3129e-07	1.1169e-08	0.45492	0.865415
TabulaMuris_droplet	Heart.endothelial_cell	82	13589	0.19469	0.060123	0.051464	7.7819e-05	GSE106678	0.26099	0.080595	0.047068	1.5002e-08	6.1707e-09	0.525178	0.953005
GSE106678	EC	83	13589	0.3265	0.059935	0.099711	0.0005307	TabulaMuris_FACS	0.45134	0.08285	0.092389	5.2307e-07	1.1169e-08	0.521401	0.789921
TabulaMuris_FACS	Trachea.endothelial_cell	83	13589	0.027971	0.048935	0.0084234	0.00045035	GSE106678	0.03837	0.067128	0.0078048	4.4666e-07	4.7618e-07	0.526998	1.0044
GSE84133_hs	endothelial	84	11827	0.27143	0.071517	0.075093	0.00015108	GSE84133_mm	0.34551	0.091036	0.0627	1.8291e-08	3.5289e-08	0.493785	1.0383
GSE84133_mm	endothelial	84	11827	0.12313	0.035087	0.068705	0.036564	GSE84133_hs	0.25983	0.074039	0.057392	3.0189e-06	1.9582e-06	0.260309	0.967066
GSE84133_hs	endothelial	85	13223	0.24395	0.060628	0.067333	0.00014622	GSE93374	0.30657	0.076193	0.062896	5.5285e-07	3.5289e-08	0.612874	0.839652
GSE93374	Endothelial	85	13223	0.10812	0.032987	0.041568	0.0046529	GSE84133_hs	0.16197	0.049417	0.038839	1.5308e-05	3.7662e-06	0.484369	0.88772
GSE84133_hs	endothelial	86	14069	0.26802	0.064746	0.066202	2.5923e-05	Linnarsson_GSE60361	0.31928	0.07713	0.062591	1.7124e-07	3.5289e-08	0.677808	0.907953
Linnarsson_GSE60361	endothelial_mural	86	14069	0.13394	0.035994	0.056428	0.0088156	GSE84133_hs	0.20847	0.056023	0.053372	4.7183e-05	3.2707e-06	0.474953	0.788684
GSE84133_hs	endothelial	87	14992	0.26502	0.062545	0.065027	2.3085e-05	Linnarsson_MouseBrainAtlas	0.33153	0.078243	0.061903	4.3298e-08	3.5289e-08	0.62968	0.98808
Linnarsson_MouseBrainAtlas	VECA	87	14992	0.14291	0.037998	0.042934	0.00043751	GSE84133_hs	0.19668	0.052295	0.04088	7.5784e-07	4.5934e-09	0.54882	0.734051
GSE84133_hs	endothelial	88	14300	0.26889	0.064836	0.069376	5.3377e-05	MouseCellAtlas	0.34712	0.083699	0.06219	1.2154e-08	3.5289e-08	0.539797	1.06212
MouseCellAtlas	Pancreas.Endothelial_cell_Fabp4_high	88	14300	0.34754	0.033868	0.13672	0.0055166	GSE84133_hs	0.58259	0.056774	0.1226	1.0174e-06	2.3777e-08	0.376859	0.786022
GSE84133_hs	endothelial	89	14300	0.33925	0.081801	0.0622	2.505e-08	MouseCellAtlas	0.34712	0.083699	0.06219	1.2154e-08	3.5289e-08	0.960319	1.06212
MouseCellAtlas	Uterus.Muscle_cell_Pcp4_high	89	14300	0.2974	0.038309	0.082571	0.00015859	GSE84133_hs	0.31322	0.040347	0.08261	7.5176e-05	7.1674e-06	0.921386	0.801596
GSE84133_hs	endothelial	90	13960	0.23891	0.05747	0.069938	0.00031859	TabulaMuris_droplet	0.34179	0.082217	0.064402	5.6586e-08	3.5289e-08	0.482493	0.972483
TabulaMuris_droplet	Heart.endothelial_cell	90	13960	0.18885	0.057913	0.050202	8.4749e-05	GSE84133_hs	0.25591	0.078479	0.046224	1.575e-08	6.1707e-09	0.521852	0.950431
GSE84133_hs	endothelial	91	13960	0.24309	0.058475	0.07078	0.00029779	TabulaMuris_FACS	0.33009	0.079404	0.064159	1.3573e-07	3.5289e-08	0.513459	0.921496
TabulaMuris_FACS	Trachea.endothelial_cell	91	13960	0.024886	0.043242	0.0085607	0.001828	GSE84133_hs	0.037318	0.064846	0.0077609	7.6896e-07	4.7618e-07	0.447822	0.967079
GSE84133_mm	endothelial	92	11675	0.15649	0.04456	0.063865	0.0071452	GSE93374	0.22973	0.065416	0.057376	3.1354e-05	1.9582e-06	0.476493	0.788997
GSE93374	Endothelial	92	11675	0.11583	0.037221	0.04441	0.004556	GSE84133_mm	0.16368	0.052595	0.039896	2.0571e-05	3.7662e-06	0.499583	0.86406
GSE84133_mm	endothelial	93	11674	0.17493	0.049794	0.062311	0.0025021	Linnarsson_GSE60361	0.23417	0.066658	0.057807	2.5683e-05	1.9582e-06	0.566774	0.804176
Linnarsson_GSE60361	endothelial_mural	93	11674	0.15201	0.043811	0.059776	0.0055024	GSE84133_mm	0.21475	0.061893	0.055458	5.4228e-05	3.2707e-06	0.529669	0.777666
GSE84133_mm	endothelial	94	11998	0.18324	0.051969	0.060091	0.0011493	Linnarsson_MouseBrainAtlas	0.2571	0.072917	0.057286	3.6302e-06	1.9582e-06	0.540355	0.953037
Linnarsson_MouseBrainAtlas	VECA	94	11998	0.18264	0.052629	0.045183	2.6655e-05	GSE84133_mm	0.22453	0.064702	0.04306	9.3829e-08	4.5934e-09	0.650888	0.842861
GSE84133_mm	endothelial	95	11952	0.16545	0.047025	0.069304	0.0084929	MouseCellAtlas	0.25335	0.072008	0.057302	4.9507e-06	1.9582e-06	0.390351	0.929432
MouseCellAtlas	Pancreas.Endothelial_cell_Fabp4_high	95	11952	0.33755	0.036228	0.14975	0.012105	GSE84133_mm	0.53871	0.057818	0.12382	6.8444e-06	2.3777e-08	0.371183	0.677436
GSE84133_mm	endothelial	96	11952	0.24194	0.068763	0.057378	1.2501e-05	MouseCellAtlas	0.25335	0.072008	0.057302	4.9507e-06	1.9582e-06	0.924175	0.929432
MouseCellAtlas	Uterus.Muscle_cell_Pcp4_high	96	11952	0.28107	0.039731	0.084364	0.00043316	GSE84133_mm	0.30231	0.042734	0.084277	0.00016795	7.1674e-06	0.890997	0.733739
GSE84133_mm	endothelial	97	11245	0.1001	0.028932	0.068019	0.07057	TabulaMuris_droplet	0.23463	0.067814	0.058546	3.0883e-05	1.9582e-06	0.255279	0.790148
TabulaMuris_droplet	Heart.endothelial_cell	97	11245	0.21317	0.072269	0.054976	5.3088e-05	GSE84133_mm	0.25444	0.08626	0.04729	3.7968e-08	6.1707e-09	0.576101	0.903884
GSE84133_mm	endothelial	98	11245	0.11081	0.032027	0.072396	0.062949	TabulaMuris_FACS	0.23458	0.067799	0.058542	3.0968e-05	1.9582e-06	0.266354	0.789939
TabulaMuris_FACS	Trachea.endothelial_cell	98	11245	0.028849	0.05342	0.0099346	0.0018466	GSE84133_mm	0.037801	0.069996	0.0080311	1.2743e-06	4.7618e-07	0.463741	0.932381
GSE93374	Endothelial	99	13142	0.097773	0.029956	0.054106	0.035388	Linnarsson_GSE60361	0.16631	0.050955	0.038596	8.2619e-06	3.7662e-06	0.285494	0.9371
Linnarsson_GSE60361	endothelial_mural	99	13142	0.13189	0.036501	0.072971	0.035358	GSE93374	0.22431	0.062078	0.052054	8.2559e-06	3.2707e-06	0.285549	0.926691
GSE93374	Endothelial	100	13469	0.071259	0.021724	0.048539	0.071053	Linnarsson_MouseBrainAtlas	0.16465	0.050196	0.038571	9.9026e-06	3.7662e-06	0.229488	0.922596
Linnarsson_MouseBrainAtlas	VECA	100	13469	0.15833	0.043845	0.049985	0.00077065	GSE93374	0.2029	0.056189	0.039708	1.636e-07	4.5934e-09	0.458745	0.813903
GSE93374	Endothelial	101	13292	0.10741	0.032951	0.046271	0.010141	MouseCellAtlas	0.17541	0.053811	0.038693	2.93e-06	3.7662e-06	0.36036	1.0201
MouseCellAtlas	Pancreas.Endothelial_cell_Fabp4_high	101	13292	0.39108	0.039344	0.14602	0.0037049	GSE93374	0.57706	0.058055	0.1221	1.1558e-06	2.3777e-08	0.409496	0.778757
GSE93374	Endothelial	102	13292	0.17194	0.052747	0.038688	4.4457e-06	MouseCellAtlas	0.17541	0.053811	0.038693	2.93e-06	3.7662e-06	0.967275	1.0201
MouseCellAtlas	Uterus.Muscle_cell_Pcp4_high	102	13292	0.29279	0.0392	0.082871	0.00020613	GSE93374	0.30214	0.040451	0.082908	0.00013465	7.1674e-06	0.952223	0.752394
GSE93374	Endothelial	103	12615	0.055194	0.017098	0.049408	0.13198	TabulaMuris_droplet	0.16719	0.051792	0.040689	2.001e-05	3.7662e-06	0.187176	0.866274
TabulaMuris_droplet	Heart.endothelial_cell	103	12615	0.22569	0.072654	0.056558	3.3181e-05	GSE93374	0.26158	0.084208	0.046548	9.7902e-09	6.1707e-09	0.559245	0.975583
GSE93374	Endothelial	104	12615	0.068177	0.02112	0.047572	0.075921	TabulaMuris_FACS	0.14824	0.045923	0.040841	0.00014247	3.7662e-06	0.291097	0.709109
TabulaMuris_FACS	Trachea.endothelial_cell	104	12615	0.029736	0.053398	0.0090705	0.00052369	GSE93374	0.03641	0.065383	0.0077843	1.4695e-06	4.7618e-07	0.562493	0.922591
Linnarsson_GSE60361	endothelial_mural	105	14156	0.061421	0.016516	0.072582	0.19872	Linnarsson_MouseBrainAtlas	0.22625	0.060839	0.051402	5.4147e-06	3.2707e-06	0.133251	0.960088
Linnarsson_MouseBrainAtlas	VECA	105	14156	0.17424	0.047003	0.054191	0.00065298	Linnarsson_GSE60361	0.20663	0.05574	0.038363	3.6602e-08	4.5934e-09	0.428307	0.891894
Linnarsson_GSE60361	endothelial_mural	106	13774	0.1722	0.046806	0.062234	0.0028337	MouseCellAtlas	0.25839	0.070235	0.054187	9.3822e-07	3.2707e-06	0.422657	1.09887
MouseCellAtlas	Pancreas.Endothelial_cell_Fabp4_high	106	13774	0.39671	0.038855	0.141	0.0024537	Linnarsson_GSE60361	0.58875	0.057665	0.12276	8.1945e-07	2.3777e-08	0.428849	0.798348
Linnarsson_GSE60361	endothelial_mural	107	13774	0.23534	0.06397	0.054569	8.1219e-06	MouseCellAtlas	0.25839	0.070235	0.054187	9.3822e-07	3.2707e-06	0.844492	1.09887
MouseCellAtlas	Uterus.Muscle_cell_Pcp4_high	107	13774	0.28973	0.037925	0.083497	0.00026114	Linnarsson_GSE60361	0.33356	0.043662	0.082934	2.9016e-05	7.1674e-06	0.789694	0.881959
Linnarsson_GSE60361	endothelial_mural	108	13535	0.12121	0.032942	0.065046	0.031206	TabulaMuris_droplet	0.24099	0.065494	0.058559	1.945e-05	3.2707e-06	0.319621	0.858846
TabulaMuris_droplet	Heart.endothelial_cell	108	13535	0.21881	0.068267	0.051876	1.2413e-05	Linnarsson_GSE60361	0.26102	0.081435	0.046676	1.1453e-08	6.1707e-09	0.617816	0.967284
Linnarsson_GSE60361	endothelial_mural	109	13535	0.10611	0.028838	0.062894	0.045796	TabulaMuris_FACS	0.20467	0.055624	0.055996	0.00012904	3.2707e-06	0.344324	0.709028
TabulaMuris_FACS	Trachea.endothelial_cell	109	13535	0.030113	0.052924	0.0087635	0.00029591	Linnarsson_GSE60361	0.036856	0.064775	0.0077996	1.1609e-06	4.7618e-07	0.594561	0.938784
Linnarsson_MouseBrainAtlas	VECA	110	14637	0.17835	0.048108	0.047012	7.4504e-05	MouseCellAtlas	0.24288	0.065511	0.041118	1.7865e-09	4.5934e-09	0.471859	1.04919
MouseCellAtlas	Pancreas.Endothelial_cell_Fabp4_high	110	14637	0.38592	0.037378	0.13643	0.0023401	Linnarsson_MouseBrainAtlas	0.63705	0.061701	0.11935	4.7893e-08	2.3777e-08	0.359408	0.96011
Linnarsson_MouseBrainAtlas	VECA	111	14637	0.22161	0.059775	0.041578	4.9917e-08	MouseCellAtlas	0.24288	0.065511	0.041118	1.7865e-09	4.5934e-09	0.834677	1.04919
MouseCellAtlas	Uterus.Muscle_cell_Pcp4_high	111	14637	0.27987	0.035809	0.082569	0.00035112	Linnarsson_MouseBrainAtlas	0.34628	0.044306	0.081707	1.1349e-05	7.1674e-06	0.698587	0.961203
Linnarsson_MouseBrainAtlas	VECA	112	14114	0.15469	0.041336	0.050419	0.0010793	TabulaMuris_droplet	0.23827	0.063669	0.045585	8.7537e-08	4.5934e-09	0.420365	0.846477
TabulaMuris_droplet	Heart.endothelial_cell	112	14114	0.19818	0.060464	0.051203	5.4588e-05	Linnarsson_MouseBrainAtlas	0.26546	0.080992	0.046284	4.9716e-09	6.1707e-09	0.513386	1.01143
Linnarsson_MouseBrainAtlas	VECA	113	14114	0.14675	0.039213	0.046767	0.00085302	TabulaMuris_FACS	0.2008	0.053657	0.043763	2.2553e-06	4.5934e-09	0.543501	0.677247
TabulaMuris_FACS	Trachea.endothelial_cell	113	14114	0.027115	0.046953	0.0082946	0.000541	Linnarsson_MouseBrainAtlas	0.036317	0.062887	0.0077616	1.4552e-06	4.7618e-07	0.559664	0.923263
MouseCellAtlas	Pancreas.Endothelial_cell_Fabp4_high	114	13493	0.12332	0.012116	0.18207	0.24911	TabulaMuris_droplet	0.54327	0.053377	0.12954	1.3803e-05	2.3777e-08	0.124199	0.637477
TabulaMuris_droplet	Heart.endothelial_cell	114	13493	0.21445	0.06693	0.06536	0.00051865	MouseCellAtlas	0.24557	0.076644	0.046483	6.4614e-08	6.1707e-09	0.456923	0.875757
MouseCellAtlas	Uterus.Muscle_cell_Pcp4_high	115	13493	0.3084	0.040561	0.084144	0.0001241	TabulaMuris_droplet	0.32872	0.043233	0.084135	4.6961e-05	7.1674e-06	0.902493	0.841315
TabulaMuris_droplet	Heart.endothelial_cell	115	13493	0.23751	0.074128	0.046512	1.6658e-07	MouseCellAtlas	0.24557	0.076644	0.046483	6.4614e-08	6.1707e-09	0.942793	0.875757
MouseCellAtlas	Pancreas.Endothelial_cell_Fabp4_high	116	13493	0.27309	0.026831	0.16535	0.049325	TabulaMuris_FACS	0.53997	0.053052	0.12799	1.2368e-05	2.3777e-08	0.266302	0.643731
TabulaMuris_FACS	Trachea.endothelial_cell	116	13493	0.025645	0.045097	0.010063	0.0054146	MouseCellAtlas	0.036171	0.063606	0.007788	1.7228e-06	4.7618e-07	0.393221	0.911667
MouseCellAtlas	Uterus.Muscle_cell_Pcp4_high	117	13493	0.31678	0.041662	0.084159	8.3986e-05	TabulaMuris_FACS	0.34504	0.045379	0.083967	1.9979e-05	7.1674e-06	0.867296	0.913461
TabulaMuris_FACS	Trachea.endothelial_cell	117	13493	0.033898	0.059609	0.0078073	7.1211e-06	MouseCellAtlas	0.036171	0.063606	0.007788	1.7228e-06	4.7618e-07	0.893071	0.911667
TabulaMuris_droplet	Heart.endothelial_cell	118	14183	0.17752	0.054154	0.060043	0.0015579	TabulaMuris_FACS	0.25432	0.077583	0.046401	2.1529e-08	6.1707e-09	0.366176	0.933896
TabulaMuris_FACS	Trachea.endothelial_cell	118	14183	0.020176	0.034927	0.010013	0.021957	TabulaMuris_droplet	0.038967	0.067456	0.007739	2.4185e-07	4.7618e-07	0.250652	1.04654
Allen_hs_MTG	Astro_L1.6_FGFR3_SLC14A1	119	17819	0.025694	0.044796	0.0066083	5.071e-05	Allen_hs_MTG	NA	NA	NA	NA	2.5877e-07	0.652019	NA
Allen_hs_MTG	Endo_L2.6_NOSTRIN	119	17819	0.020533	0.028501	0.0069721	0.0016169	Allen_hs_MTG	NA	NA	NA	NA	7.422e-06	0.544172	NA
MouseCellAtlas	Pancreas.Endothelial_cell_Fabp4_high	120	14714	0.59477	0.057437	0.11953	3.2868e-07	MouseCellAtlas	NA	NA	NA	NA	2.3777e-08	0.850388	NA
MouseCellAtlas	Uterus.Muscle_cell_Pcp4_high	120	14714	0.3037	0.038738	0.081887	0.00010457	MouseCellAtlas	NA	NA	NA	NA	7.1674e-06	0.773736	NA

## Sheet: 5.5 HBP 1
Supplementary Data 5.5. Cell type specificity analysis of 43 datasets (step 1) for high blood pressure (HBP). In total 2,679 cell types were tested. Pass: 1 if significant after Bonferroni correction (0.05/2679), 0 otherwise.
Dataset	Cell type	NGENES	BETA	BETA_STD	SE	P	Pass
Allen_hs_LGN	Micro_C1QB	17822	0.017285	0.022124	0.0096018	0.035925	0
Allen_hs_LGN	Oligo_MAG	17822	0.013423	0.023225	0.0085635	0.058513	0
Allen_hs_LGN	Astro_CPAMD8	17822	0.012232	0.019634	0.0092063	0.091986	0
Allen_hs_LGN	Astro_LGR6	17822	0.010765	0.018953	0.0084599	0.10162	0
Allen_hs_LGN	OPC_PDGFRA	17822	0.0076966	0.012531	0.010393	0.22948	0
Allen_hs_LGN	LGN_Inh_NTRK1	17822	0.0041483	0.0096079	0.011055	0.35374	0
Allen_hs_LGN	LGN_Inh_CTXN3	17822	0.0019022	0.0042338	0.011876	0.43637	0
Allen_hs_LGN	LGN_Exc_PRKCG_GRB14	17822	-0.0089837	-0.021218	0.01061	0.80141	0
Allen_hs_LGN	LGN_Inh_TRPC4	17822	-0.011268	-0.024846	0.012844	0.80984	0
Allen_hs_LGN	LGN_Exc_BTNL9	17822	-0.018712	-0.044926	0.011117	0.95382	0
Allen_hs_LGN	LGN_Exc_PRKCG_BCHE	17822	-0.025486	-0.060666	0.011035	0.98954	0
Allen_hs_LGN	LGN_Inh_LAMP5	17822	-0.024583	-0.053551	0.0092572	0.99604	0
Allen_hs_MTG	Endo_L2.6_NOSTRIN	17822	0.047959	0.066548	0.0080715	1.4386e-09	1
Allen_hs_MTG	Micro_L1.3_TYROBP	17822	0.029896	0.038851	0.0088608	0.00037124	0
Allen_hs_MTG	Astro_L1.6_FGFR3_SLC14A1	17822	0.02229	0.038855	0.0077813	0.0020903	0
Allen_hs_MTG	Astro_L1.2_FGFR3_GFAP	17822	0.021155	0.032735	0.0083487	0.0056451	0
Allen_hs_MTG	Oligo_L1.6_OPALIN	17822	0.020744	0.030633	0.008721	0.0086936	0
Allen_hs_MTG	Inh_L4.5_PVALB_MEPE	17822	0.024525	0.05505	0.01295	0.029134	0
Allen_hs_MTG	Inh_L5.6_PVALB_LGR5	17822	0.024478	0.051002	0.013061	0.030464	0
Allen_hs_MTG	OPC_L1.6_PDGFRA	17822	0.017189	0.027288	0.010609	0.052612	0
Allen_hs_MTG	Inh_L2.5_PVALB_SCUBE3	17822	0.014474	0.030384	0.011617	0.10641	0
Allen_hs_MTG	Exc_L2_LAMP5_LTK	17822	0.016366	0.035009	0.013471	0.1122	0
Allen_hs_MTG	Inh_L4.6_PVALB_SULF1	17822	0.01854	0.038744	0.015349	0.11355	0
Allen_hs_MTG	Inh_L1.3_VIP_GGH	17822	0.014903	0.028519	0.013684	0.13806	0
Allen_hs_MTG	Exc_L2.4_LINC00507_GLP2R	17822	0.01371	0.029968	0.014264	0.16825	0
Allen_hs_MTG	Inh_L1.4_VIP_OPRM1	17822	0.011939	0.023462	0.013939	0.19585	0
Allen_hs_MTG	Inh_L2.6_VIP_QPCT	17822	0.0087648	0.017793	0.012566	0.24274	0
Allen_hs_MTG	Inh_L1.3_VIP_CHRM2	17822	0.0098352	0.019252	0.015221	0.2591	0
Allen_hs_MTG	Inh_L3.6_SST_HPGD	17822	0.0090443	0.0196	0.014809	0.2707	0
Allen_hs_MTG	Inh_L2.4_SST_FRZB	17822	0.0085278	0.017599	0.01449	0.27809	0
Allen_hs_MTG	Inh_L3.6_VIP_HS3ST3A1	17822	0.0077044	0.015716	0.014647	0.29945	0
Allen_hs_MTG	Inh_L3.6_SST_NPY	17822	0.0056037	0.012417	0.010691	0.30009	0
Allen_hs_MTG	Inh_L2.4_PVALB_WFDC2	17822	0.0068428	0.014839	0.014464	0.31807	0
Allen_hs_MTG	Exc_L6_FEZF2_OR2T8	17822	0.0048154	0.011583	0.01039	0.32152	0
Allen_hs_MTG	Inh_L1.3_SST_CALB1	17822	0.0073031	0.013642	0.015969	0.32372	0
Allen_hs_MTG	Inh_L5.6_GAD1_GLP1R	17822	0.0054257	0.011885	0.012474	0.3318	0
Allen_hs_MTG	Inh_L1.3_VIP_CCDC184	17822	0.0059549	0.012498	0.01407	0.33606	0
Allen_hs_MTG	Inh_L3.5_SST_ADGRG6	17822	0.005159	0.010292	0.015201	0.36716	0
Allen_hs_MTG	Exc_L5.6_THEMIS_CRABP1	17822	0.0038024	0.0088176	0.011236	0.36752	0
Allen_hs_MTG	Exc_L4.6_RORB_C1R	17822	0.0041392	0.0091395	0.014032	0.38401	0
Allen_hs_MTG	Exc_L3.5_RORB_ESR1	17822	0.0040189	0.008567	0.014665	0.39203	0
Allen_hs_MTG	Inh_L2.4_VIP_SPAG17	17822	0.0027994	0.0055782	0.013175	0.41587	0
Allen_hs_MTG	Exc_L5.6_THEMIS_C1QL3	17822	0.0025553	0.0059832	0.013573	0.42534	0
Allen_hs_MTG	Exc_L2.3_LINC00507_FREM3	17822	0.0015587	0.0035906	0.014095	0.45597	0
Allen_hs_MTG	Exc_L3.5_RORB_TWIST2	17822	0.00042661	0.00090775	0.013759	0.48763	0
Allen_hs_MTG	Inh_L4.6_SST_B3GAT2	17822	0.00040456	0.00080217	0.015977	0.4899	0
Allen_hs_MTG	Inh_L5.6_SST_MIR548F2	17822	-0.00012641	-0.00027784	0.014209	0.50355	0
Allen_hs_MTG	Exc_L5.6_FEZF2_EFTUD1P1	17822	-0.00018222	-0.00042582	0.012615	0.50576	0
Allen_hs_MTG	Exc_L5.6_THEMIS_FGF10	17822	-0.00023261	-0.00054715	0.011192	0.50829	0
Allen_hs_MTG	Inh_L5.6_SST_KLHDC8A	17822	-0.0029394	-0.0063572	0.013441	0.58655	0
Allen_hs_MTG	Exc_L4.6_FEZF2_IL26	17822	-0.0036447	-0.0080727	0.013087	0.60968	0
Allen_hs_MTG	Exc_L5.6_RORB_TTC12	17822	-0.0048581	-0.011299	0.013357	0.64197	0
Allen_hs_MTG	Exc_L3.5_RORB_FILIP1L	17822	-0.0052794	-0.01171	0.014399	0.64305	0
Allen_hs_MTG	Inh_L5.6_SST_TH	17822	-0.0046468	-0.010197	0.012137	0.64908	0
Allen_hs_MTG	Inh_L2.5_VIP_TYR	17822	-0.0054093	-0.010846	0.013541	0.65523	0
Allen_hs_MTG	Exc_L3.4_RORB_CARM1P1	17822	-0.0054691	-0.012724	0.013437	0.658	0
Allen_hs_MTG	Inh_L2.5_VIP_SERPINF1	17822	-0.0062848	-0.012341	0.013395	0.68053	0
Allen_hs_MTG	Exc_L3.5_RORB_COL22A1	17822	-0.0068336	-0.014293	0.013232	0.69723	0
Allen_hs_MTG	Inh_L2.4_VIP_CBLN1	17822	-0.0090747	-0.017462	0.013976	0.74193	0
Allen_hs_MTG	Exc_L5.6_SLC17A7_IL15	17822	-0.008228	-0.018667	0.012649	0.7423	0
Allen_hs_MTG	Inh_L4.5_SST_STK32A	17822	-0.009664	-0.018429	0.014225	0.75154	0
Allen_hs_MTG	Exc_L4.6_RORB_SEMA3E	17822	-0.010699	-0.023387	0.015687	0.75239	0
Allen_hs_MTG	Inh_L1.2_VIP_LBH	17822	-0.011274	-0.024088	0.014507	0.78146	0
Allen_hs_MTG	Exc_L5.6_THEMIS_DCSTAMP	17822	-0.0088609	-0.021028	0.010661	0.79704	0
Allen_hs_MTG	Inh_L1.2_PAX6_CDH12	17822	-0.012231	-0.025	0.013775	0.8127	0
Allen_hs_MTG	Inh_L5.6_SST_NPM1P10	17822	-0.014652	-0.030644	0.015508	0.8276	0
Allen_hs_MTG	Inh_L1.2_LAMP5_DBP	17822	-0.010768	-0.022479	0.011093	0.83413	0
Allen_hs_MTG	Exc_L5.6_FEZF2_ABO	17822	-0.012673	-0.029095	0.012909	0.83687	0
Allen_hs_MTG	Exc_L6_FEZF2_SCUBE1	17822	-0.012094	-0.027953	0.011232	0.85919	0
Allen_hs_MTG	Inh_L1.3_PAX6_SYT6	17822	-0.01539	-0.034258	0.013021	0.88138	0
Allen_hs_MTG	Inh_L1.3_VIP_ADAMTSL1	17822	-0.017551	-0.03619	0.014795	0.88224	0
Allen_hs_MTG	Inh_L2.3_VIP_CASC6	17822	-0.016339	-0.03621	0.013508	0.88677	0
Allen_hs_MTG	Exc_L4.5_RORB_FOLH1B	17822	-0.017386	-0.040816	0.013578	0.89979	0
Allen_hs_MTG	Inh_L1.4_VIP_CHRNA6	17822	-0.016459	-0.034027	0.012442	0.90706	0
Allen_hs_MTG	Exc_L4.5_RORB_DAPK2	17822	-0.020998	-0.045311	0.014991	0.91934	0
Allen_hs_MTG	Inh_L1.2_VIP_PCDH20	17822	-0.022242	-0.044041	0.014045	0.94335	0
Allen_hs_MTG	Inh_L4.6_SST_GXYLT2	17822	-0.02218	-0.047751	0.013683	0.94748	0
Allen_hs_MTG	Inh_L1.2_VIP_TSPAN12	17822	-0.02539	-0.051424	0.013159	0.97316	0
Allen_hs_MTG	Inh_L1.2_PAX6_TNFAIP8L3	17822	-0.020823	-0.047211	0.010619	0.97505	0
Allen_hs_MTG	Inh_L1.4_VIP_PENK	17822	-0.023153	-0.049958	0.011562	0.97738	0
Allen_hs_MTG	Inh_L1.4_LAMP5_LCP2	17822	-0.029765	-0.061556	0.013843	0.98422	0
Allen_hs_MTG	Inh_L1.2_SST_BAGE2	17822	-0.0335	-0.063357	0.015251	0.98597	0
Allen_hs_MTG	Inh_L1_SST_NMBR	17822	-0.035255	-0.070684	0.014643	0.99197	0
Allen_hs_MTG	Inh_L1_SST_CHRNA4	17822	-0.033138	-0.065987	0.013114	0.99424	0
Allen_hs_MTG	Exc_L4.5_FEZF2_SCN4B	17822	-0.028354	-0.06794	0.011027	0.99493	0
Allen_hs_MTG	Inh_L1.2_GAD1_MC4R	17822	-0.035535	-0.068618	0.013772	0.99506	0
Allen_hs_MTG	Inh_L2.6_LAMP5_CA1	17822	-0.038194	-0.080794	0.014202	0.99642	0
Allen_mm_ALM2	Peri_Kcnj8	15101	0.028352	0.055688	0.0053027	4.546e-08	1
Allen_mm_ALM2	SMC_Acta2	15101	0.031851	0.059271	0.0063749	2.9562e-07	1
Allen_mm_ALM2	Endo_Cytl1	15101	0.021615	0.048754	0.0048873	4.911e-06	1
Allen_mm_ALM2	Endo_Ctla2a	15101	0.027983	0.051316	0.0064299	6.7925e-06	1
Allen_mm_ALM2	Microglia_Siglech	15101	0.022889	0.038793	0.0066167	0.00027163	0
Allen_mm_ALM2	VLMC_Spp1_Col15a1	15101	0.022466	0.04092	0.0065856	0.00032407	0
Allen_mm_ALM2	VLMC_Osr1_Mc5r	15101	0.022236	0.038324	0.0068173	0.00055501	0
Allen_mm_ALM2	VLMC_Spp1_Hs3st6	15101	0.012975	0.027881	0.0050444	0.0050576	0
Allen_mm_ALM2	Astro_Aqp4	15101	0.01657	0.032319	0.0065598	0.0057747	0
Allen_mm_ALM2	Oligo_Rassf10	15101	0.013752	0.035151	0.005819	0.0090631	0
Allen_mm_ALM2	OPC_Pdgfra_Grm5	15101	0.017702	0.034504	0.0076011	0.00994	0
Allen_mm_ALM2	Oligo_Synpr	15101	0.012175	0.030159	0.0056321	0.015331	0
Allen_mm_ALM2	OPC_Pdgfra_Ccnb1	15101	0.0073168	0.023729	0.0039504	0.032011	0
Allen_mm_ALM2	PVM_Mrc1	15101	0.010107	0.020175	0.0056503	0.036842	0
Allen_mm_ALM2	Oligo_Serpinb1a	15101	0.01019	0.020155	0.0063237	0.053552	0
Allen_mm_ALM2	Pvalb_Akr1c18_Ntf3	15101	0.017153	0.04845	0.010775	0.055707	0
Allen_mm_ALM2	L5_IT_VISp_Whrn_Tox2	15101	0.010087	0.030346	0.0069397	0.073041	0
Allen_mm_ALM2	Pvalb_Gpr149_Islr	15101	0.016468	0.045744	0.011722	0.080035	0
Allen_mm_ALM2	Pvalb_Reln_Itm2a	15101	0.01211	0.034905	0.0087865	0.084081	0
Allen_mm_ALM2	Pvalb_Sema3e_Kank4	15101	0.014017	0.039855	0.010766	0.096467	0
Allen_mm_ALM2	L2.3_IT_VISp_Rrad	15101	0.0072362	0.021529	0.006632	0.13762	0
Allen_mm_ALM2	Pvalb_Tpbg	15101	0.013124	0.036594	0.012458	0.14607	0
Allen_mm_ALM2	Pvalb_Vipr2	15101	0.01072	0.029472	0.011695	0.17968	0
Allen_mm_ALM2	L6b_VISp_Mup5	15101	0.0043172	0.013525	0.005687	0.22389	0
Allen_mm_ALM2	Meis2_Adamts19	15101	0.006292	0.012971	0.0084988	0.22955	0
Allen_mm_ALM2	Pvalb_Th_Sst	15101	0.0062799	0.017406	0.010309	0.27121	0
Allen_mm_ALM2	L6_CT_VISp_Ctxn3_Sla	15101	0.002399	0.0075467	0.0057245	0.33758	0
Allen_mm_ALM2	L2.3_IT_ALM_Sla	15101	0.0041919	0.011827	0.011166	0.35368	0
Allen_mm_ALM2	L6_CT_VISp_Krt80_Sla	15101	0.0026135	0.0075636	0.0082399	0.37556	0
Allen_mm_ALM2	CR_Lhx5	15101	0.0021558	0.0044536	0.0076904	0.38962	0
Allen_mm_ALM2	L5_IT_ALM_Lypd1_Gpr88	15101	0.00094573	0.002644	0.012071	0.46878	0
Allen_mm_ALM2	L6_CT_ALM_Nxph2_Sla	15101	0.0004507	0.0012648	0.013035	0.48621	0
Allen_mm_ALM2	L2.3_IT_ALM_Macc1_Lrg1	15101	-0.00095397	-0.0026956	0.011409	0.53332	0
Allen_mm_ALM2	L5_IT_ALM_Pld5	15101	-0.0013821	-0.0038486	0.012682	0.54339	0
Allen_mm_ALM2	L5_IT_ALM_Cbln4_Fezf2	15101	-0.0024362	-0.0068206	0.012899	0.5749	0
Allen_mm_ALM2	Lamp5_Lhx6	15101	-0.0023388	-0.0064393	0.01238	0.57492	0
Allen_mm_ALM2	Pvalb_Reln_Tac1	15101	-0.0024862	-0.0068034	0.012932	0.57623	0
Allen_mm_ALM2	L5_IT_ALM_Npw	15101	-0.0022761	-0.0063982	0.011714	0.57703	0
Allen_mm_ALM2	Sst_Myh8_Etv1	15101	-0.0041807	-0.011693	0.012581	0.63016	0
Allen_mm_ALM2	Vip_Gpc3_Slc18a3	15101	-0.0045064	-0.011894	0.012445	0.64136	0
Allen_mm_ALM2	Vip_Crispld2_Kcne4	15101	-0.0046601	-0.01225	0.012183	0.64896	0
Allen_mm_ALM2	Sst_Nts	15101	-0.003916	-0.010844	0.010108	0.65077	0
Allen_mm_ALM2	Vip_Rspo4_Rxfp1_Chat	15101	-0.0053292	-0.013519	0.012336	0.66712	0
Allen_mm_ALM2	L6_IT_VISp_Col23a1_Adamts2	15101	-0.0034875	-0.010403	0.0078383	0.67181	0
Allen_mm_ALM2	L5_IT_VISp_Col27a1	15101	-0.0046692	-0.013319	0.010439	0.67266	0
Allen_mm_ALM2	L5_PT_ALM_Slco2a1	15101	-0.0056746	-0.015744	0.01177	0.68513	0
Allen_mm_ALM2	L6_IT_VISp_Car3	15101	-0.002836	-0.0087018	0.0058394	0.68639	0
Allen_mm_ALM2	Vip_Lmo1_Myl1	15101	-0.0065233	-0.017055	0.012836	0.69434	0
Allen_mm_ALM2	L5_IT_ALM_Cpa6_Gpr88	15101	-0.006438	-0.018186	0.012491	0.69687	0
Allen_mm_ALM2	L6b_ALM_Olfr111_Nxph1	15101	-0.006651	-0.018565	0.012358	0.70478	0
Allen_mm_ALM2	Vip_Igfbp4_Mab21l1	15101	-0.0065332	-0.016705	0.011427	0.71624	0
Allen_mm_ALM2	L6b_P2ry12	15101	-0.0060739	-0.017218	0.010601	0.71666	0
Allen_mm_ALM2	Vip_Rspo1_Itga4	15101	-0.0068445	-0.017396	0.011809	0.7189	0
Allen_mm_ALM2	Pvalb_Gabrg1	15101	-0.0069963	-0.018925	0.011818	0.72307	0
Allen_mm_ALM2	Pvalb_Calb1_Sst	15101	-0.0077552	-0.021349	0.012724	0.72889	0
Allen_mm_ALM2	Serpinf1_Aqp5_Vip	15101	-0.0077017	-0.020454	0.012557	0.73016	0
Allen_mm_ALM2	L6_CT_ALM_Cpa6	15101	-0.0080676	-0.022363	0.012874	0.73456	0
Allen_mm_ALM2	Vip_Lmo1_Fam159b	15101	-0.0082502	-0.021643	0.0128	0.74039	0
Allen_mm_ALM2	L5_IT_ALM_Tnc	15101	-0.0077578	-0.021784	0.011859	0.74349	0
Allen_mm_ALM2	L5_NP_VISp_Trhr_Met	15101	-0.0024678	-0.0072981	0.0037375	0.74546	0
Allen_mm_ALM2	L5_IT_VISp_Col6a1_Fezf2	15101	-0.0049717	-0.014724	0.0072591	0.75329	0
Allen_mm_ALM2	Vip_Ptprt_Pkp2	15101	-0.0096118	-0.024363	0.013536	0.76116	0
Allen_mm_ALM2	L2.3_IT_ALM_Ptrf	15101	-0.008135	-0.022852	0.011169	0.7668	0
Allen_mm_ALM2	Vip_Crispld2_Htr2c	15101	-0.0082986	-0.020959	0.011271	0.76921	0
Allen_mm_ALM2	L6b_ALM_Olfr111_Spon1	15101	-0.0089055	-0.025011	0.012004	0.77091	0
Allen_mm_ALM2	Vip_Chat_Htr1f	15101	-0.010053	-0.02574	0.012474	0.78983	0
Allen_mm_ALM2	L5_NP_VISp_Trhr_Cpne7	15101	-0.0072562	-0.019975	0.008516	0.80291	0
Allen_mm_ALM2	L5_IT_ALM_Tmem163_Arhgap25	15101	-0.010293	-0.029131	0.011663	0.81124	0
Allen_mm_ALM2	Sst_Tac1_Htr1d	15101	-0.012673	-0.034745	0.014357	0.81129	0
Allen_mm_ALM2	Lamp5_Lsp1	15101	-0.011716	-0.032296	0.013045	0.81543	0
Allen_mm_ALM2	L5_IT_ALM_Tmem163_Dmrtb1	15101	-0.010556	-0.029836	0.011436	0.82201	0
Allen_mm_ALM2	L5_PT_ALM_Npsr1	15101	-0.010829	-0.030446	0.011663	0.8234	0
Allen_mm_ALM2	Vip_Pygm_C1ql1	15101	-0.012717	-0.032952	0.013409	0.82853	0
Allen_mm_ALM2	L5_IT_ALM_Gkn1_Pcdh19	15101	-0.011137	-0.031469	0.011681	0.82982	0
Allen_mm_ALM2	Vip_Igfbp6_Pltp	15101	-0.012544	-0.031916	0.011835	0.85538	0
Allen_mm_ALM2	L5_PT_ALM_Hpgd	15101	-0.012742	-0.035628	0.011992	0.856	0
Allen_mm_ALM2	Sncg_Slc17a8	15101	-0.012243	-0.034433	0.011013	0.86685	0
Allen_mm_ALM2	Sncg_Vip_Itih5	15101	-0.014055	-0.038736	0.012466	0.87021	0
Allen_mm_ALM2	Vip_Arhgap36_Hmcn1	15101	-0.015278	-0.040185	0.013479	0.87148	0
Allen_mm_ALM2	Vip_Lect1_Oxtr	15101	-0.014943	-0.03858	0.013171	0.8717	0
Allen_mm_ALM2	L6b_Hsd17b2	15101	-0.012761	-0.036017	0.010626	0.88511	0
Allen_mm_ALM2	L6_IT_ALM_Tgfb1	15101	-0.014398	-0.040592	0.011969	0.88549	0
Allen_mm_ALM2	Sst_Nr2f2_Necab1	15101	-0.016249	-0.045788	0.012563	0.90204	0
Allen_mm_ALM2	L6_CT_VISp_Gpr139	15101	-0.0079498	-0.024505	0.0060525	0.90548	0
Allen_mm_ALM2	L6_NP_ALM_Trh	15101	-0.017561	-0.048302	0.012681	0.91693	0
Allen_mm_ALM2	L5_IT_VISp_Batf3	15101	-0.013373	-0.037996	0.0095681	0.91888	0
Allen_mm_ALM2	L6_IT_ALM_Oprk1	15101	-0.016883	-0.047668	0.011984	0.92054	0
Allen_mm_ALM2	Serpinf1_Clrn1	15101	-0.017787	-0.049015	0.012557	0.92167	0
Allen_mm_ALM2	L6_CT_VISp_Nxph2_Wls	15101	-0.0091488	-0.026941	0.0061468	0.93166	0
Allen_mm_ALM2	L4_IT_VISp_Rspo1	15101	-0.010239	-0.028757	0.0068529	0.93241	0
Allen_mm_ALM2	Sncg_Vip_Nptx2	15101	-0.018945	-0.051967	0.012512	0.935	0
Allen_mm_ALM2	Lamp5_Krt73	15101	-0.018905	-0.052529	0.012291	0.93798	0
Allen_mm_ALM2	Sst_Calb2_Necab1	15101	-0.021781	-0.059354	0.013966	0.94057	0
Allen_mm_ALM2	Sncg_Gpr50	15101	-0.017056	-0.048201	0.010919	0.94084	0
Allen_mm_ALM2	Sst_Crh_4930553C11Rik	15101	-0.021202	-0.058648	0.0135	0.94184	0
Allen_mm_ALM2	Vip_Igfbp6_Car10	15101	-0.02171	-0.056354	0.012993	0.95262	0
Allen_mm_ALM2	L6b_VISp_Col8a1_Rprm	15101	-0.020596	-0.057658	0.011975	0.95726	0
Allen_mm_ALM2	L2.3_IT_VISp_Agmat	15101	-0.016688	-0.046118	0.0094375	0.96148	0
Allen_mm_ALM2	Sst_Chodl	15101	-0.020059	-0.05449	0.011272	0.96241	0
Allen_mm_ALM2	Sst_Mme_Fam114a1	15101	-0.023607	-0.066025	0.012796	0.96747	0
Allen_mm_ALM2	L2.3_IT_VISp_Adamts2	15101	-0.013036	-0.037502	0.0070078	0.96856	0
Allen_mm_ALM2	Vip_Col15a1_Pde1a	15101	-0.02128	-0.055713	0.011109	0.97228	0
Allen_mm_ALM2	Lamp5_Fam19a1_Pax6	15101	-0.024664	-0.068518	0.012836	0.97266	0
Allen_mm_ALM2	Sst_Esm1	15101	-0.025055	-0.070143	0.012986	0.97315	0
Allen_mm_ALM2	L6_IT_VISp_Penk_Col27a1	15101	-0.016613	-0.045522	0.0083771	0.97632	0
Allen_mm_ALM2	Sst_Crhr2_Efemp1	15101	-0.027615	-0.076957	0.013652	0.97844	0
Allen_mm_ALM2	Sst_Rxfp1_Prdm8	15101	-0.027269	-0.076309	0.013121	0.98115	0
Allen_mm_ALM2	Sst_Calb2_Pdlim5	15101	-0.029833	-0.082425	0.01395	0.98375	0
Allen_mm_ALM2	L5_NP_ALM_Trhr_Nefl	15101	-0.02787	-0.076061	0.012987	0.98405	0
Allen_mm_ALM2	Lamp5_Plch2_Dock5	15101	-0.030542	-0.082357	0.013643	0.98741	0
Allen_mm_ALM2	Sst_Tac2_Myh4	15101	-0.030959	-0.086497	0.013619	0.98848	0
Allen_mm_ALM2	Sst_Tac2_Tacstd2	15101	-0.032506	-0.091549	0.013216	0.99304	0
Allen_mm_ALM2	Sst_Myh8_Fibin	15101	-0.031102	-0.085179	0.012252	0.99443	0
Allen_mm_ALM2	Lamp5_Fam19a1_Tmem182	15101	-0.036355	-0.10061	0.013399	0.99666	0
Allen_mm_ALM2	Lamp5_Ntn1_Npy2r	15101	-0.040754	-0.11016	0.014785	0.99708	0
Allen_mm_ALM2	Sst_Hpse_Cbln4	15101	-0.035985	-0.10021	0.012772	0.99758	0
Allen_mm_ALM2	Sst_Rxfp1_Eya1	15101	-0.035982	-0.10034	0.012716	0.99767	0
Allen_mm_ALM2	Sst_Chrna2_Glra3	15101	-0.039763	-0.10768	0.014043	0.99768	0
Allen_mm_ALM2	Sst_Chrna2_Ptgdr	15101	-0.044313	-0.12233	0.013409	0.99952	0
Allen_mm_ALM2	Sst_Hpse_Sema3c	15101	-0.044101	-0.12233	0.012909	0.99968	0
Allen_mm_LGd2	Oligo_Rassf10	15101	0.018832	0.048046	0.0069877	0.0035242	0
Allen_mm_LGd2	Astro_Gja1	15101	0.013657	0.028377	0.0053844	0.0056064	0
Allen_mm_LGd2	Micro_Ctss	15101	0.011986	0.025461	0.0053864	0.013039	0
Allen_mm_LGd2	OPC_Pdgfra	15101	0.015274	0.035196	0.0080089	0.02826	0
Allen_mm_LGd2	Oligo_Opalin	15101	0.0076233	0.017768	0.0063495	0.11496	0
Allen_mm_LGd2	LGN_Inh_Chrna6_Dscaml1	15101	0.0061122	0.016561	0.012849	0.31715	0
Allen_mm_LGd2	LGN_Inh_Chrna6_Cnr1	15101	0.002251	0.006198	0.012763	0.43	0
Allen_mm_LGd2	LGN_Exc_Scn4b	15101	-4.3988e-05	-0.00012395	0.0096161	0.50182	0
Allen_mm_LGd2	LGN_Inh_Chrna6_Pax7	15101	-0.0048834	-0.013258	0.013302	0.64323	0
Allen_mm_LGd2	HIP_Exc_Neurod6	15101	-0.0069546	-0.019158	0.0090664	0.77847	0
Allen_mm_LGd2	RT_Inh_Pvalb	15101	-0.011918	-0.032425	0.011851	0.84271	0
Allen_mm_LGd2	LP_Exc_Glra3	15101	-0.016617	-0.04696	0.01027	0.94717	0
Allen_mm_LGd2	vLGN_Inh_Dlx5_Cbln2	15101	-0.053666	-0.14267	0.015279	0.99978	0
Allen_mm_LGd2	vLGN_Inh_Shox2_Sox14	15101	-0.053587	-0.14484	0.015041	0.99982	0
Allen_mm_LGd2	vLGN_Inh_Shox2_Htr1a	15101	-0.04956	-0.13059	0.013177	0.99992	0
Allen_mm_LGd2	vLGN_Inh_Rspo2	15101	-0.046827	-0.12646	0.012213	0.99994	0
Allen_mm_LGd2	vLGN_Inh_Spata20	15101	-0.051166	-0.14038	0.012478	0.99998	0
Allen_mm_VISp2	SMC_Acta2	15101	0.034812	0.068661	0.0062463	1.2729e-08	1
Allen_mm_VISp2	Peri_Kcnj8	15101	0.035951	0.05906	0.0072309	3.3539e-07	1
Allen_mm_VISp2	Endo_Ctla2a	15101	0.029033	0.055586	0.006187	1.3616e-06	1
Allen_mm_VISp2	VLMC_Spp1_Col15a1	15101	0.024387	0.049296	0.0058002	1.3168e-05	1
Allen_mm_VISp2	Endo_Cytl1	15101	0.021087	0.039739	0.0054482	5.4555e-05	0
Allen_mm_VISp2	VLMC_Osr1_Mc5r	15101	0.023303	0.044185	0.0064862	0.00016418	0
Allen_mm_VISp2	Microglia_Siglech	15101	0.023254	0.038029	0.0067247	0.00027287	0
Allen_mm_VISp2	VLMC_Osr1_Cd74	15101	0.017133	0.03976	0.0057829	0.0015277	0
Allen_mm_VISp2	OPC_Pdgfra_Ccnb1	15101	0.013613	0.035303	0.0046151	0.001593	0
Allen_mm_VISp2	VLMC_Spp1_Hs3st6	15101	0.015624	0.029209	0.0059034	0.0040703	0
Allen_mm_VISp2	Astro_Aqp4	15101	0.017767	0.033329	0.0068472	0.0047382	0
Allen_mm_VISp2	OPC_Pdgfra_Grm5	15101	0.018689	0.03434	0.0077873	0.0082061	0
Allen_mm_VISp2	Oligo_Rassf10	15101	0.012765	0.030512	0.0054591	0.009692	0
Allen_mm_VISp2	L5_IT_ALM_Npw	15101	0.013403	0.040808	0.0059413	0.012048	0
Allen_mm_VISp2	Oligo_Synpr	15101	0.011781	0.028377	0.0057423	0.020114	0
Allen_mm_VISp2	PVM_Mrc1	15101	0.010584	0.022524	0.0052094	0.0211	0
Allen_mm_VISp2	Oligo_Serpinb1a	15101	0.010945	0.021272	0.0064442	0.044731	0
Allen_mm_VISp2	Meis2_Adamts19	15101	0.015254	0.031643	0.009521	0.054578	0
Allen_mm_VISp2	Pvalb_Gpr149_Islr	15101	0.011903	0.032242	0.012485	0.1702	0
Allen_mm_VISp2	L2.3_IT_VISp_Rrad	15101	0.0089615	0.024658	0.0099384	0.18361	0
Allen_mm_VISp2	Pvalb_Vipr2	15101	0.010122	0.027442	0.012055	0.20056	0
Allen_mm_VISp2	Pvalb_Tpbg	15101	0.0081372	0.02265	0.01264	0.25987	0
Allen_mm_VISp2	Pvalb_Reln_Itm2a	15101	0.0066808	0.018684	0.011081	0.27328	0
Allen_mm_VISp2	L2.3_IT_ALM_Sla	15101	0.0032134	0.0098632	0.0061146	0.29961	0
Allen_mm_VISp2	L6_IT_ALM_Tgfb1	15101	0.0028732	0.0089884	0.0057146	0.30756	0
Allen_mm_VISp2	L6_CT_VISp_Ctxn3_Brinp3	15101	0.0053277	0.014801	0.012011	0.32868	0
Allen_mm_VISp2	L6b_VISp_Mup5	15101	0.0047677	0.01344	0.011715	0.34202	0
Allen_mm_VISp2	L4_IT_VISp_Rspo1	15101	0.0038281	0.010136	0.011098	0.36507	0
Allen_mm_VISp2	L6_IT_VISp_Penk_Fst	15101	0.0041133	0.011387	0.011988	0.36576	0
Allen_mm_VISp2	L6_IT_ALM_Oprk1	15101	0.0021137	0.0062556	0.0074396	0.38816	0
Allen_mm_VISp2	L2.3_IT_VISp_Adamts2	15101	0.0032098	0.0088206	0.011688	0.3918	0
Allen_mm_VISp2	L5_PT_VISp_Krt80	15101	0.0029671	0.0083266	0.012765	0.4081	0
Allen_mm_VISp2	L6_CT_VISp_Gpr139	15101	0.0023205	0.0064581	0.011747	0.4217	0
Allen_mm_VISp2	L5_IT_ALM_Cpa6_Gpr88	15101	0.001164	0.0035423	0.0065885	0.42988	0
Allen_mm_VISp2	Serpinf1_Aqp5_Vip	15101	0.0016157	0.0042647	0.011662	0.44491	0
Allen_mm_VISp2	L6b_VISp_Crh	15101	0.0010125	0.002851	0.011712	0.46556	0
Allen_mm_VISp2	Pvalb_Sema3e_Kank4	15101	0.00095924	0.0026889	0.011199	0.46587	0
Allen_mm_VISp2	L6_IT_VISp_Col23a1_Adamts2	15101	-0.00058838	-0.001623	0.012806	0.51832	0
Allen_mm_VISp2	Pvalb_Akr1c18_Ntf3	15101	-0.0016888	-0.0046539	0.012138	0.55533	0
Allen_mm_VISp2	L2.3_IT_VISp_Agmat	15101	-0.0016978	-0.0046808	0.011806	0.55717	0
Allen_mm_VISp2	L6_IT_VISp_Penk_Col27a1	15101	-0.00272	-0.0075432	0.012623	0.5853	0
Allen_mm_VISp2	Pvalb_Reln_Tac1	15101	-0.003555	-0.0096195	0.013503	0.60383	0
Allen_mm_VISp2	L6_IT_VISp_Col18a1	15101	-0.003439	-0.0095506	0.012746	0.60635	0
Allen_mm_VISp2	L6b_VISp_Col8a1_Rxfp1	15101	-0.0033574	-0.0093993	0.01169	0.61302	0
Allen_mm_VISp2	L6_CT_VISp_Ctxn3_Sla	15101	-0.0049443	-0.013688	0.01254	0.65331	0
Allen_mm_VISp2	L5_PT_VISp_C1ql2_Cdh13	15101	-0.0049527	-0.013979	0.012433	0.65482	0
Allen_mm_VISp2	Sst_Tac1_Tacr3	15101	-0.0064468	-0.017089	0.012809	0.69261	0
Allen_mm_VISp2	CR_Lhx5	15101	-0.003871	-0.0082162	0.0076632	0.69327	0
Allen_mm_VISp2	Pvalb_Gabrg1	15101	-0.0067254	-0.017714	0.012497	0.70476	0
Allen_mm_VISp2	L6_CT_ALM_Nxph2_Sla	15101	-0.0057484	-0.016097	0.010669	0.70498	0
Allen_mm_VISp2	L6_CT_VISp_Nxph2_Wls	15101	-0.0080101	-0.021972	0.013091	0.72969	0
Allen_mm_VISp2	L5_IT_VISp_Hsd11b1_Endou	15101	-0.0083951	-0.023257	0.012689	0.74589	0
Allen_mm_VISp2	L5_PT_VISp_Chrna6	15101	-0.0085511	-0.023858	0.012716	0.74935	0
Allen_mm_VISp2	L5_IT_VISp_Col27a1	15101	-0.0091225	-0.025333	0.012925	0.75983	0
Allen_mm_VISp2	L6b_P2ry12	15101	-0.0092578	-0.026107	0.011756	0.78449	0
Allen_mm_VISp2	Pvalb_Calb1_Sst	15101	-0.010542	-0.028941	0.01322	0.78738	0
Allen_mm_VISp2	Lamp5_Lhx6	15101	-0.0103	-0.028047	0.012616	0.79288	0
Allen_mm_VISp2	L5_IT_VISp_Col6a1_Fezf2	15101	-0.011208	-0.030886	0.013044	0.80489	0
Allen_mm_VISp2	Sst_Nr2f2_Necab1	15101	-0.012109	-0.03343	0.013682	0.81192	0
Allen_mm_VISp2	L6b_Hsd17b2	15101	-0.0087804	-0.024925	0.0096949	0.81744	0
Allen_mm_VISp2	L5_PT_VISp_Lgr5	15101	-0.011341	-0.032049	0.011498	0.838	0
Allen_mm_VISp2	L6b_VISp_Col8a1_Rprm	15101	-0.012274	-0.034301	0.012268	0.84146	0
Allen_mm_VISp2	L5_IT_VISp_Batf3	15101	-0.01347	-0.037319	0.013409	0.84243	0
Allen_mm_VISp2	Vip_Pygm_C1ql1	15101	-0.014079	-0.035938	0.014	0.84271	0
Allen_mm_VISp2	L5_PT_VISp_C1ql2_Ptgfr	15101	-0.01191	-0.033769	0.011841	0.84275	0
Allen_mm_VISp2	Vip_Crispld2_Htr2c	15101	-0.012145	-0.030376	0.011321	0.85832	0
Allen_mm_VISp2	Vip_Igfbp4_Mab21l1	15101	-0.013518	-0.033609	0.012521	0.85983	0
Allen_mm_VISp2	L6_CT_VISp_Krt80_Sla	15101	-0.014624	-0.040564	0.013051	0.86875	0
Allen_mm_VISp2	Vip_Rspo1_Itga4	15101	-0.013947	-0.034748	0.011981	0.87779	0
Allen_mm_VISp2	Lamp5_Lsp1	15101	-0.015334	-0.041922	0.013144	0.8783	0
Allen_mm_VISp2	Sst_Mme_Fam114a1	15101	-0.015845	-0.043957	0.013454	0.88054	0
Allen_mm_VISp2	Vip_Chat_Htr1f	15101	-0.014329	-0.03553	0.01215	0.88085	0
Allen_mm_VISp2	Vip_Col15a1_Pde1a	15101	-0.014055	-0.036529	0.011151	0.89623	0
Allen_mm_VISp2	Vip_Lmo1_Myl1	15101	-0.01642	-0.043426	0.012921	0.8981	0
Allen_mm_VISp2	L5_IT_VISp_Whrn_Tox2	15101	-0.016009	-0.045045	0.0123	0.90344	0
Allen_mm_VISp2	Vip_Crispld2_Kcne4	15101	-0.015397	-0.039782	0.011786	0.90427	0
Allen_mm_VISp2	Vip_Lmo1_Fam159b	15101	-0.017463	-0.045681	0.012805	0.91368	0
Allen_mm_VISp2	L6_CT_ALM_Cpa6	15101	-0.0070798	-0.022584	0.0050099	0.92119	0
Allen_mm_VISp2	Sncg_Vip_Itih5	15101	-0.017588	-0.04871	0.012063	0.92758	0
Allen_mm_VISp2	Vip_Igfbp6_Car10	15101	-0.019714	-0.050669	0.013467	0.92838	0
Allen_mm_VISp2	Pvalb_Th_Sst	15101	-0.020284	-0.05479	0.013686	0.93083	0
Allen_mm_VISp2	Vip_Igfbp6_Pltp	15101	-0.018962	-0.047825	0.012563	0.93438	0
Allen_mm_VISp2	Serpinf1_Clrn1	15101	-0.017302	-0.047724	0.011075	0.94087	0
Allen_mm_VISp2	Vip_Ptprt_Pkp2	15101	-0.021941	-0.05485	0.013858	0.94331	0
Allen_mm_VISp2	Lamp5_Fam19a1_Pax6	15101	-0.020816	-0.057098	0.013116	0.94374	0
Allen_mm_VISp2	L5_NP_VISp_Trhr_Cpne7	15101	-0.020083	-0.052403	0.012499	0.94593	0
Allen_mm_VISp2	L6_IT_VISp_Car3	15101	-0.018795	-0.052122	0.011643	0.94675	0
Allen_mm_VISp2	Vip_Lect1_Oxtr	15101	-0.022424	-0.056703	0.01311	0.95639	0
Allen_mm_VISp2	L5_NP_ALM_Trhr_Nefl	15101	-0.016109	-0.045341	0.0092185	0.95971	0
Allen_mm_VISp2	Sst_Nts	15101	-0.023977	-0.064848	0.013301	0.96427	0
Allen_mm_VISp2	Vip_Arhgap36_Hmcn1	15101	-0.024593	-0.062924	0.013532	0.96541	0
Allen_mm_VISp2	Vip_Rspo4_Rxfp1_Chat	15101	-0.02311	-0.057834	0.012683	0.96578	0
Allen_mm_VISp2	Lamp5_Fam19a1_Tmem182	15101	-0.02435	-0.066488	0.013156	0.9679	0
Allen_mm_VISp2	Vip_Gpc3_Slc18a3	15101	-0.025221	-0.064652	0.013176	0.97219	0
Allen_mm_VISp2	Sst_Calb2_Necab1	15101	-0.026046	-0.071221	0.013523	0.97295	0
Allen_mm_VISp2	Sst_Tac1_Htr1d	15101	-0.028944	-0.078364	0.014903	0.97393	0
Allen_mm_VISp2	Sncg_Slc17a8	15101	-0.020149	-0.056882	0.0098907	0.97917	0
Allen_mm_VISp2	Sncg_Vip_Nptx2	15101	-0.026383	-0.071267	0.012947	0.9792	0
Allen_mm_VISp2	L5_NP_VISp_Trhr_Met	15101	-0.025871	-0.068838	0.01244	0.98121	0
Allen_mm_VISp2	Lamp5_Krt73	15101	-0.026161	-0.072411	0.01228	0.98342	0
Allen_mm_VISp2	Sst_Hpse_Cbln4	15101	-0.028019	-0.077785	0.012967	0.98464	0
Allen_mm_VISp2	Sst_Calb2_Pdlim5	15101	-0.031996	-0.087494	0.014597	0.9858	0
Allen_mm_VISp2	Sncg_Gpr50	15101	-0.025062	-0.069895	0.011092	0.98807	0
Allen_mm_VISp2	Sst_Chodl	15101	-0.025347	-0.069005	0.010814	0.99045	0
Allen_mm_VISp2	Sst_Crhr2_Efemp1	15101	-0.031547	-0.087401	0.013377	0.99082	0
Allen_mm_VISp2	Lamp5_Plch2_Dock5	15101	-0.038646	-0.10248	0.014319	0.99652	0
Allen_mm_VISp2	Sst_Crh_4930553C11Rik	15101	-0.037635	-0.1039	0.013755	0.99689	0
Allen_mm_VISp2	Sst_Tac2_Myh4	15101	-0.035474	-0.097397	0.012913	0.99699	0
Allen_mm_VISp2	Sst_Myh8_Etv1	15101	-0.038787	-0.10659	0.014072	0.99707	0
Allen_mm_VISp2	Sst_Rxfp1_Prdm8	15101	-0.041772	-0.11534	0.01468	0.99778	0
Allen_mm_VISp2	Lamp5_Ntn1_Npy2r	15101	-0.045521	-0.11998	0.015426	0.99841	0
Allen_mm_VISp2	Sst_Esm1	15101	-0.040714	-0.11244	0.013317	0.99888	0
Allen_mm_VISp2	Sst_Chrna2_Glra3	15101	-0.046682	-0.12574	0.014317	0.99944	0
Allen_mm_VISp2	Sst_Myh8_Fibin	15101	-0.052404	-0.13823	0.013939	0.99991	0
Allen_mm_VISp2	Sst_Rxfp1_Eya1	15101	-0.053748	-0.14741	0.013663	0.99996	0
Allen_mm_VISp2	Sst_Chrna2_Ptgdr	15101	-0.056819	-0.15371	0.013826	0.99998	0
Allen_mm_VISp2	Sst_Tac2_Tacstd2	15101	-0.058179	-0.16056	0.014322	0.99998	0
Allen_mm_VISp2	Sst_Hpse_Sema3c	15101	-0.061313	-0.16485	0.014014	0.99999	0
DroNc_hs	END	17398	0.43097	0.034035	0.14039	0.001073	0
DroNc_hs	MG	17398	0.46987	0.015615	0.37985	0.10805	0
DroNc_hs	NSC	17398	0.15483	0.012975	0.13873	0.1322	0
DroNc_hs	ASC1	17398	0.12455	0.0050517	0.36969	0.3681	0
DroNc_hs	OPC	17398	0.14161	0.0048027	0.45219	0.37708	0
DroNc_hs	ODC1	17398	0.064449	0.0022948	0.36958	0.43078	0
DroNc_hs	ODC2	17398	-0.053482	-0.0022523	0.31152	0.56815	0
DroNc_hs	GABA1	17398	-0.088489	-0.0065699	0.29103	0.61946	0
DroNc_hs	exPFC2	17398	-0.068819	-0.0093797	0.20429	0.63189	0
DroNc_hs	exPFC1	17398	-0.14678	-0.011891	0.30706	0.68367	0
DroNc_hs	ASC2	17398	-0.21647	-0.0094322	0.32988	0.74416	0
DroNc_hs	GABA2	17398	-0.30828	-0.02245	0.29349	0.85322	0
DroNc_hs	exCA1	17398	-0.32472	-0.030708	0.25512	0.89845	0
DroNc_hs	exDG	17398	-0.37804	-0.029595	0.2647	0.92337	0
DroNc_hs	exCA3	17398	-0.40766	-0.031317	0.27052	0.93408	0
DroNc_mm	END	12657	0.4789	0.050582	0.1262	7.4281e-05	0
DroNc_mm	MG	12657	0.72738	0.059399	0.32404	0.012402	0
DroNc_mm	OPC	12657	0.27787	0.021618	0.27408	0.15534	0
DroNc_mm	ODC	12657	0.20613	0.015341	0.20978	0.16292	0
DroNc_mm	SMC	12657	0.22692	0.01804	0.33216	0.24726	0
DroNc_mm	exPFC8	12657	0.15953	0.017335	0.26473	0.27339	0
DroNc_mm	exPFC5	12657	0.096739	0.0092645	0.33835	0.38747	0
DroNc_mm	exPFC7	12657	0.034284	0.0036555	0.2757	0.45052	0
DroNc_mm	exCA1	12657	-0.012016	-0.0011664	0.29097	0.51647	0
DroNc_mm	ASC1	12657	-0.045451	-0.0036267	0.20961	0.58583	0
DroNc_mm	ASC2	12657	-0.06099	-0.0054285	0.18118	0.6318	0
DroNc_mm	exPFC9	12657	-0.20743	-0.018073	0.41805	0.69011	0
DroNc_mm	GABA2	12657	-0.24529	-0.02246	0.34526	0.76128	0
DroNc_mm	GABA1	12657	-0.23966	-0.022142	0.31475	0.77679	0
DroNc_mm	exPFC6	12657	-0.30861	-0.029499	0.32593	0.82814	0
DroNc_mm	exDG	12657	-0.31862	-0.029455	0.2899	0.86412	0
DroNc_mm	exPFC1	12657	-0.56085	-0.050474	0.3883	0.92567	0
DroNc_mm	exPFC4	12657	-0.70221	-0.064618	0.37873	0.96813	0
DroNc_mm	exCA3	12657	-0.57977	-0.05795	0.28952	0.97737	0
DroNc_mm	exPFC2	12657	-1.0169	-0.089474	0.42283	0.99191	0
DroNc_mm	exPFC3	12657	-1.5674	-0.13862	0.46565	0.99962	0
DropViz	GP.Mural_Rgs5Acta2_Rgs5.8_4	15137	0.036314	0.099297	0.0060763	1.1692e-09	1
DropViz	PC.Endothelial_Stalk_Flt1_Gkn3.12_4	15137	0.028907	0.080635	0.0058898	4.6518e-07	1
DropViz	GP.Endothelial_Stalk_Flt1_Mgp.7_3	15137	0.026975	0.075605	0.0055318	5.4588e-07	1
DropViz	ENT.Mural_Rgs5Acta2_Kcnj8.3_1	15137	0.020182	0.061524	0.0042302	9.262e-07	1
DropViz	FC.Mural_Rgs5Acta2_Ccnd1.13_2	15137	0.031338	0.084073	0.0066628	1.2913e-06	1
DropViz	GP.Mural_Rgs5Acta2_Acta2.8_1	15137	0.028023	0.076028	0.0059769	1.389e-06	1
DropViz	GP.Endothelial_Stalk_Flt1_Cdkn1c.7_2	15137	0.028199	0.077138	0.0060759	1.7489e-06	1
DropViz	FC.Mural_Rgs5Acta2_Cnn1.13_1	15137	0.030082	0.080346	0.0065933	2.5488e-06	1
DropViz	SN.Endothelial_Stalk_Flt1_Gkn3.12_2	15137	0.021434	0.063346	0.0048007	4.0397e-06	1
DropViz	FC.Endothelial_Stalk_Flt1_Mgp.12_2	15137	0.023813	0.067767	0.0053759	4.7548e-06	1
DropViz	HC.Mural_Rgs5Acta2_Cnn1.16_1	15137	0.027251	0.073478	0.0062147	5.8422e-06	1
DropViz	HC.Mural_Rgs5Acta2_Ccnd1.16_2	15137	0.025322	0.070407	0.005801	6.3967e-06	1
DropViz	ENT.Mural_Rgs5Acta2_Ccnd1.3_4	15137	0.020579	0.059754	0.004874	1.2168e-05	1
DropViz	TH.Mural_Rgs5Acta2_Car4.5_2	15137	0.026884	0.071727	0.0064341	1.4768e-05	1
DropViz	ENT.Endothelial_Stalk_Flt1_Gkn3.2_4	15137	0.02258	0.06372	0.005418	1.5491e-05	1
DropViz	TH.Mural_Rgs5Acta2_Cnn1.5_1	15137	0.025472	0.068162	0.00615	1.7339e-05	1
DropViz	SN.Endothelial_Stalk_Flt1_Cdkn1c.12_1	15137	0.024804	0.067568	0.0059963	1.7724e-05	1
DropViz	GP.Endothelial_Stalk_Flt1_Apold1.7_1	15137	0.023666	0.065936	0.0057985	2.2511e-05	0
DropViz	FC.Endothelial_Stalk_Flt1_Gkn3.12_1	15137	0.027825	0.074182	0.0069325	3.0046e-05	0
DropViz	GP.Endothelial_Stalk_Flt1_Car4.7_5	15137	0.024408	0.067122	0.0061091	3.2468e-05	0
DropViz	PC.Mural_Acta2Rgs5_Acta2.13_1	15137	0.024061	0.066145	0.0061817	4.9875e-05	0
DropViz	SN.Mural_Rgs5Acta2_Cd9.13_3	15137	0.022716	0.061305	0.005878	5.5892e-05	0
[truncated: 2,279 more rows]

## Sheet: 5.6 HBP 2
Supplementary Data 5.6. Per dataset conditional analyses (step 2) for high blood pressure (HBP). This table contains results of pair-wise conditional analyses per dataset (although step 2 is forward selection). MODEL: cell types with the same index in this column represent results of conditioning on each other, P: conditional P-value, Marginal P: P-value without conditioning on the other cell typ…
[truncated: 315 more rows]

[truncated: 72 more sheets: 5.7 HBP 1-2, 5.8 HBP 3, 5.9 DBP 1, 5.10 DBP 2, 5.11 DBP 1-2, 5.12 DBP 3, 5.13 SBP 1, 5.14 SBP 2, 5.15 SBP 1-2, 5.16 SBP 3, 5.17 PR 1, 5.18 PR 2, 5.19 PR 1-2, 5.20 PR 3, 5.21 IBD 1, 5.22 IBD 2, 5.23 IBD 1-2, 5.24 IBD 3, 5.25 MS 1, 5.26 MS 2 …]
